# Supplementary material for: Real-Time Search-Assisted Multiplexed Quantitative Proteomics Reveals System-Wide Translational Regulation of Non-Canonical Short Open Reading Frames
Source: Biomolecules. 2023 Jun 12;13(6):979. doi: 10.3390/biom13060979 (PMC10296652; doi:10.3390/biom13060979)
Supplement: Supplementary file 1 [file biomolecules-13-00979-s001.zip]

Archive with 4 entries (4 files):
- Kozuka-Hata et al_Table S1.xlsx
- Kozuka-Hata et al_Table S2.xlsx
- Kozuka-Hata et al_Table S3.xlsx
- Kozuka-Hata et al_Table S4.xlsx
