# Supplementary material for: Real-Time Search-Assisted Multiplexed Quantitative Proteomics Reveals System-Wide Translational Regulation of Non-Canonical Short Open Reading Frames
Source: Biomolecules. 2023 Jun 12;13(6):979. doi: 10.3390/biom13060979 (PMC10296652; doi:10.3390/biom13060979)
Supplement: Supplementary file 1 [file biomolecules-13-00979-s001.zip › Kozuka-Hata et al_Table S2.xlsx]

## Sheet: Kozuka-Hata et al_Table S2
Table S2. TMT-based quantitative proteomics data on SAHA-treated human HeLa cells
Checked	Protein FDR Confidence: Combined	Master	Accession	Description	Exp. q-value: Combined	Sum PEP Score	Coverage [%]	# Peptides	# PSMs	# Unique Peptides	# AAs	MW [kDa]	calc. pI	Score Sequest HT: Sequest HT	# Peptides (by Search Engine): Sequest HT	Biological Process	Cellular Component	Molecular Function	Pfam IDs	Entrez Gene ID	Ensembl Gene ID	Gene Symbol	Gene ID	Reactome Pathways	WikiPathways	# Protein Pathway Groups	# Razor Peptides	Abundance Ratio: (127C) / (126)	Abundance Ratio: (128C) / (126)	Abundance Ratio: (129C) / (126)	Abundance Ratio: (130C) / (126)	Abundance Ratio P-Value: (127C) / (126)	Abundance Ratio P-Value: (128C) / (126)	Abundance Ratio P-Value: (129C) / (126)	Abundance Ratio P-Value: (130C) / (126)	Abundance Ratio Adj. P-Value: (127C) / (126)	Abundance Ratio Adj. P-Value: (128C) / (126)	Abundance Ratio Adj. P-Value: (129C) / (126)	Abundance Ratio Adj. P-Value: (130C) / (126)	Abundances (Grouped): 126	Abundances (Grouped): 127C	Abundances (Grouped): 128C	Abundances (Grouped): 129C	Abundances (Grouped): 130C	Abundances (Grouped) CV [%]: 126	Abundances (Grouped) CV [%]: 127C	Abundances (Grouped) CV [%]: 128C	Abundances (Grouped) CV [%]: 129C	Abundances (Grouped) CV [%]: 130C
FALSE	High	Master Protein	Q15149	Plectin OS=Homo sapiens OX=9606 GN=PLEC PE=1 SV=3	0	938.403	50	235	585	3	4684	531.5	5.96	1376.33	235	cell cycle OR cell proliferation;cell organization and biogenesis;other metabolic processes;stress response;developmental processes;other biological processes	plasma membrane;other membranes;cytosol;cytoskeleton;mitochondrion;other cell component	cytoskeletal activity;other molecular function	Pf00307, Pf00681, Pf03501, Pf17902, Pf18373	5339	ENSG00000178209	PLEC	hsa:5339; Q15148; Q15149; Q16640; Q6S376; Q6S377; Q6S378; Q6S379; Q6S380; Q6S381; Q6S382; Q6S383	Assembly of collagen fibrils and other multimeric structures; Caspase-mediated cleavage of cytoskeletal proteins; Type I hemidesmosome assembly	Envelope proteins and their potential roles in EDMD physiopathology	4	210	1.004	0.999	1.064	1.121	0.877334	0.941964	0.619936	0.515888	0.995593	0.995768	0.954338	0.976602	96.4	96.7	96.3	102.6	108.1	0.93	0.44	0.18	0.23	0.8
	Checked	Confidence	Annotated Sequence	Modifications	Qvality PEP	Qvality q-value	# Protein Groups	# Proteins	# PSMs	Master Protein Accessions	Positions in Master Proteins	Modifications in Master Proteins	# Missed Cleavages	Theo. MH+ [Da]	Abundance Ratio: (127C) / (126)	Abundance Ratio: (128C) / (126)	Abundance Ratio: (129C) / (126)	Abundance Ratio: (130C) / (126)	Abundance Ratio Adj. P-Value: (127C) / (126)	Abundance Ratio Adj. P-Value: (128C) / (126)	Abundance Ratio Adj. P-Value: (129C) / (126)	Abundance Ratio Adj. P-Value: (130C) / (126)	Abundances (Grouped): 126	Abundances (Grouped): 127C	Abundances (Grouped): 128C	Abundances (Grouped): 129C	Abundances (Grouped): 130C	Abundances (Grouped) CV [%]: 126	Abundances (Grouped) CV [%]: 127C	Abundances (Grouped) CV [%]: 128C	Abundances (Grouped) CV [%]: 129C	Abundances (Grouped) CV [%]: 130C	Quan Info	Found in Sample: [S1] F1: 126, Sample	Found in Sample: [S21] F4: 126, Sample	Found in Sample: [S22] F5: 126, Sample	Found in Sample: [S17] F1: 127C, Sample	Found in Sample: [S23] F4: 127C, Sample	Found in Sample: [S27] F5: 127C, Sample	Found in Sample: [S18] F1: 128C, Sample	Found in Sample: [S24] F4: 128C, Sample	Found in Sample: [S28] F5: 128C, Sample	Found in Sample: [S19] F1: 129C, Sample	Found in Sample: [S25] F4: 129C, Sample	Found in Sample: [S29] F5: 129C, Sample	Found in Sample: [S20] F1: 130C, Sample	Found in Sample: [S26] F4: 130C, Sample	Found in Sample: [S30] F5: 130C, Sample	Confidence (by Search Engine): Sequest HT
	FALSE	High	[R].AAEEAEEAR.[V]	1xTMT6plex [N-Term]	0.00435253	0.000601638	3	9	2	Q15149-4; Q15149; Q15149-3	Q15149-4 [2089-2097]; Q15149 [2226-2234]; Q15149-3 [2112-2120]		0	1204.6	0.923	0.976	1.048	1.217	0.988095	0.995965	0.99398	0.980249	96.8	89.3	94.5	101.5	117.8	7.98	2.11	4.59	1.44	7.4	Shared	Not Found	High	High	Not Found	High	High	Not Found	High	High	Not Found	High	High	Not Found	High	High	High
		Checked	Confidence	Identifying Node	PSM Ambiguity	Annotated Sequence	Modifications	# Proteins	Master Protein Accessions	Protein Accessions	# Missed Cleavages	Charge	DeltaScore	DeltaCn	Rank	Search Engine Rank	m/z [Da]	MH+ [Da]	Theo. MH+ [Da]	DeltaM [ppm]	Deltam/z [Da]	Activation Type	MS Order	Isolation Interference [%]	SPS Mass Matches [%]	Average Reporter S/N	Comp. Voltage [V]	Ion Inject Time [ms]	RT [min]	First Scan	Spectrum File	File ID	Abundance: 126	Abundance: 127C	Abundance: 128C	Abundance: 129C	Abundance: 130C	Quan Info	XCorr	# Protein Groups	Percolator q-Value	Percolator PEP
		FALSE	High	Sequest HT (A2)	Unambiguous	[R].aAEEAEEAR.[V]	N-Term(TMT6plex)	9	Q15149-4; Q15149; Q15149-3	Q15149-4; Q15149; Q15149-6; Q15149-9; Q15149-3; Q15149-8; Q15149-5; Q15149-7; Q15149-2	0	2	0.4244	0	1	1	602.804	1204.6	1204.6	0.67	0.0004	CID (Collision Induced Dissociation)	MS2	0	100	75	-55	35	46.4264	26683	20220509_hiroki_SAHA_sORF_TMT_FAIMS_160min_05.raw	F4	78	76.1	74.7	75.6	70.4		2.38	3	0.0003281	0.002545
		FALSE	High	Sequest HT (A2)	Unambiguous	[R].aAEEAEEAR.[V]	N-Term(TMT6plex)	9	Q15149-4; Q15149; Q15149-3	Q15149-4; Q15149; Q15149-6; Q15149-9; Q15149-3; Q15149-8; Q15149-5; Q15149-7; Q15149-2	0	2	0.3603	0	1	1	602.804	1204.6	1204.6	-0.76	-0.00046	CID (Collision Induced Dissociation)	MS2	0	100	51.9	-55	35	46.1915	25641	20220509_hiroki_SAHA_sORF_TMT_FAIMS_160min_06.raw	F5	48.5	54.5	48.7	53.6	54.2		2.47	3	0.0003281	0.002402
	FALSE	High	[R].AALAHSEEVTASQVAATK.[T]	1xTMT6plex [K18]; 1xTMT6plex [N-Term]	1.46181e-07	6.55117e-05	3	10	3	Q15149-4; Q15149; Q15149-3	Q15149-4 [2607-2624]; Q15149 [2744-2761]; Q15149-3 [2630-2647]		0	2242.24	0.886	0.987	0.988	1.109	0.98454	0.999986	0.999952	0.99996	100.6	89.2	99.3	99.4	111.5	4.06	4.14	4.26	2.73	1.62	Shared	High	High	High	High	High	High	High	High	High	High	High	High	High	High	High	High
		Checked	Confidence	Identifying Node	PSM Ambiguity	Annotated Sequence	Modifications	# Proteins	Master Protein Accessions	Protein Accessions	# Missed Cleavages	Charge	DeltaScore	DeltaCn	Rank	Search Engine Rank	m/z [Da]	MH+ [Da]	Theo. MH+ [Da]	DeltaM [ppm]	Deltam/z [Da]	Activation Type	MS Order	Isolation Interference [%]	SPS Mass Matches [%]	Average Reporter S/N	Comp. Voltage [V]	Ion Inject Time [ms]	RT [min]	First Scan	Spectrum File	File ID	Abundance: 126	Abundance: 127C	Abundance: 128C	Abundance: 129C	Abundance: 130C	Quan Info	XCorr	# Protein Groups	Percolator q-Value	Percolator PEP
		FALSE	High	Sequest HT (A2)	Unambiguous	[R].aALAHSEEVTASQVAATk.[T]	N-Term(TMT6plex); K18(TMT6plex)	10	Q15149-4; Q15149; Q15149-3	Q15149-4; Q15149; H0YDN1; Q15149-6; Q15149-9; Q15149-3; Q15149-8; Q15149-5; Q15149-7; Q15149-2	0	3	0.4507	0	1	1	748.085	2242.24	2242.24	-1.09	-0.00082	CID (Collision Induced Dissociation)	MS2	6.58905	100	452.8	-40	21.469	99.2808	47910	20220420_hiroki_HeLa_SAHA_sORF_TMT_FAIMS_160min_07.raw	F1	440.6	466.1	494.3	434.3	428.8		4.06	3	6.232e-05	3.635e-05
		FALSE	High	Sequest HT (A2)	Unambiguous	[R].aALAHSEEVTASQVAATk.[T]	N-Term(TMT6plex); K18(TMT6plex)	10	Q15149-4; Q15149; Q15149-3	Q15149-4; Q15149; H0YDN1; Q15149-6; Q15149-9; Q15149-3; Q15149-8; Q15149-5; Q15149-7; Q15149-2	0	3	0.5605	0	1	1	748.086	2242.24	2242.24	-0.3	-0.00022	CID (Collision Induced Dissociation)	MS2	14.2805	100	227.8	-40	33.535	103.141	58301	20220509_hiroki_SAHA_sORF_TMT_FAIMS_160min_05.raw	F4	241.4	220	229.6	231.6	216.3		3.8	3	6.232e-05	5.259e-06
		FALSE	High	Sequest HT (A2)	Unambiguous	[R].aALAHSEEVTASQVAATk.[T]	N-Term(TMT6plex); K18(TMT6plex)	10	Q15149-4; Q15149; Q15149-3	Q15149-4; Q15149; H0YDN1; Q15149-6; Q15149-9; Q15149-3; Q15149-8; Q15149-5; Q15149-7; Q15149-2	0	3	0.5356	0	1	1	748.086	2242.24	2242.24	0	0	CID (Collision Induced Dissociation)	MS2	13.3793	100	311	-40	32.295	103.154	57204	20220509_hiroki_SAHA_sORF_TMT_FAIMS_160min_06.raw	F5	319.5	323	316.6	311.3	284.8		3.51	3	6.232e-05	2.778e-08
	FALSE	High	[K].AALEEVER.[L]	1xTMT6plex [N-Term]	0.00226568	0.000177208	3	9	3	Q15149-4; Q15149; Q15149-3	Q15149-4 [2006-2013]; Q15149 [2143-2150]; Q15149-3 [2029-2036]		0	1145.64	0.912	0.922	1.002	1.131	0.988095	0.993652	0.999952	0.998632	100.7	91.8	92.8	100.9	113.8	1.55	3.2	2.3	4.1	3.51	Shared	High	High	High	High	High	High	High	High	High	High	High	High	High	High	High	High
		Checked	Confidence	Identifying Node	PSM Ambiguity	Annotated Sequence	Modifications	# Proteins	Master Protein Accessions	Protein Accessions	# Missed Cleavages	Charge	DeltaScore	DeltaCn	Rank	Search Engine Rank	m/z [Da]	MH+ [Da]	Theo. MH+ [Da]	DeltaM [ppm]	Deltam/z [Da]	Activation Type	MS Order	Isolation Interference [%]	SPS Mass Matches [%]	Average Reporter S/N	Comp. Voltage [V]	Ion Inject Time [ms]	RT [min]	First Scan	Spectrum File	File ID	Abundance: 126	Abundance: 127C	Abundance: 128C	Abundance: 129C	Abundance: 130C	Quan Info	XCorr	# Protein Groups	Percolator q-Value	Percolator PEP
		FALSE	High	Sequest HT (A2)	Unambiguous	[K].aALEEVER.[L]	N-Term(TMT6plex)	9	Q15149-4; Q15149; Q15149-3	Q15149-4; Q15149; Q15149-6; Q15149-9; Q15149-3; Q15149-8; Q15149-5; Q15149-7; Q15149-2	0	2	0.0253	0	1	1	573.322	1145.64	1145.64	0.06	3e-05	CID (Collision Induced Dissociation)	MS2	21.5009	100	243.5	-70	35	74.0511	35208	20220420_hiroki_HeLa_SAHA_sORF_TMT_FAIMS_160min_07.raw	F1	244.4	253.3	233.8	248.1	237.9		1.58	3	0.002219	0.01587
		FALSE	High	Sequest HT (A2)	Unambiguous	[K].aALEEVER.[L]	N-Term(TMT6plex)	9	Q15149-4; Q15149; Q15149-3	Q15149-4; Q15149; Q15149-6; Q15149-9; Q15149-3; Q15149-8; Q15149-5; Q15149-7; Q15149-2	0	2	0.0575	0	1	1	573.322	1145.64	1145.64	-0.09	-5e-05	CID (Collision Induced Dissociation)	MS2	12.4038	100	403	-70	35	77.0646	45261	20220509_hiroki_SAHA_sORF_TMT_FAIMS_160min_05.raw	F4	416.5	430.8	394.5	384.5	388.8		1.74	3	0.0001192	0.001163
		FALSE	High	Sequest HT (A2)	Unambiguous	[K].aALEEVER.[L]	N-Term(TMT6plex)	9	Q15149-4; Q15149; Q15149-3	Q15149-4; Q15149; Q15149-6; Q15149-9; Q15149-3; Q15149-8; Q15149-5; Q15149-7; Q15149-2	0	2		0.0349	2	2	573.322	1145.64	1145.64	-0.01	0	CID (Collision Induced Dissociation)	MS2	30.1304	100	249.6	-70	35	76.9561	44150	20220509_hiroki_SAHA_sORF_TMT_FAIMS_160min_06.raw	F5	257.1	276.4	232.8	255.7	225.8		1.66	3	0.001918	0.0136
	FALSE	High	[K].AEAELLQQQK.[E]	1xTMT6plex [K10]; 1xTMT6plex [N-Term]	0.000227094	6.55117e-05	3	9	6	Q15149-4; Q15149; Q15149-3	Q15149-4 [2327-2336]; Q15149 [2464-2473]; Q15149-3 [2350-2359]		0	1615.94	0.947	0.946	1.03	1.14	0.988271	0.995965	0.999015	0.99996	98.7	93.6	93.5	101.7	112.5	1.18	1.51	0.99	1.59	1.37	Shared	High	High	High	High	High	High	High	High	High	High	High	High	High	High	High	High
		Checked	Confidence	Identifying Node	PSM Ambiguity	Annotated Sequence	Modifications	# Proteins	Master Protein Accessions	Protein Accessions	# Missed Cleavages	Charge	DeltaScore	DeltaCn	Rank	Search Engine Rank	m/z [Da]	MH+ [Da]	Theo. MH+ [Da]	DeltaM [ppm]	Deltam/z [Da]	Activation Type	MS Order	Isolation Interference [%]	SPS Mass Matches [%]	Average Reporter S/N	Comp. Voltage [V]	Ion Inject Time [ms]	RT [min]	First Scan	Spectrum File	File ID	Abundance: 126	Abundance: 127C	Abundance: 128C	Abundance: 129C	Abundance: 130C	Quan Info	XCorr	# Protein Groups	Percolator q-Value	Percolator PEP
		FALSE	High	Sequest HT (A2)	Unambiguous	[K].aEAELLQQQk.[E]	N-Term(TMT6plex); K10(TMT6plex)	9	Q15149-4; Q15149; Q15149-3	Q15149-4; Q15149; Q15149-6; Q15149-9; Q15149-3; Q15149-8; Q15149-5; Q15149-7; Q15149-2	0	3	0.3238	0	1	1	539.319	1615.94	1615.94	-0.25	-0.00014	CID (Collision Induced Dissociation)	MS2	18.6499	100	797.5	-70	35	94.3652	45581	20220420_hiroki_HeLa_SAHA_sORF_TMT_FAIMS_160min_07.raw	F1	801.3	842.9	766.8	814.6	761.8		2.44	3	0.001629	0.01185
		FALSE	High	Sequest HT (A2)	Unambiguous	[K].aEAELLQQQk.[E]	N-Term(TMT6plex); K10(TMT6plex)	9	Q15149-4; Q15149; Q15149-3	Q15149-4; Q15149; Q15149-6; Q15149-9; Q15149-3; Q15149-8; Q15149-5; Q15149-7; Q15149-2	0	2	0.3943	0	1	1	808.475	1615.94	1615.94	-0.13	-0.0001	CID (Collision Induced Dissociation)	MS2	0			-40	20.413	94.5092	45651	20220420_hiroki_HeLa_SAHA_sORF_TMT_FAIMS_160min_07.raw	F1							3.5	3	6.232e-05	0.0005881
		FALSE	High	Sequest HT (A2)	Unambiguous	[K].aEAELLQQQk.[E]	N-Term(TMT6plex); K10(TMT6plex)	9	Q15149-4; Q15149; Q15149-3	Q15149-4; Q15149; Q15149-6; Q15149-9; Q15149-3; Q15149-8; Q15149-5; Q15149-7; Q15149-2	0	3	0.27	0	1	1	539.319	1615.94	1615.94	0.94	0.00051	CID (Collision Induced Dissociation)	MS2	15.9177	100	1281.2	-70	35	98.4595	56102	20220509_hiroki_SAHA_sORF_TMT_FAIMS_160min_05.raw	F4	1304.7	1386.3	1208.6	1318.2	1188.1		2.63	3	0.001038	0.007405
		FALSE	High	Sequest HT (A2)	Unambiguous	[K].aEAELLQQQk.[E]	N-Term(TMT6plex); K10(TMT6plex)	9	Q15149-4; Q15149; Q15149-3	Q15149-4; Q15149; Q15149-6; Q15149-9; Q15149-3; Q15149-8; Q15149-5; Q15149-7; Q15149-2	0	2	0.3273	0	1	1	808.474	1615.94	1615.94	-0.34	-0.00027	CID (Collision Induced Dissociation)	MS2	0			-40	17.971	98.4751	56110	20220509_hiroki_SAHA_sORF_TMT_FAIMS_160min_05.raw	F4							3.3	3	6.232e-05	9.187e-05
		FALSE	High	Sequest HT (A2)	Unambiguous	[K].aEAELLQQQk.[E]	N-Term(TMT6plex); K10(TMT6plex)	9	Q15149-4; Q15149; Q15149-3	Q15149-4; Q15149; Q15149-6; Q15149-9; Q15149-3; Q15149-8; Q15149-5; Q15149-7; Q15149-2	0	3	0.375	0	1	1	539.319	1615.94	1615.94	0.55	0.00029	CID (Collision Induced Dissociation)	MS2	8.66976	100	967.4	-70	35	98.3872	54955	20220509_hiroki_SAHA_sORF_TMT_FAIMS_160min_06.raw	F5	964.5	1055.8	931.8	966.4	918.6		2.96	3	6.232e-05	0.0003454
		FALSE	High	Sequest HT (A2)	Unambiguous	[K].aEAELLQQQk.[E]	N-Term(TMT6plex); K10(TMT6plex)	9	Q15149-4; Q15149; Q15149-3	Q15149-4; Q15149; Q15149-6; Q15149-9; Q15149-3; Q15149-8; Q15149-5; Q15149-7; Q15149-2	0	2	0.2699	0	1	1	808.475	1615.94	1615.94	0.25	0.0002	CID (Collision Induced Dissociation)	MS2	0			-40	35	98.409	54964	20220509_hiroki_SAHA_sORF_TMT_FAIMS_160min_06.raw	F5							3.26	3	6.232e-05	0.0007685
	FALSE	High	[R].AEEAEAQK.[R]	1xTMT6plex [K8]; 1xTMT6plex [N-Term]	0.00469014	0.000601638	3	9	3	Q15149-4; Q15149; Q15149-3	Q15149-4 [1482-1489]; Q15149 [1619-1626]; Q15149-3 [1505-1512]		0	1333.74	1.016	0.972	1.137	1.198	0.994791	0.99933	0.99398	0.99657	93.9	95.4	91.3	106.8	112.5	3.55	1.35	2.15	5.09	2.87	Shared	High	High	High	High	High	High	High	High	High	High	High	High	High	High	High	High
		Checked	Confidence	Identifying Node	PSM Ambiguity	Annotated Sequence	Modifications	# Proteins	Master Protein Accessions	Protein Accessions	# Missed Cleavages	Charge	DeltaScore	DeltaCn	Rank	Search Engine Rank	m/z [Da]	MH+ [Da]	Theo. MH+ [Da]	DeltaM [ppm]	Deltam/z [Da]	Activation Type	MS Order	Isolation Interference [%]	SPS Mass Matches [%]	Average Reporter S/N	Comp. Voltage [V]	Ion Inject Time [ms]	RT [min]	First Scan	Spectrum File	File ID	Abundance: 126	Abundance: 127C	Abundance: 128C	Abundance: 129C	Abundance: 130C	Quan Info	XCorr	# Protein Groups	Percolator q-Value	Percolator PEP
		FALSE	High	Sequest HT (A2)	Unambiguous	[R].aEEAEAQk.[R]	N-Term(TMT6plex); K8(TMT6plex)	9	Q15149-4; Q15149; Q15149-3	Q15149-4; Q15149; Q15149-6; Q15149-9; Q15149-3; Q15149-8; Q15149-5; Q15149-7; Q15149-2	0	3	0.1172	0	1	1	445.25	1333.74	1333.74	-0.31	-0.00014	CID (Collision Induced Dissociation)	MS2	45.0986	100	167.3	-40	12.107	52.6521	22583	20220420_hiroki_HeLa_SAHA_sORF_TMT_FAIMS_160min_07.raw	F1	161	187	157.6	170.6	160.5		2.39	3	0.000472	0.004057
		FALSE	High	Sequest HT (A2)	Unambiguous	[R].aEEAEAQk.[R]	N-Term(TMT6plex); K8(TMT6plex)	9	Q15149-4; Q15149; Q15149-3	Q15149-4; Q15149; Q15149-6; Q15149-9; Q15149-3; Q15149-8; Q15149-5; Q15149-7; Q15149-2	0	3	0.203	0	1	1	445.25	1333.74	1333.74	0.05	2e-05	CID (Collision Induced Dissociation)	MS2	39.091	100	171	-40	11.871	55.4377	32563	20220509_hiroki_SAHA_sORF_TMT_FAIMS_160min_05.raw	F4	164	186.4	156.3	193.5	154.7		2.71	3	0.0003281	0.002608
		FALSE	High	Sequest HT (A2)	Unambiguous	[R].aEEAEAQk.[R]	N-Term(TMT6plex); K8(TMT6plex)	9	Q15149-4; Q15149; Q15149-3	Q15149-4; Q15149; Q15149-6; Q15149-9; Q15149-3; Q15149-8; Q15149-5; Q15149-7; Q15149-2	0	3	0.099	0	1	1	445.25	1333.74	1333.74	0.15	7e-05	CID (Collision Induced Dissociation)	MS2	22.4028	100	243.1	-40	19.077	55.2889	31503	20220509_hiroki_SAHA_sORF_TMT_FAIMS_160min_06.raw	F5	220.3	269.5	232.5	262.4	230.8		2.02	3	0.0004075	0.003259
	FALSE	High	[K].AELELELGR.[I]	1xTMT6plex [N-Term]	0.000386045	6.55117e-05	3	9	3	Q15149-4; Q15149; Q15149-3	Q15149-4 [1942-1950]; Q15149 [2079-2087]; Q15149-3 [1965-1973]		0	1258.72	0.934	0.968	0.961	1.151	0.988095	0.995965	0.999952	0.999469	99.7	93.2	96.5	95.8	114.8	0.74	1.72	1.81	2.01	2.45	Shared	High	Not Found	High	High	Not Found	High	High	Not Found	High	High	Not Found	High	High	Not Found	High	High
		Checked	Confidence	Identifying Node	PSM Ambiguity	Annotated Sequence	Modifications	# Proteins	Master Protein Accessions	Protein Accessions	# Missed Cleavages	Charge	DeltaScore	DeltaCn	Rank	Search Engine Rank	m/z [Da]	MH+ [Da]	Theo. MH+ [Da]	DeltaM [ppm]	Deltam/z [Da]	Activation Type	MS Order	Isolation Interference [%]	SPS Mass Matches [%]	Average Reporter S/N	Comp. Voltage [V]	Ion Inject Time [ms]	RT [min]	First Scan	Spectrum File	File ID	Abundance: 126	Abundance: 127C	Abundance: 128C	Abundance: 129C	Abundance: 130C	Quan Info	XCorr	# Protein Groups	Percolator q-Value	Percolator PEP
		FALSE	High	Sequest HT (A2)	Unambiguous	[K].aELELELGR.[I]	N-Term(TMT6plex)	9	Q15149-4; Q15149; Q15149-3	Q15149-4; Q15149; Q15149-6; Q15149-9; Q15149-3; Q15149-8; Q15149-5; Q15149-7; Q15149-2	0	2		0	2	2	629.864	1258.72	1258.72	-0.36	-0.00022	CID (Collision Induced Dissociation)	MS2	39.3613	100	431.5	-55	35	112.55	54009	20220420_hiroki_HeLa_SAHA_sORF_TMT_FAIMS_160min_07.raw	F1	438.2	456.6	431.9	419.5	411.4		1.87	3	6.232e-05	0.000166
		FALSE	High	Sequest HT (A2)	Unambiguous	[K].aELELELGR.[I]	N-Term(TMT6plex)	9	Q15149-4; Q15149; Q15149-3	Q15149-4; Q15149; Q15149-6; Q15149-9; Q15149-3; Q15149-8; Q15149-5; Q15149-7; Q15149-2	0	2		0.045	2	2	629.865	1258.72	1258.72	1.1	0.00069	CID (Collision Induced Dissociation)	MS2	56.9844			-55	35	113.376	54380	20220420_hiroki_HeLa_SAHA_sORF_TMT_FAIMS_160min_07.raw	F1							1.06	3	0.001417	0.01037
		FALSE	High	Sequest HT (A2)	Unambiguous	[K].aELELELGR.[I]	N-Term(TMT6plex)	9	Q15149-4; Q15149; Q15149-3	Q15149-4; Q15149; Q15149-6; Q15149-9; Q15149-3; Q15149-8; Q15149-5; Q15149-7; Q15149-2	0	2	0.0321	0	1	1	629.864	1258.72	1258.72	-0.55	-0.00034	CID (Collision Induced Dissociation)	MS2	49.394	100	516.4	-55	35	116.747	63384	20220509_hiroki_SAHA_sORF_TMT_FAIMS_160min_06.raw	F5	521.4	562.2	502.8	489.9	505.6		1.87	3	0.0004446	0.00346
	FALSE	High	[R].AEMEVLLASK.[A]	1xTMT6plex [K10]; 1xTMT6plex [N-Term]	0.000106396	6.55117e-05	3	9	3	Q15149-4; Q15149; Q15149-3	Q15149-4 [1762-1771]; Q15149 [1899-1908]; Q15149-3 [1785-1794]		0	1548.91	1.093	1.101	1.199	1.227	0.988095	0.991256	0.988323	0.969711	89	97.2	98	106.7	109.2	0.1	0.58	1.51	3.96	5.66	Shared	High	High	High	High	High	High	High	High	High	High	High	High	High	High	High	High
		Checked	Confidence	Identifying Node	PSM Ambiguity	Annotated Sequence	Modifications	# Proteins	Master Protein Accessions	Protein Accessions	# Missed Cleavages	Charge	DeltaScore	DeltaCn	Rank	Search Engine Rank	m/z [Da]	MH+ [Da]	Theo. MH+ [Da]	DeltaM [ppm]	Deltam/z [Da]	Activation Type	MS Order	Isolation Interference [%]	SPS Mass Matches [%]	Average Reporter S/N	Comp. Voltage [V]	Ion Inject Time [ms]	RT [min]	First Scan	Spectrum File	File ID	Abundance: 126	Abundance: 127C	Abundance: 128C	Abundance: 129C	Abundance: 130C	Quan Info	XCorr	# Protein Groups	Percolator q-Value	Percolator PEP
		FALSE	High	Sequest HT (A2)	Unambiguous	[R].aEMEVLLASk.[A]	N-Term(TMT6plex); K10(TMT6plex)	9	Q15149-4; Q15149; Q15149-3	Q15149-4; Q15149; Q15149-6; Q15149-9; Q15149-3; Q15149-8; Q15149-5; Q15149-7; Q15149-2	0	2	0.3498	0	1	1	774.958	1548.91	1548.91	0.42	0.00032	CID (Collision Induced Dissociation)	MS2	54.0548	100	90.8	-55	5.849	135.736	64631	20220420_hiroki_HeLa_SAHA_sORF_TMT_FAIMS_160min_07.raw	F1	83.5	96.9	90.9	103.5	79.3		3.03	3	6.232e-05	5.467e-05
		FALSE	High	Sequest HT (A2)	Unambiguous	[R].aEMEVLLASk.[A]	N-Term(TMT6plex); K10(TMT6plex)	9	Q15149-4; Q15149; Q15149-3	Q15149-4; Q15149; Q15149-6; Q15149-9; Q15149-3; Q15149-8; Q15149-5; Q15149-7; Q15149-2	0	3	0.3027	0	1	1	516.974	1548.91	1548.91	-0.54	-0.00028	CID (Collision Induced Dissociation)	MS2	4.41295	100	302.5	-55	2.256	140.218	75002	20220509_hiroki_SAHA_sORF_TMT_FAIMS_160min_05.raw	F4	271.9	339.1	304.4	331.6	265.3		2.61	3	0.0004446	0.003421
		FALSE	High	Sequest HT (A2)	Unambiguous	[R].aEMEVLLASk.[A]	N-Term(TMT6plex); K10(TMT6plex)	9	Q15149-4; Q15149; Q15149-3	Q15149-4; Q15149; Q15149-6; Q15149-9; Q15149-3; Q15149-8; Q15149-5; Q15149-7; Q15149-2	0	2	0.4665	0	1	1	774.957	1548.91	1548.91	-0.09	-7e-05	CID (Collision Induced Dissociation)	MS2	10.8896	100	211.2	-55	7.572	140.052	73747	20220509_hiroki_SAHA_sORF_TMT_FAIMS_160min_06.raw	F5	191	235.6	208.9	219.5	200.8		3.58	3	6.232e-05	3.99e-05
	FALSE	High	[R].AGEVERDLDK.[A]	1xTMT6plex [K10]; 1xTMT6plex [N-Term]	0.000594559	6.55117e-05	3	11	1	Q15149-4; Q15149; Q15149-3	Q15149-4 [435-444]; Q15149 [572-581]; Q15149-3 [458-467]		1	1589.89																			No Quan Values	Not Found	Not Found	Not Found	Not Found	Not Found	Not Found	Not Found	Not Found	Not Found	Not Found	Not Found	Not Found	Not Found	Not Found	Not Found	High
		Checked	Confidence	Identifying Node	PSM Ambiguity	Annotated Sequence	Modifications	# Proteins	Master Protein Accessions	Protein Accessions	# Missed Cleavages	Charge	DeltaScore	DeltaCn	Rank	Search Engine Rank	m/z [Da]	MH+ [Da]	Theo. MH+ [Da]	DeltaM [ppm]	Deltam/z [Da]	Activation Type	MS Order	Isolation Interference [%]	SPS Mass Matches [%]	Average Reporter S/N	Comp. Voltage [V]	Ion Inject Time [ms]	RT [min]	First Scan	Spectrum File	File ID	Abundance: 126	Abundance: 127C	Abundance: 128C	Abundance: 129C	Abundance: 130C	Quan Info	XCorr	# Protein Groups	Percolator q-Value	Percolator PEP
		FALSE	High	Sequest HT (A2)	Unambiguous	[R].aGEVERDLDk.[A]	N-Term(TMT6plex); K10(TMT6plex)	11	Q15149-4; Q15149; Q15149-3	Q15149-4; Q15149; E9PMV1; H0YDN1; Q15149-6; Q15149-9; Q15149-3; Q15149-8; Q15149-5; Q15149-7; Q15149-2	1	3	0.0492	0	1	1	530.635	1589.89	1589.89	0.55	0.00029	CID (Collision Induced Dissociation)	MS2	33.681			-70	35	82.3685	39594	20220420_hiroki_HeLa_SAHA_sORF_TMT_FAIMS_160min_07.raw	F1							1.83	3	6.232e-05	0.0002655
	FALSE	High	[R].AGLVGPEFHEK.[L]	1xTMT6plex [K11]; 1xTMT6plex [N-Term]	0.000641339	6.55117e-05	3	10	2	Q15149-4; Q15149; Q15149-3	Q15149-4 [3084-3094]; Q15149 [3221-3231]; Q15149-3 [3107-3117]		0	1641.94	0.956	0.877	0.977	1.032	0.989453	0.991256	0.999952	0.99996	103.3	98.7	90.5	100.9	106.5						Shared	High	High	Not Found	High	High	Not Found	High	High	Not Found	High	High	Not Found	High	High	Not Found	High
		Checked	Confidence	Identifying Node	PSM Ambiguity	Annotated Sequence	Modifications	# Proteins	Master Protein Accessions	Protein Accessions	# Missed Cleavages	Charge	DeltaScore	DeltaCn	Rank	Search Engine Rank	m/z [Da]	MH+ [Da]	Theo. MH+ [Da]	DeltaM [ppm]	Deltam/z [Da]	Activation Type	MS Order	Isolation Interference [%]	SPS Mass Matches [%]	Average Reporter S/N	Comp. Voltage [V]	Ion Inject Time [ms]	RT [min]	First Scan	Spectrum File	File ID	Abundance: 126	Abundance: 127C	Abundance: 128C	Abundance: 129C	Abundance: 130C	Quan Info	XCorr	# Protein Groups	Percolator q-Value	Percolator PEP
		FALSE	High	Sequest HT (A2)	Unambiguous	[R].aGLVGPEFHEk.[L]	N-Term(TMT6plex); K11(TMT6plex)	10	Q15149-4; Q15149; Q15149-3	Q15149-4; Q15149; H0YDN1; Q15149-6; Q15149-9; Q15149-3; Q15149-8; Q15149-5; Q15149-7; Q15149-2	0	3	0.5114	0	1	1	547.984	1641.94	1641.94	0.67	0.00037	CID (Collision Induced Dissociation)	MS2	55.4454	100	1132.3	-55	35	93.6783	45237	20220420_hiroki_HeLa_SAHA_sORF_TMT_FAIMS_160min_07.raw	F1	1180	1255.6	1067.7	1160.9	997.2		2.64	3	6.232e-05	0.0002888
		FALSE	High	Sequest HT (A2)	Unambiguous	[R].aGLVGPEFHEk.[L]	N-Term(TMT6plex); K11(TMT6plex)	10	Q15149-4; Q15149; Q15149-3	Q15149-4; Q15149; H0YDN1; Q15149-6; Q15149-9; Q15149-3; Q15149-8; Q15149-5; Q15149-7; Q15149-2	0	3	0.4897	0	1	1	547.984	1641.94	1641.94	0.19	0.00011	CID (Collision Induced Dissociation)	MS2	44.7624	100	965.6	-55	35	98.6836	56207	20220509_hiroki_SAHA_sORF_TMT_FAIMS_160min_05.raw	F4	1008.9	1095.2	888.9	974.3	860.8		2.92	3	6.232e-05	0.00094
	FALSE	High	[K].AGVVGPELHEQLLSAEK.[A]	1xTMT6plex [K17]; 1xTMT6plex [N-Term]	1.34482e-07	6.55117e-05	3	10	3	Q15149-4; Q15149; Q15149-3	Q15149-4 [3415-3431]; Q15149 [3552-3568]; Q15149-3 [3438-3454]		0	2235.27	0.962	0.976	1.006	1.137	0.990726	0.997591	0.999952	0.99996	98.4	94.7	96	99	111.9	0.94	0.51	0.58	0.74	0.86	Shared	High	High	High	High	High	High	High	High	High	High	High	High	High	High	High	High
		Checked	Confidence	Identifying Node	PSM Ambiguity	Annotated Sequence	Modifications	# Proteins	Master Protein Accessions	Protein Accessions	# Missed Cleavages	Charge	DeltaScore	DeltaCn	Rank	Search Engine Rank	m/z [Da]	MH+ [Da]	Theo. MH+ [Da]	DeltaM [ppm]	Deltam/z [Da]	Activation Type	MS Order	Isolation Interference [%]	SPS Mass Matches [%]	Average Reporter S/N	Comp. Voltage [V]	Ion Inject Time [ms]	RT [min]	First Scan	Spectrum File	File ID	Abundance: 126	Abundance: 127C	Abundance: 128C	Abundance: 129C	Abundance: 130C	Quan Info	XCorr	# Protein Groups	Percolator q-Value	Percolator PEP
		FALSE	High	Sequest HT (A2)	Unambiguous	[K].aGVVGPELHEQLLSAEk.[A]	N-Term(TMT6plex); K17(TMT6plex)	10	Q15149-4; Q15149; Q15149-3	Q15149-4; Q15149; H0YDN1; Q15149-6; Q15149-9; Q15149-3; Q15149-8; Q15149-5; Q15149-7; Q15149-2	0	3	0.4649	0	1	1	745.763	2235.27	2235.27	-0.57	-0.00043	CID (Collision Induced Dissociation)	MS2	9.74127	100	1173.4	-55	15.088	118.993	56943	20220420_hiroki_HeLa_SAHA_sORF_TMT_FAIMS_160min_07.raw	F1	1169.2	1273.4	1142.9	1173.1	1108.4		3.85	3	6.232e-05	2.54e-08
		FALSE	High	Sequest HT (A2)	Unambiguous	[K].aGVVGPELHEQLLSAEk.[A]	N-Term(TMT6plex); K17(TMT6plex)	10	Q15149-4; Q15149; Q15149-3	Q15149-4; Q15149; H0YDN1; Q15149-6; Q15149-9; Q15149-3; Q15149-8; Q15149-5; Q15149-7; Q15149-2	0	3	0.4933	0	1	1	745.763	2235.27	2235.27	-0.2	-0.00015	CID (Collision Induced Dissociation)	MS2	1.09535	100	817.6	-55	22.561	123.491	67570	20220509_hiroki_SAHA_sORF_TMT_FAIMS_160min_05.raw	F4	803.5	891.6	802.8	811.5	778.5		4.48	3	6.232e-05	2.441e-05
		FALSE	High	Sequest HT (A2)	Unambiguous	[K].aGVVGPELHEQLLSAEk.[A]	N-Term(TMT6plex); K17(TMT6plex)	10	Q15149-4; Q15149; Q15149-3	Q15149-4; Q15149; H0YDN1; Q15149-6; Q15149-9; Q15149-3; Q15149-8; Q15149-5; Q15149-7; Q15149-2	0	3	0.4174	0	1	1	745.764	2235.28	2235.27	0.63	0.00047	CID (Collision Induced Dissociation)	MS2	0	100	1031.9	-55	21.489	123.391	66323	20220509_hiroki_SAHA_sORF_TMT_FAIMS_160min_06.raw	F5	1031.1	1133.8	1010.3	1020.4	964.1		3.33	3	6.232e-05	1.366e-07
	FALSE	High	[R].ALAEEAK.[R]	1xTMT6plex [K7]; 1xTMT6plex [N-Term]	0.00230006	0.00027851	3	9	4	Q15149-4; Q15149; Q15149-3	Q15149-4 [1808-1814]; Q15149 [1945-1951]; Q15149-3 [1831-1837]		0	1189.72	0.969	1.008	1.147	1.364	0.991108	0.99933	0.99398	0.929232	91.1	88.3	91.9	104.5	124.2						Shared	High	High	High	High	High	High	High	High	High	High	High	High	High	High	High	High
		Checked	Confidence	Identifying Node	PSM Ambiguity	Annotated Sequence	Modifications	# Proteins	Master Protein Accessions	Protein Accessions	# Missed Cleavages	Charge	DeltaScore	DeltaCn	Rank	Search Engine Rank	m/z [Da]	MH+ [Da]	Theo. MH+ [Da]	DeltaM [ppm]	Deltam/z [Da]	Activation Type	MS Order	Isolation Interference [%]	SPS Mass Matches [%]	Average Reporter S/N	Comp. Voltage [V]	Ion Inject Time [ms]	RT [min]	First Scan	Spectrum File	File ID	Abundance: 126	Abundance: 127C	Abundance: 128C	Abundance: 129C	Abundance: 130C	Quan Info	XCorr	# Protein Groups	Percolator q-Value	Percolator PEP
		FALSE	High	Sequest HT (A2)	Unambiguous	[R].aLAEEAk.[R]	N-Term(TMT6plex); K7(TMT6plex)	9	Q15149-4; Q15149; Q15149-3	Q15149-4; Q15149; Q15149-6; Q15149-9; Q15149-3; Q15149-8; Q15149-5; Q15149-7; Q15149-2	0	2	0.025	0	1	1	595.363	1189.72	1189.72	0.14	9e-05	CID (Collision Induced Dissociation)	MS2	44.1977	100	659.3	-55	35	68.5893	32201	20220420_hiroki_HeLa_SAHA_sORF_TMT_FAIMS_160min_07.raw	F1	611.7	672.8	623.7	692.3	695.8		2	3	0.0001701	0.001191
		FALSE	High	Sequest HT (A2)	Unambiguous	[R].aLAEEAk.[R]	N-Term(TMT6plex); K7(TMT6plex)	9	Q15149-4; Q15149; Q15149-3	Q15149-4; Q15149; Q15149-6; Q15149-9; Q15149-3; Q15149-8; Q15149-5; Q15149-7; Q15149-2	0	2	0.0159	0	1	1	595.363	1189.72	1189.72	0.05	3e-05	CID (Collision Induced Dissociation)	MS2	75.1831	10	262.5	-55	35	69.0712	32477	20220420_hiroki_HeLa_SAHA_sORF_TMT_FAIMS_160min_07.raw	F1	246.4	267.2	249.4	289.1	260.5	Excluded by Method	1.26	3	0.0004075	0.00314
		FALSE	High	Sequest HT (A2)	Unambiguous	[R].aLAEEAk.[R]	N-Term(TMT6plex); K7(TMT6plex)	9	Q15149-4; Q15149; Q15149-3	Q15149-4; Q15149; Q15149-6; Q15149-9; Q15149-3; Q15149-8; Q15149-5; Q15149-7; Q15149-2	0	2	0.0788	0	1	1	595.364	1189.72	1189.72	1.44	0.00086	CID (Collision Induced Dissociation)	MS2	61.5164	100	1049.3	-55	35	72.3541	42643	20220509_hiroki_SAHA_sORF_TMT_FAIMS_160min_05.raw	F4	955.8	1093.4	986.1	1135.8	1075.4		2.03	3	0.001933	0.0139
		FALSE	High	Sequest HT (A2)	Unambiguous	[R].aLAEEAk.[R]	N-Term(TMT6plex); K7(TMT6plex)	9	Q15149-4; Q15149; Q15149-3	Q15149-4; Q15149; Q15149-6; Q15149-9; Q15149-3; Q15149-8; Q15149-5; Q15149-7; Q15149-2	0	2		0.0366	2	2	595.364	1189.72	1189.72	0.85	0.00051	CID (Collision Induced Dissociation)	MS2	70.9135	100	952.8	-55	35	72.241	41572	20220509_hiroki_SAHA_sORF_TMT_FAIMS_160min_06.raw	F5	817.3	877.9	876.2	1121.1	1071.6		1.84	3	0.0002969	0.002185
	FALSE	High	[R].ALQALEELR.[L]	1xTMT6plex [N-Term]	0.0126246	0.0020516	3	9	3	Q15149-4; Q15149; Q15149-3	Q15149-4 [1534-1542]; Q15149 [1671-1679]; Q15149-3 [1557-1565]		0	1271.75	0.914	0.936	0.98	1.106	0.988095	0.995965	0.999952	0.99996	101.3	92.6	94.8	99.3	112	1.17	4.45	1.97	0.83	1.75	Shared	High	High	High	High	High	High	High	High	High	High	High	High	High	High	High	High
		Checked	Confidence	Identifying Node	PSM Ambiguity	Annotated Sequence	Modifications	# Proteins	Master Protein Accessions	Protein Accessions	# Missed Cleavages	Charge	DeltaScore	DeltaCn	Rank	Search Engine Rank	m/z [Da]	MH+ [Da]	Theo. MH+ [Da]	DeltaM [ppm]	Deltam/z [Da]	Activation Type	MS Order	Isolation Interference [%]	SPS Mass Matches [%]	Average Reporter S/N	Comp. Voltage [V]	Ion Inject Time [ms]	RT [min]	First Scan	Spectrum File	File ID	Abundance: 126	Abundance: 127C	Abundance: 128C	Abundance: 129C	Abundance: 130C	Quan Info	XCorr	# Protein Groups	Percolator q-Value	Percolator PEP
		FALSE	High	Sequest HT (A2)	Unambiguous	[R].aLQALEELR.[L]	N-Term(TMT6plex)	9	Q15149-4; Q15149; Q15149-3	Q15149-4; Q15149; Q15149-6; Q15149-9; Q15149-3; Q15149-8; Q15149-5; Q15149-7; Q15149-2	0	2	0.2283	0	1	1	636.38	1271.75	1271.75	-0.22	-0.00014	CID (Collision Induced Dissociation)	MS2	19.7893	100	462.9	-55	35	130.583	62264	20220420_hiroki_HeLa_SAHA_sORF_TMT_FAIMS_160min_07.raw	F1	469.9	509.3	447.9	458	429.5		1.84	3	0.001364	0.009846
		FALSE	High	Sequest HT (A2)	Unambiguous	[R].aLQALEELR.[L]	N-Term(TMT6plex)	9	Q15149-4; Q15149; Q15149-3	Q15149-4; Q15149; Q15149-6; Q15149-9; Q15149-3; Q15149-8; Q15149-5; Q15149-7; Q15149-2	0	2	0.25	0	1	1	636.38	1271.75	1271.75	0.21	0.00013	CID (Collision Induced Dissociation)	MS2	31.0554	100	535.2	-55	35	135.42	72886	20220509_hiroki_SAHA_sORF_TMT_FAIMS_160min_05.raw	F4	558.8	542	531.9	540.2	503.1		2.2	3	0.001099	0.007816
		FALSE	High	Sequest HT (A2)	Unambiguous	[R].aLQALEELR.[L]	N-Term(TMT6plex)	9	Q15149-4; Q15149; Q15149-3	Q15149-4; Q15149; Q15149-6; Q15149-9; Q15149-3; Q15149-8; Q15149-5; Q15149-7; Q15149-2	0	2	0.3077	0	1	1	636.38	1271.75	1271.75	0.3	0.00019	CID (Collision Induced Dissociation)	MS2	40.7449	100	559.9	-55	35	135.211	71590	20220509_hiroki_SAHA_sORF_TMT_FAIMS_160min_06.raw	F5	576.2	596.9	535.9	556.1	534.5		2.21	3	0.001099	0.008021
	FALSE	High	[R].AIYEVLFR.[E]	1xTMT6plex [N-Term]	0.00257491	0.00027851	1	1	1	Q15149	Q15149 [14-21]		0	1239.73	0.664	0.724	0.661	0.642	0.598611	0.937128	0.850841	0.789529	135.5	89.9	98.1	89.5	87							Not Found	Not Found	High	Not Found	Not Found	High	Not Found	Not Found	High	Not Found	Not Found	High	Not Found	Not Found	High	High
		Checked	Confidence	Identifying Node	PSM Ambiguity	Annotated Sequence	Modifications	# Proteins	Master Protein Accessions	Protein Accessions	# Missed Cleavages	Charge	DeltaScore	DeltaCn	Rank	Search Engine Rank	m/z [Da]	MH+ [Da]	Theo. MH+ [Da]	DeltaM [ppm]	Deltam/z [Da]	Activation Type	MS Order	Isolation Interference [%]	SPS Mass Matches [%]	Average Reporter S/N	Comp. Voltage [V]	Ion Inject Time [ms]	RT [min]	First Scan	Spectrum File	File ID	Abundance: 126	Abundance: 127C	Abundance: 128C	Abundance: 129C	Abundance: 130C	Quan Info	XCorr	# Protein Groups	Percolator q-Value	Percolator PEP
		FALSE	High	Sequest HT (A2)	Unambiguous	[R].aIYEVLFR.[E]	N-Term(TMT6plex)	1	Q15149	Q15149	0	2	0.2874	0	1	1	620.368	1239.73	1239.73	-0.37	-0.00023	CID (Collision Induced Dissociation)	MS2	32.7874	100	43.5	-70	35	153.694	79926	20220509_hiroki_SAHA_sORF_TMT_FAIMS_160min_06.raw	F5	59.4	44.7	43.2	38.7	31.4		1.74	1	0.0001701	0.001341
	FALSE	High	[R].ANELQLR.[W]	1xTMT6plex [N-Term]	0.00339972	0.000536391	2	10	1	Q15149-4; Q15149	Q15149-4 [274-280]; Q15149 [411-417]		0	1072.63																			No Quan Values	Not Found	Not Found	Not Found	Not Found	Not Found	Not Found	Not Found	Not Found	Not Found	Not Found	Not Found	Not Found	Not Found	Not Found	Not Found	High
		Checked	Confidence	Identifying Node	PSM Ambiguity	Annotated Sequence	Modifications	# Proteins	Master Protein Accessions	Protein Accessions	# Missed Cleavages	Charge	DeltaScore	DeltaCn	Rank	Search Engine Rank	m/z [Da]	MH+ [Da]	Theo. MH+ [Da]	DeltaM [ppm]	Deltam/z [Da]	Activation Type	MS Order	Isolation Interference [%]	SPS Mass Matches [%]	Average Reporter S/N	Comp. Voltage [V]	Ion Inject Time [ms]	RT [min]	First Scan	Spectrum File	File ID	Abundance: 126	Abundance: 127C	Abundance: 128C	Abundance: 129C	Abundance: 130C	Quan Info	XCorr	# Protein Groups	Percolator q-Value	Percolator PEP
		FALSE	High	Sequest HT (A2)	Unambiguous	[R].aNELQLR.[W]	N-Term(TMT6plex)	10	Q15149-4; Q15149	Q15149-4; Q15149; E9PMV1; H0YDN1; Q15149-6; Q15149-9; Q15149-8; Q15149-5; Q15149-7; Q15149-2	0	2	0.0372	0	1	1	536.819	1072.63	1072.63	0.32	0.00017	CID (Collision Induced Dissociation)	MS2	19.6548			-55	35	77.0459	45251	20220509_hiroki_SAHA_sORF_TMT_FAIMS_160min_05.raw	F4							1.88	2	0.0002969	0.001825
	FALSE	High	[R].APVPASELLASGVLSR.[A]	1xTMT6plex [N-Term]	2.1808e-05	6.55117e-05	3	10	3	Q15149-4; Q15149; Q15149-3	Q15149-4 [3310-3325]; Q15149 [3447-3462]; Q15149-3 [3333-3348]		0	1796.05	1.014	1.14	1.117	1.032	0.999999	0.991256	0.99398	0.99996	94.3	95.6	107.5	105.3	97.3	12.18	25.21	8.81	13.6	12.19	Shared	High	High	High	High	High	High	High	High	High	High	High	High	High	High	High	High
		Checked	Confidence	Identifying Node	PSM Ambiguity	Annotated Sequence	Modifications	# Proteins	Master Protein Accessions	Protein Accessions	# Missed Cleavages	Charge	DeltaScore	DeltaCn	Rank	Search Engine Rank	m/z [Da]	MH+ [Da]	Theo. MH+ [Da]	DeltaM [ppm]	Deltam/z [Da]	Activation Type	MS Order	Isolation Interference [%]	SPS Mass Matches [%]	Average Reporter S/N	Comp. Voltage [V]	Ion Inject Time [ms]	RT [min]	First Scan	Spectrum File	File ID	Abundance: 126	Abundance: 127C	Abundance: 128C	Abundance: 129C	Abundance: 130C	Quan Info	XCorr	# Protein Groups	Percolator q-Value	Percolator PEP
		FALSE	High	Sequest HT (A2)	Unambiguous	[R].aPVPASELLASGVLSR.[A]	N-Term(TMT6plex)	10	Q15149-4; Q15149; Q15149-3	Q15149-4; Q15149; H0YDN1; Q15149-6; Q15149-9; Q15149-3; Q15149-8; Q15149-5; Q15149-7; Q15149-2	0	2	0.5157	0	1	1	898.527	1796.05	1796.05	-0.63	-0.00057	CID (Collision Induced Dissociation)	MS2	0	100	16.5	-40	7.413	143.998	68533	20220420_hiroki_HeLa_SAHA_sORF_TMT_FAIMS_160min_07.raw	F1	16.4	15.7	17.7	18.2	14.3		3.18	3	6.232e-05	6.959e-06
		FALSE	High	Sequest HT (A2)	Unambiguous	[R].aPVPASELLASGVLSR.[A]	N-Term(TMT6plex)	10	Q15149-4; Q15149; Q15149-3	Q15149-4; Q15149; H0YDN1; Q15149-6; Q15149-9; Q15149-3; Q15149-8; Q15149-5; Q15149-7; Q15149-2	0	2	0.5833	0	1	1	898.528	1796.05	1796.05	0.31	0.00028	CID (Collision Induced Dissociation)	MS2	7.40122	100	13.1	-40	4.316	148.832	78951	20220509_hiroki_SAHA_sORF_TMT_FAIMS_160min_05.raw	F4	10.1	19.7	16.1	10.9	8.7		3.48	3	6.232e-05	0.00026
		FALSE	High	Sequest HT (A2)	Unambiguous	[R].aPVPASELLASGVLSR.[A]	N-Term(TMT6plex)	10	Q15149-4; Q15149; Q15149-3	Q15149-4; Q15149; H0YDN1; Q15149-6; Q15149-9; Q15149-3; Q15149-8; Q15149-5; Q15149-7; Q15149-2	0	2	0.516	0	1	1	898.528	1796.05	1796.05	-0.03	-3e-05	CID (Collision Induced Dissociation)	MS2	4.64038	100	19.6	-40	2.745	148.786	77713	20220509_hiroki_SAHA_sORF_TMT_FAIMS_160min_06.raw	F5	18.7	21.5	21.4	20.6	15.9		2.81	3	6.232e-05	4.22e-05
	FALSE	High	[R].AQAEAQQPTFDALRDELR.[G]	1xTMT6plex [N-Term]	0.000391941	6.55117e-05	3	10	3	Q15149-4; Q15149; Q15149-3	Q15149-4 [1137-1154]; Q15149 [1274-1291]; Q15149-3 [1160-1177]		1	2288.18	1.035	1.069	1.081	0.961	0.989453	0.992006	0.99398	0.99996	97.2	100.5	103.9	105	93.4	8.75	0.87	4.25	3.42	8.18	Shared	High	High	High	High	High	High	High	High	High	High	High	High	High	High	High	High
		Checked	Confidence	Identifying Node	PSM Ambiguity	Annotated Sequence	Modifications	# Proteins	Master Protein Accessions	Protein Accessions	# Missed Cleavages	Charge	DeltaScore	DeltaCn	Rank	Search Engine Rank	m/z [Da]	MH+ [Da]	Theo. MH+ [Da]	DeltaM [ppm]	Deltam/z [Da]	Activation Type	MS Order	Isolation Interference [%]	SPS Mass Matches [%]	Average Reporter S/N	Comp. Voltage [V]	Ion Inject Time [ms]	RT [min]	First Scan	Spectrum File	File ID	Abundance: 126	Abundance: 127C	Abundance: 128C	Abundance: 129C	Abundance: 130C	Quan Info	XCorr	# Protein Groups	Percolator q-Value	Percolator PEP
		FALSE	High	Sequest HT (A2)	Unambiguous	[R].aQAEAQQPTFDALRDELR.[G]	N-Term(TMT6plex)	10	Q15149-4; Q15149; Q15149-3	Q15149-4; Q15149; H0YDN1; Q15149-6; Q15149-9; Q15149-3; Q15149-8; Q15149-5; Q15149-7; Q15149-2	1	3	0.4259	0	1	1	763.403	2288.19	2288.18	4.28	0.00326	CID (Collision Induced Dissociation)	MS2	27.6596	100	189.2	-40	20.552	116.78	55945	20220420_hiroki_HeLa_SAHA_sORF_TMT_FAIMS_160min_07.raw	F1	186.5	214.6	199.6	197	148.1		3.24	3	0.001933	0.01371
		FALSE	High	Sequest HT (A2)	Unambiguous	[R].aQAEAQQPTFDALRDELR.[G]	N-Term(TMT6plex)	10	Q15149-4; Q15149; Q15149-3	Q15149-4; Q15149; H0YDN1; Q15149-6; Q15149-9; Q15149-3; Q15149-8; Q15149-5; Q15149-7; Q15149-2	1	3	0.4591	0	1	1	763.399	2288.18	2288.18	-0.89	-0.00068	CID (Collision Induced Dissociation)	MS2	16.368	100	149.6	-40	11.454	120.848	66380	20220509_hiroki_SAHA_sORF_TMT_FAIMS_160min_05.raw	F4	126.4	173.9	151.1	165.9	130.9		3.18	3	0.0007449	0.005834
		FALSE	High	Sequest HT (A2)	Unambiguous	[R].aQAEAQQPTFDALRDELR.[G]	N-Term(TMT6plex)	10	Q15149-4; Q15149; Q15149-3	Q15149-4; Q15149; H0YDN1; Q15149-6; Q15149-9; Q15149-3; Q15149-8; Q15149-5; Q15149-7; Q15149-2	1	3	0.4146	0	1	1	763.399	2288.18	2288.18	-0.68	-0.00052	CID (Collision Induced Dissociation)	MS2	6.03927	100	125.6	-40	15.392	120.725	65141	20220509_hiroki_SAHA_sORF_TMT_FAIMS_160min_06.raw	F5	122.9	144.2	137.5	130.2	93.3		3.16	3	6.232e-05	0.0001683
	FALSE	High	[R].AQAEQAALR.[Q]	1xTMT6plex [N-Term]	0.000289439	6.55117e-05	3	9	3	Q15149-4; Q15149; Q15149-3	Q15149-4 [2150-2158]; Q15149 [2287-2295]; Q15149-3 [2173-2181]		0	1186.67	0.962	0.985	1.119	1.308	0.991108	0.999986	0.99398	0.958208	93	89.5	91.6	104.1	121.7	0.55	2.17	3.44	3.39	5.95	Shared	High	High	High	High	High	High	High	High	High	High	High	High	High	High	High	High
		Checked	Confidence	Identifying Node	PSM Ambiguity	Annotated Sequence	Modifications	# Proteins	Master Protein Accessions	Protein Accessions	# Missed Cleavages	Charge	DeltaScore	DeltaCn	Rank	Search Engine Rank	m/z [Da]	MH+ [Da]	Theo. MH+ [Da]	DeltaM [ppm]	Deltam/z [Da]	Activation Type	MS Order	Isolation Interference [%]	SPS Mass Matches [%]	Average Reporter S/N	Comp. Voltage [V]	Ion Inject Time [ms]	RT [min]	First Scan	Spectrum File	File ID	Abundance: 126	Abundance: 127C	Abundance: 128C	Abundance: 129C	Abundance: 130C	Quan Info	XCorr	# Protein Groups	Percolator q-Value	Percolator PEP
		FALSE	High	Sequest HT (A2)	Unambiguous	[R].aQAEQAALR.[Q]	N-Term(TMT6plex)	9	Q15149-4; Q15149; Q15149-3	Q15149-4; Q15149; Q15149-6; Q15149-9; Q15149-3; Q15149-8; Q15149-5; Q15149-7; Q15149-2	0	2	0.2745	0	1	1	593.841	1186.67	1186.67	0.01	0	CID (Collision Induced Dissociation)	MS2	12.7693	100	159.3	-55	35	53.5297	23131	20220420_hiroki_HeLa_SAHA_sORF_TMT_FAIMS_160min_07.raw	F1	152.6	165	146.9	167	165		2.04	3	6.232e-05	0.0001201
		FALSE	High	Sequest HT (A2)	Unambiguous	[R].aQAEQAALR.[Q]	N-Term(TMT6plex)	9	Q15149-4; Q15149; Q15149-3	Q15149-4; Q15149; Q15149-6; Q15149-9; Q15149-3; Q15149-8; Q15149-5; Q15149-7; Q15149-2	0	2	0.332	0	1	1	593.841	1186.67	1186.67	-0.1	-6e-05	CID (Collision Induced Dissociation)	MS2	19.6299	100	211.4	-55	35	56.8695	33425	20220509_hiroki_SAHA_sORF_TMT_FAIMS_160min_05.raw	F4	200.5	219.8	207.2	226.6	202.8		2.47	3	6.232e-05	0.0001427
		FALSE	High	Sequest HT (A2)	Unambiguous	[R].aQAEQAALR.[Q]	N-Term(TMT6plex)	9	Q15149-4; Q15149; Q15149-3	Q15149-4; Q15149; Q15149-6; Q15149-9; Q15149-3; Q15149-8; Q15149-5; Q15149-7; Q15149-2	0	2	0.1841	0	1	1	593.84	1186.67	1186.67	-0.38	-0.00022	CID (Collision Induced Dissociation)	MS2	29.4993	100	153.3	-55	35	56.5285	32268	20220509_hiroki_SAHA_sORF_TMT_FAIMS_160min_06.raw	F5	146.5	154.2	144.9	154.6	166.3		2.39	3	0.0009493	0.006896
	FALSE	High	[K].AQAEVEGLGK.[G]	1xTMT6plex [K10]; 1xTMT6plex [N-Term]	0.00210128	0.000177208	3	10	3	Q15149-4; Q15149; Q15149-3	Q15149-4 [1029-1038]; Q15149 [1166-1175]; Q15149-3 [1052-1061]		0	1459.85																			No Quan Values	High	High	High	High	High	High	High	High	High	High	High	High	High	High	High	High
		Checked	Confidence	Identifying Node	PSM Ambiguity	Annotated Sequence	Modifications	# Proteins	Master Protein Accessions	Protein Accessions	# Missed Cleavages	Charge	DeltaScore	DeltaCn	Rank	Search Engine Rank	m/z [Da]	MH+ [Da]	Theo. MH+ [Da]	DeltaM [ppm]	Deltam/z [Da]	Activation Type	MS Order	Isolation Interference [%]	SPS Mass Matches [%]	Average Reporter S/N	Comp. Voltage [V]	Ion Inject Time [ms]	RT [min]	First Scan	Spectrum File	File ID	Abundance: 126	Abundance: 127C	Abundance: 128C	Abundance: 129C	Abundance: 130C	Quan Info	XCorr	# Protein Groups	Percolator q-Value	Percolator PEP
		FALSE	High	Sequest HT (A2)	Unambiguous	[K].aQAEVEGLGk.[G]	N-Term(TMT6plex); K10(TMT6plex)	10	Q15149-4; Q15149; Q15149-3	Q15149-4; Q15149; H0YDN1; Q15149-6; Q15149-9; Q15149-3; Q15149-8; Q15149-5; Q15149-7; Q15149-2	0	3	0.0369	0	1	1	487.29	1459.86	1459.85	2.09	0.00102	CID (Collision Induced Dissociation)	MS2	56.7309	100	337.3	-70	9.282	87.7759	42365	20220420_hiroki_HeLa_SAHA_sORF_TMT_FAIMS_160min_07.raw	F1	355.3	366.9	323.7	342.7	298.1		2.17	3	0.0001192	0.001073
		FALSE	High	Sequest HT (A2)	Unambiguous	[K].aQAEVEGLGk.[G]	N-Term(TMT6plex); K10(TMT6plex)	10	Q15149-4; Q15149; Q15149-3	Q15149-4; Q15149; H0YDN1; Q15149-6; Q15149-9; Q15149-3; Q15149-8; Q15149-5; Q15149-7; Q15149-2	0	2	0.1746	0	1	1	730.429	1459.85	1459.85	-0.42	-0.00031	CID (Collision Induced Dissociation)	MS2	57.8322	100	167.3	-40	35	91.4117	52681	20220509_hiroki_SAHA_sORF_TMT_FAIMS_160min_05.raw	F4	190.5	181.6	155.8	159.7	149		2.52	3	0.000472	0.003571
		FALSE	High	Sequest HT (A2)	Unambiguous	[K].aQAEVEGLGk.[G]	N-Term(TMT6plex); K10(TMT6plex)	10	Q15149-4; Q15149; Q15149-3	Q15149-4; Q15149; H0YDN1; Q15149-6; Q15149-9; Q15149-3; Q15149-8; Q15149-5; Q15149-7; Q15149-2	0	2	0.0714	0	1	1	730.43	1459.85	1459.85	-0.12	-9e-05	CID (Collision Induced Dissociation)	MS2	58.4811	100	200.3	-40	35	91.5036	51628	20220509_hiroki_SAHA_sORF_TMT_FAIMS_160min_06.raw	F5	222.5	218.5	178.9	189.7	191.8		2.1	3	0.0005131	0.004179
	FALSE	High	[R].AQAQAAAEK.[L]	1xTMT6plex [K9]; 1xTMT6plex [N-Term]	0.00112285	6.55117e-05	3	9	4	Q15149-4; Q15149; Q15149-3	Q15149-4 [2129-2137]; Q15149 [2266-2274]; Q15149-3 [2152-2160]		0	1345.78	0.907	0.875	0.983	1.077	0.988095	0.991256	0.999952	0.99996	103.3	93.7	90.3	101.5	111.2	2.85	1.24	2.02	2.62	5.72	Shared	High	High	High	High	High	High	High	High	High	High	High	High	High	High	High	High
		Checked	Confidence	Identifying Node	PSM Ambiguity	Annotated Sequence	Modifications	# Proteins	Master Protein Accessions	Protein Accessions	# Missed Cleavages	Charge	DeltaScore	DeltaCn	Rank	Search Engine Rank	m/z [Da]	MH+ [Da]	Theo. MH+ [Da]	DeltaM [ppm]	Deltam/z [Da]	Activation Type	MS Order	Isolation Interference [%]	SPS Mass Matches [%]	Average Reporter S/N	Comp. Voltage [V]	Ion Inject Time [ms]	RT [min]	First Scan	Spectrum File	File ID	Abundance: 126	Abundance: 127C	Abundance: 128C	Abundance: 129C	Abundance: 130C	Quan Info	XCorr	# Protein Groups	Percolator q-Value	Percolator PEP
		FALSE	High	Sequest HT (A2)	Unambiguous	[R].aQAQAAAEk.[L]	N-Term(TMT6plex); K9(TMT6plex)	9	Q15149-4; Q15149; Q15149-3	Q15149-4; Q15149; Q15149-6; Q15149-9; Q15149-3; Q15149-8; Q15149-5; Q15149-7; Q15149-2	0	3	0.3672	0	1	1	449.266	1345.78	1345.78	-0.2	-9e-05	CID (Collision Induced Dissociation)	MS2	31.7899	100	166.2	-40	35	51.9167	22110	20220420_hiroki_HeLa_SAHA_sORF_TMT_FAIMS_160min_07.raw	F1	180.8	179.8	149.9	162.1	158.5		2.56	3	0.0007449	0.005955
		FALSE	High	Sequest HT (A2)	Unambiguous	[R].aQAQAAAEk.[L]	N-Term(TMT6plex); K9(TMT6plex)	9	Q15149-4; Q15149; Q15149-3	Q15149-4; Q15149; Q15149-6; Q15149-9; Q15149-3; Q15149-8; Q15149-5; Q15149-7; Q15149-2	0	3	0.3611	0	1	1	449.266	1345.78	1345.78	-0.18	-8e-05	CID (Collision Induced Dissociation)	MS2	8.56732	100	333.1	-40	14.016	52.7051	22616	20220420_hiroki_HeLa_SAHA_sORF_TMT_FAIMS_160min_07.raw	F1	341.6	349.1	306.2	325.1	343.3		2.88	3	0.000367	0.002901
		FALSE	High	Sequest HT (A2)	Unambiguous	[R].aQAQAAAEk.[L]	N-Term(TMT6plex); K9(TMT6plex)	9	Q15149-4; Q15149; Q15149-3	Q15149-4; Q15149; Q15149-6; Q15149-9; Q15149-3; Q15149-8; Q15149-5; Q15149-7; Q15149-2	0	3	0.3832	0	1	1	449.266	1345.78	1345.78	0.38	0.00017	CID (Collision Induced Dissociation)	MS2	36.8152	100	237.6	-40	6.208	55.0035	32267	20220509_hiroki_SAHA_sORF_TMT_FAIMS_160min_05.raw	F4	258.3	257.4	217.9	243.4	210.8		3.21	3	0.0001701	0.001309
		FALSE	High	Sequest HT (A2)	Unambiguous	[R].aQAQAAAEk.[L]	N-Term(TMT6plex); K9(TMT6plex)	9	Q15149-4; Q15149; Q15149-3	Q15149-4; Q15149; Q15149-6; Q15149-9; Q15149-3; Q15149-8; Q15149-5; Q15149-7; Q15149-2	0	2	0.4122	0	1	1	673.395	1345.78	1345.78	-0.25	-0.00017	CID (Collision Induced Dissociation)	MS2	0	100	424.6	-55	35	54.8578	31232	20220509_hiroki_SAHA_sORF_TMT_FAIMS_160min_06.raw	F5	438.7	457.5	401.1	431	394.5		2.96	3	6.232e-05	0.0005392
	FALSE	High	[R].AQFEQLK.[D]	1xTMT6plex [K7]; 1xTMT6plex [N-Term]	0.0183893	0.00305945	3	10	3	Q15149-4; Q15149; Q15149-3	Q15149-4 [3326-3332]; Q15149 [3463-3469]; Q15149-3 [3349-3355]		0	1321.79	1.013	0.927	1.032	1.026	0.994791	0.993652	0.994356	0.99996	100	101.3	92.8	103.3	102.6						Shared	High	Not Found	Not Found	High	Not Found	Not Found	High	Not Found	Not Found	High	Not Found	Not Found	High	Not Found	Not Found	High
		Checked	Confidence	Identifying Node	PSM Ambiguity	Annotated Sequence	Modifications	# Proteins	Master Protein Accessions	Protein Accessions	# Missed Cleavages	Charge	DeltaScore	DeltaCn	Rank	Search Engine Rank	m/z [Da]	MH+ [Da]	Theo. MH+ [Da]	DeltaM [ppm]	Deltam/z [Da]	Activation Type	MS Order	Isolation Interference [%]	SPS Mass Matches [%]	Average Reporter S/N	Comp. Voltage [V]	Ion Inject Time [ms]	RT [min]	First Scan	Spectrum File	File ID	Abundance: 126	Abundance: 127C	Abundance: 128C	Abundance: 129C	Abundance: 130C	Quan Info	XCorr	# Protein Groups	Percolator q-Value	Percolator PEP
		FALSE	High	Sequest HT (A2)	Unambiguous	[R].aQFEQLk.[D]	N-Term(TMT6plex); K7(TMT6plex)	10	Q15149-4; Q15149; Q15149-3	Q15149-4; Q15149; H0YDN1; Q15149-6; Q15149-9; Q15149-3; Q15149-8; Q15149-5; Q15149-7; Q15149-2	0	2	0.116	0	1	1	661.398	1321.79	1321.79	0.7	0.00047	CID (Collision Induced Dissociation)	MS2	26.4331	100	450.6	-55	35	94.4083	45600	20220420_hiroki_HeLa_SAHA_sORF_TMT_FAIMS_160min_07.raw	F1	454	521.8	425.7	462.7	388.7		1.81	3	0.003158	0.02191
		FALSE	High	Sequest HT (A2)	Unambiguous	[R].aQFEQLk.[D]	N-Term(TMT6plex); K7(TMT6plex)	10	Q15149-4; Q15149; Q15149-3	Q15149-4; Q15149; H0YDN1; Q15149-6; Q15149-9; Q15149-3; Q15149-8; Q15149-5; Q15149-7; Q15149-2	0	3	0.0727	0	1	1	441.268	1321.79	1321.79	0.05	2e-05	CID (Collision Induced Dissociation)	MS2	26.134			-40	2.597	98.9138	56322	20220509_hiroki_SAHA_sORF_TMT_FAIMS_160min_05.raw	F4							2.89	3	0.003424	0.02425
		FALSE	High	Sequest HT (A2)	Unambiguous	[R].aQFEQLk.[D]	N-Term(TMT6plex); K7(TMT6plex)	10	Q15149-4; Q15149; Q15149-3	Q15149-4; Q15149; H0YDN1; Q15149-6; Q15149-9; Q15149-3; Q15149-8; Q15149-5; Q15149-7; Q15149-2	0	2	0.0604	0	1	1	661.399	1321.79	1321.79	2.51	0.00166	CID (Collision Induced Dissociation)	MS2	28.3958			-55	35	98.9105	55207	20220509_hiroki_SAHA_sORF_TMT_FAIMS_160min_06.raw	F5							1.82	3	0.001629	0.01186
	FALSE	High	[K].AQLEPVASPAK.[K]	1xTMT6plex [K11]; 1xTMT6plex [N-Term]	4.06143e-05	6.55117e-05	3	10	3	Q15149-4; Q15149; Q15149-3	Q15149-4 [1291-1301]; Q15149 [1428-1438]; Q15149-3 [1314-1324]		0	1568.94	0.892	0.899	0.961	1.069	0.985135	0.992006	0.999948	0.99996	103.7	92.5	93.3	99.7	110.9	3.77	2.93	6.81	2.51	1.93	Shared	High	High	High	High	High	High	High	High	High	High	High	High	High	High	High	High
		Checked	Confidence	Identifying Node	PSM Ambiguity	Annotated Sequence	Modifications	# Proteins	Master Protein Accessions	Protein Accessions	# Missed Cleavages	Charge	DeltaScore	DeltaCn	Rank	Search Engine Rank	m/z [Da]	MH+ [Da]	Theo. MH+ [Da]	DeltaM [ppm]	Deltam/z [Da]	Activation Type	MS Order	Isolation Interference [%]	SPS Mass Matches [%]	Average Reporter S/N	Comp. Voltage [V]	Ion Inject Time [ms]	RT [min]	First Scan	Spectrum File	File ID	Abundance: 126	Abundance: 127C	Abundance: 128C	Abundance: 129C	Abundance: 130C	Quan Info	XCorr	# Protein Groups	Percolator q-Value	Percolator PEP
		FALSE	High	Sequest HT (A2)	Unambiguous	[K].aQLEPVASPAk.[K]	N-Term(TMT6plex); K11(TMT6plex)	10	Q15149-4; Q15149; Q15149-3	Q15149-4; Q15149; H0YDN1; Q15149-6; Q15149-9; Q15149-3; Q15149-8; Q15149-5; Q15149-7; Q15149-2	0	2	0.2627	0	1	1	784.974	1568.94	1568.94	0.05	4e-05	CID (Collision Induced Dissociation)	MS2	0	100	357.5	-40	27.799	89.648	43293	20220420_hiroki_HeLa_SAHA_sORF_TMT_FAIMS_160min_07.raw	F1	370.2	374.6	336.6	366.5	339.7		2.36	3	0.001303	0.009583
		FALSE	High	Sequest HT (A2)	Unambiguous	[K].aQLEPVASPAk.[K]	N-Term(TMT6plex); K11(TMT6plex)	10	Q15149-4; Q15149; Q15149-3	Q15149-4; Q15149; H0YDN1; Q15149-6; Q15149-9; Q15149-3; Q15149-8; Q15149-5; Q15149-7; Q15149-2	0	3	0.4212	0	1	1	523.652	1568.94	1568.94	-0.11	-6e-05	CID (Collision Induced Dissociation)	MS2	2.48914	100	175.1	-40	5.069	93.9108	53904	20220509_hiroki_SAHA_sORF_TMT_FAIMS_160min_05.raw	F4	175	183.6	183.9	172.4	160.5		2.73	3	6.232e-05	0.0002334
		FALSE	High	Sequest HT (A2)	Unambiguous	[K].aQLEPVASPAk.[K]	N-Term(TMT6plex); K11(TMT6plex)	10	Q15149-4; Q15149; Q15149-3	Q15149-4; Q15149; H0YDN1; Q15149-6; Q15149-9; Q15149-3; Q15149-8; Q15149-5; Q15149-7; Q15149-2	0	2	0.3047	0	1	1	784.974	1568.94	1568.94	-0.58	-0.00045	CID (Collision Induced Dissociation)	MS2	0	100	315.6	-40	28.608	93.5794	52653	20220509_hiroki_SAHA_sORF_TMT_FAIMS_160min_06.raw	F5	340.1	347.7	294.6	309.7	285.7		2.33	3	6.232e-05	1.379e-05
	FALSE	High	[R].AQLMADFQAGR.[V]	1xTMT6plex [N-Term]	0.000122884	6.55117e-05	3	10	3	Q15149-4; Q15149; Q15149-3	Q15149-4 [3602-3612]; Q15149 [3739-3749]; Q15149-3 [3625-3635]		0	1436.75	1.025	1.028	1.171	0.965	0.991835	0.995965	0.988323	0.99996	96.4	98.8	99.1	112.8	93	2.02	2.06	3.09	1.45	2.03	Shared	High	High	High	High	High	High	High	High	High	High	High	High	High	High	High	High
		Checked	Confidence	Identifying Node	PSM Ambiguity	Annotated Sequence	Modifications	# Proteins	Master Protein Accessions	Protein Accessions	# Missed Cleavages	Charge	DeltaScore	DeltaCn	Rank	Search Engine Rank	m/z [Da]	MH+ [Da]	Theo. MH+ [Da]	DeltaM [ppm]	Deltam/z [Da]	Activation Type	MS Order	Isolation Interference [%]	SPS Mass Matches [%]	Average Reporter S/N	Comp. Voltage [V]	Ion Inject Time [ms]	RT [min]	First Scan	Spectrum File	File ID	Abundance: 126	Abundance: 127C	Abundance: 128C	Abundance: 129C	Abundance: 130C	Quan Info	XCorr	# Protein Groups	Percolator q-Value	Percolator PEP
		FALSE	High	Sequest HT (A2)	Unambiguous	[R].aQLMADFQAGR.[V]	N-Term(TMT6plex)	10	Q15149-4; Q15149; Q15149-3	Q15149-4; Q15149; H0YDN1; Q15149-6; Q15149-9; Q15149-3; Q15149-8; Q15149-5; Q15149-7; Q15149-2	0	2	0.1106	0	1	1	718.879	1436.75	1436.75	-0.06	-4e-05	CID (Collision Induced Dissociation)	MS2	10.3672	100	417.5	-55	35	110.871	53235	20220420_hiroki_HeLa_SAHA_sORF_TMT_FAIMS_160min_07.raw	F1	396.7	480.8	419.1	466.1	324.6		1.99	3	6.232e-05	0.0008304
		FALSE	High	Sequest HT (A2)	Unambiguous	[R].aQLMADFQAGR.[V]	N-Term(TMT6plex)	10	Q15149-4; Q15149; Q15149-3	Q15149-4; Q15149; H0YDN1; Q15149-6; Q15149-9; Q15149-3; Q15149-8; Q15149-5; Q15149-7; Q15149-2	0	2	0.3926	0	1	1	718.88	1436.75	1436.75	0.07	5e-05	CID (Collision Induced Dissociation)	MS2	3.35953	100	400.2	-55	35	115.193	63855	20220509_hiroki_SAHA_sORF_TMT_FAIMS_160min_05.raw	F4	387.9	451.5	386.9	459	315.8		2.7	3	6.232e-05	0.0004913
		FALSE	High	Sequest HT (A2)	Unambiguous	[R].aQLMADFQAGR.[V]	N-Term(TMT6plex)	10	Q15149-4; Q15149; Q15149-3	Q15149-4; Q15149; H0YDN1; Q15149-6; Q15149-9; Q15149-3; Q15149-8; Q15149-5; Q15149-7; Q15149-2	0	2	0.341	0	1	1	718.88	1436.75	1436.75	0.14	0.0001	CID (Collision Induced Dissociation)	MS2	6.39655	100	452.2	-55	35	115.151	62666	20220509_hiroki_SAHA_sORF_TMT_FAIMS_160min_06.raw	F5	449.1	501.7	464.9	503.9	341.4		2.17	3	6.232e-05	4.68e-05
	FALSE	High	[K].AQQLREEQQR.[Q]	1xTMT6plex [N-Term]	0.00812744	0.00101966	3	10	3	Q15149-4; Q15149; Q15149-3	Q15149-4 [2527-2536]; Q15149 [2664-2673]; Q15149-3 [2550-2559]		1	1514.82	0.617	0.506	0.374	0.479	0.359397	0.2796	0.0367465	0.212575	168	103.7	85	62.9	80.4	3.7	9.99	1.46	12.12	9.25	Shared	High	High	High	High	High	High	High	High	High	High	High	High	High	High	High	High
		Checked	Confidence	Identifying Node	PSM Ambiguity	Annotated Sequence	Modifications	# Proteins	Master Protein Accessions	Protein Accessions	# Missed Cleavages	Charge	DeltaScore	DeltaCn	Rank	Search Engine Rank	m/z [Da]	MH+ [Da]	Theo. MH+ [Da]	DeltaM [ppm]	Deltam/z [Da]	Activation Type	MS Order	Isolation Interference [%]	SPS Mass Matches [%]	Average Reporter S/N	Comp. Voltage [V]	Ion Inject Time [ms]	RT [min]	First Scan	Spectrum File	File ID	Abundance: 126	Abundance: 127C	Abundance: 128C	Abundance: 129C	Abundance: 130C	Quan Info	XCorr	# Protein Groups	Percolator q-Value	Percolator PEP
		FALSE	High	Sequest HT (A2)	Unambiguous	[K].aQQLREEQQR.[Q]	N-Term(TMT6plex)	10	Q15149-4; Q15149; Q15149-3	Q15149-4; Q15149; H0YDN1; Q15149-6; Q15149-9; Q15149-3; Q15149-8; Q15149-5; Q15149-7; Q15149-2	1	3	0.211	0	1	1	505.612	1514.82	1514.82	-1	-0.0005	CID (Collision Induced Dissociation)	MS2	25.632	100	60.9	-70	8.015	42.7622	16096	20220420_hiroki_HeLa_SAHA_sORF_TMT_FAIMS_160min_07.raw	F1	102.4	63.7	52.4	45.1	40.9		2.37	3	0.002293	0.01656
		FALSE	High	Sequest HT (A2)	Unambiguous	[K].aQQLREEQQR.[Q]	N-Term(TMT6plex)	10	Q15149-4; Q15149; Q15149-3	Q15149-4; Q15149; H0YDN1; Q15149-6; Q15149-9; Q15149-3; Q15149-8; Q15149-5; Q15149-7; Q15149-2	1	3	0.3632	0	1	1	505.612	1514.82	1514.82	-1.94	-0.00098	CID (Collision Induced Dissociation)	MS2	25.5033	100	28.5	-70	5.115	45.911	26365	20220509_hiroki_SAHA_sORF_TMT_FAIMS_160min_05.raw	F4	48.3	36.3	23.8	16.8	17.5		2.34	3	0.002174	0.01512
		FALSE	High	Sequest HT (A2)	Unambiguous	[K].aQQLREEQQR.[Q]	N-Term(TMT6plex)	10	Q15149-4; Q15149; Q15149-3	Q15149-4; Q15149; H0YDN1; Q15149-6; Q15149-9; Q15149-3; Q15149-8; Q15149-5; Q15149-7; Q15149-2	1	3	0.378	0	1	1	505.612	1514.82	1514.82	-2.17	-0.0011	CID (Collision Induced Dissociation)	MS2	11.9029	100	74.9	-70	10.364	45.6682	25339	20220509_hiroki_SAHA_sORF_TMT_FAIMS_160min_06.raw	F5	119.2	88.4	64.8	46.6	55.4		3.28	3	0.000538	0.004796
	FALSE	High	[K].AQVEQELTTLR.[L]	1xTMT6plex [N-Term]	0.000137686	6.55117e-05	3	9	4	Q15149-4; Q15149; Q15149-3	Q15149-4 [2182-2192]; Q15149 [2319-2329]; Q15149-3 [2205-2215]		0	1516.85	0.97	0.997	1.066	1.186	0.991835	0.998602	0.99398	0.996669	95.8	92.9	95.5	102.1	113.6	7.78	2.87	0.34	3.54	0.76	Shared	High	High	High	High	High	High	High	High	High	High	High	High	High	High	High	High
		Checked	Confidence	Identifying Node	PSM Ambiguity	Annotated Sequence	Modifications	# Proteins	Master Protein Accessions	Protein Accessions	# Missed Cleavages	Charge	DeltaScore	DeltaCn	Rank	Search Engine Rank	m/z [Da]	MH+ [Da]	Theo. MH+ [Da]	DeltaM [ppm]	Deltam/z [Da]	Activation Type	MS Order	Isolation Interference [%]	SPS Mass Matches [%]	Average Reporter S/N	Comp. Voltage [V]	Ion Inject Time [ms]	RT [min]	First Scan	Spectrum File	File ID	Abundance: 126	Abundance: 127C	Abundance: 128C	Abundance: 129C	Abundance: 130C	Quan Info	XCorr	# Protein Groups	Percolator q-Value	Percolator PEP
		FALSE	High	Sequest HT (A2)	Unambiguous	[K].aQVEQELTTLR.[L]	N-Term(TMT6plex)	9	Q15149-4; Q15149; Q15149-3	Q15149-4; Q15149; Q15149-6; Q15149-9; Q15149-3; Q15149-8; Q15149-5; Q15149-7; Q15149-2	0	2	0.134	0	1	1	758.929	1516.85	1516.85	-1.13	-0.00085	CID (Collision Induced Dissociation)	MS2	78.2919	100	64.7	-40	4.823	109.887	52795	20220420_hiroki_HeLa_SAHA_sORF_TMT_FAIMS_160min_07.raw	F1	64.3	66.7	66.3	64	62.1		2.09	3	6.232e-05	0.0002616
		FALSE	High	Sequest HT (A2)	Unambiguous	[K].aQVEQELTTLR.[L]	N-Term(TMT6plex)	9	Q15149-4; Q15149; Q15149-3	Q15149-4; Q15149; Q15149-6; Q15149-9; Q15149-3; Q15149-8; Q15149-5; Q15149-7; Q15149-2	0	2	0.2941	0	1	1	758.931	1516.86	1516.85	1.29	0.00098	CID (Collision Induced Dissociation)	MS2	36.7871			-40	6.007	110.486	53060	20220420_hiroki_HeLa_SAHA_sORF_TMT_FAIMS_160min_07.raw	F1							2.21	3	6.232e-05	9.851e-05
		FALSE	High	Sequest HT (A2)	Unambiguous	[K].aQVEQELTTLR.[L]	N-Term(TMT6plex)	9	Q15149-4; Q15149; Q15149-3	Q15149-4; Q15149; Q15149-6; Q15149-9; Q15149-3; Q15149-8; Q15149-5; Q15149-7; Q15149-2	0	2	0.2458	0	1	1	758.931	1516.85	1516.85	0.56	0.00042	CID (Collision Induced Dissociation)	MS2	47.3025	100	213.5	-40	23.079	114.158	63406	20220509_hiroki_SAHA_sORF_TMT_FAIMS_160min_05.raw	F4	196.5	233.4	208.5	224.2	204.7		2.36	3	6.232e-05	0.0003969
		FALSE	High	Sequest HT (A2)	Unambiguous	[K].aQVEQELTTLR.[L]	N-Term(TMT6plex)	9	Q15149-4; Q15149; Q15149-3	Q15149-4; Q15149; Q15149-6; Q15149-9; Q15149-3; Q15149-8; Q15149-5; Q15149-7; Q15149-2	0	2	0.3773	0	1	1	758.93	1516.85	1516.85	-0.94	-0.00071	CID (Collision Induced Dissociation)	MS2	32.1374	100	120.4	-40	9.261	114.117	62206	20220509_hiroki_SAHA_sORF_TMT_FAIMS_160min_06.raw	F5	124	126.5	117.2	120.3	114		2.2	3	6.232e-05	5.3e-05
	FALSE	High	[R].ARAEEAEAQK.[R]	1xTMT6plex [K10]; 1xTMT6plex [N-Term]	0.00315401	0.000471555	3	9	3	Q15149-4; Q15149; Q15149-3	Q15149-4 [1480-1489]; Q15149 [1617-1626]; Q15149-3 [1503-1512]		1	1560.87	0.764	0.734	0.664	0.928	0.889489	0.954793	0.821364	0.99996	122.3	93.4	89.8	81.1	113.4	1.97	4.09	7.78	1.74	3.85	Shared	High	High	High	High	High	High	High	High	High	High	High	High	High	High	High	High
		Checked	Confidence	Identifying Node	PSM Ambiguity	Annotated Sequence	Modifications	# Proteins	Master Protein Accessions	Protein Accessions	# Missed Cleavages	Charge	DeltaScore	DeltaCn	Rank	Search Engine Rank	m/z [Da]	MH+ [Da]	Theo. MH+ [Da]	DeltaM [ppm]	Deltam/z [Da]	Activation Type	MS Order	Isolation Interference [%]	SPS Mass Matches [%]	Average Reporter S/N	Comp. Voltage [V]	Ion Inject Time [ms]	RT [min]	First Scan	Spectrum File	File ID	Abundance: 126	Abundance: 127C	Abundance: 128C	Abundance: 129C	Abundance: 130C	Quan Info	XCorr	# Protein Groups	Percolator q-Value	Percolator PEP
		FALSE	High	Sequest HT (A2)	Unambiguous	[R].aRAEEAEAQk.[R]	N-Term(TMT6plex); K10(TMT6plex)	9	Q15149-4; Q15149; Q15149-3	Q15149-4; Q15149; Q15149-6; Q15149-9; Q15149-3; Q15149-8; Q15149-5; Q15149-7; Q15149-2	1	3	0.2926	0	1	1	520.963	1560.87	1560.87	-0.28	-0.00015	CID (Collision Induced Dissociation)	MS2	47.7386	100	80	-70	12.892	47.2802	18983	20220420_hiroki_HeLa_SAHA_sORF_TMT_FAIMS_160min_07.raw	F1	101.5	88.5	69.4	64.5	76.2		2.7	3	0.00927	0.05429
		FALSE	High	Sequest HT (A2)	Unambiguous	[R].aRAEEAEAQk.[R]	N-Term(TMT6plex); K10(TMT6plex)	9	Q15149-4; Q15149; Q15149-3	Q15149-4; Q15149; Q15149-6; Q15149-9; Q15149-3; Q15149-8; Q15149-5; Q15149-7; Q15149-2	1	3	0.2841	0	1	1	520.963	1560.88	1560.87	0.42	0.00022	CID (Collision Induced Dissociation)	MS2	46.2304	100	76.8	-70	12.116	50.4762	29262	20220509_hiroki_SAHA_sORF_TMT_FAIMS_160min_05.raw	F4	94.7	78.5	77.2	63.7	69.7		2.64	3	0.000367	0.002929
		FALSE	High	Sequest HT (A2)	Unambiguous	[R].aRAEEAEAQk.[R]	N-Term(TMT6plex); K10(TMT6plex)	9	Q15149-4; Q15149; Q15149-3	Q15149-4; Q15149; Q15149-6; Q15149-9; Q15149-3; Q15149-8; Q15149-5; Q15149-7; Q15149-2	1	3	0.3283	0	1	1	520.963	1560.87	1560.87	-0.66	-0.00034	CID (Collision Induced Dissociation)	MS2	25.8114	100	76	-55	27.372	50.2561	28214	20220509_hiroki_SAHA_sORF_TMT_FAIMS_160min_06.raw	F5	93.5	81.5	69.4	61.1	74.5		3.29	3	0.0002168	0.001676
	FALSE	High	[R].ARQEELYSELQAR.[E]	1xTMT6plex [N-Term]	9.28218e-05	6.55117e-05	3	10	2	Q15149-4; Q15149; Q15149-3	Q15149-4 [3219-3231]; Q15149 [3356-3368]; Q15149-3 [3242-3254]		1	1821.97	0.861	0.893	0.858	0.904	0.972238	0.991256	0.99398	0.99996	110.7	95.3	98.9	95	100.1	8	4.6	1.43	0.63	13.98	Shared	High	Not Found	High	High	Not Found	High	High	Not Found	High	High	Not Found	High	High	Not Found	High	High
		Checked	Confidence	Identifying Node	PSM Ambiguity	Annotated Sequence	Modifications	# Proteins	Master Protein Accessions	Protein Accessions	# Missed Cleavages	Charge	DeltaScore	DeltaCn	Rank	Search Engine Rank	m/z [Da]	MH+ [Da]	Theo. MH+ [Da]	DeltaM [ppm]	Deltam/z [Da]	Activation Type	MS Order	Isolation Interference [%]	SPS Mass Matches [%]	Average Reporter S/N	Comp. Voltage [V]	Ion Inject Time [ms]	RT [min]	First Scan	Spectrum File	File ID	Abundance: 126	Abundance: 127C	Abundance: 128C	Abundance: 129C	Abundance: 130C	Quan Info	XCorr	# Protein Groups	Percolator q-Value	Percolator PEP
		FALSE	High	Sequest HT (A2)	Unambiguous	[R].aRQEELYSELQAR.[E]	N-Term(TMT6plex)	10	Q15149-4; Q15149; Q15149-3	Q15149-4; Q15149; H0YDN1; Q15149-6; Q15149-9; Q15149-3; Q15149-8; Q15149-5; Q15149-7; Q15149-2	1	3	0.413	0	1	1	607.994	1821.97	1821.97	0.68	0.00041	CID (Collision Induced Dissociation)	MS2	31.3348	100	152.8	-70	35	85.1769	41048	20220420_hiroki_HeLa_SAHA_sORF_TMT_FAIMS_160min_07.raw	F1	179.4	171.1	154.7	142.9	115.8		3.85	3	6.232e-05	3.421e-05
		FALSE	High	Sequest HT (A2)	Unambiguous	[R].aRQEELYSELQAR.[E]	N-Term(TMT6plex)	10	Q15149-4; Q15149; Q15149-3	Q15149-4; Q15149; H0YDN1; Q15149-6; Q15149-9; Q15149-3; Q15149-8; Q15149-5; Q15149-7; Q15149-2	1	3	0.0962	0	1	1	607.993	1821.97	1821.97	-0.31	-0.00019	CID (Collision Induced Dissociation)	MS2	41.867	100	340.6	-70	35	89.5824	50665	20220509_hiroki_SAHA_sORF_TMT_FAIMS_160min_06.raw	F5	361.6	361.7	339.9	325.2	314.7		2.08	3	6.232e-05	0.000377
	FALSE	High	[K].ATVSAPFGK.[F]	1xTMT6plex [K9]; 1xTMT6plex [N-Term]	0.00977138	0.00142934	3	10	4	Q15149-4; Q15149; Q15149-3	Q15149-4 [2908-2916]; Q15149 [3045-3053]; Q15149-3 [2931-2939]		0	1335.8	0.932	0.943	0.936	1.101	0.988095	0.995965	0.998255	0.99996	101.8	94.9	95.9	95.3	112.1						Shared	Not Found	High	Not Found	Not Found	High	Not Found	Not Found	High	Not Found	Not Found	High	Not Found	Not Found	High	Not Found	High
		Checked	Confidence	Identifying Node	PSM Ambiguity	Annotated Sequence	Modifications	# Proteins	Master Protein Accessions	Protein Accessions	# Missed Cleavages	Charge	DeltaScore	DeltaCn	Rank	Search Engine Rank	m/z [Da]	MH+ [Da]	Theo. MH+ [Da]	DeltaM [ppm]	Deltam/z [Da]	Activation Type	MS Order	Isolation Interference [%]	SPS Mass Matches [%]	Average Reporter S/N	Comp. Voltage [V]	Ion Inject Time [ms]	RT [min]	First Scan	Spectrum File	File ID	Abundance: 126	Abundance: 127C	Abundance: 128C	Abundance: 129C	Abundance: 130C	Quan Info	XCorr	# Protein Groups	Percolator q-Value	Percolator PEP
		FALSE	High	Sequest HT (A2)	Unambiguous	[K].aTVSAPFGk.[F]	N-Term(TMT6plex); K9(TMT6plex)	10	Q15149-4; Q15149; Q15149-3	Q15149-4; Q15149; H0YDN1; Q15149-6; Q15149-9; Q15149-3; Q15149-8; Q15149-5; Q15149-7; Q15149-2	0	3		0.024	2	2	445.94	1335.8	1335.8	0.23	0.0001	CID (Collision Induced Dissociation)	MS2	25.9349			-40	5.426	97.6743	47147	20220420_hiroki_HeLa_SAHA_sORF_TMT_FAIMS_160min_07.raw	F1							1.63	3	0.001933	0.01394
		FALSE	High	Sequest HT (A2)	Unambiguous	[K].aTVSAPFGk.[F]	N-Term(TMT6plex); K9(TMT6plex)	10	Q15149-4; Q15149; Q15149-3	Q15149-4; Q15149; H0YDN1; Q15149-6; Q15149-9; Q15149-3; Q15149-8; Q15149-5; Q15149-7; Q15149-2	0	3	0.232	0	1	1	445.939	1335.8	1335.8	-0.12	-6e-05	CID (Collision Induced Dissociation)	MS2	21.7562	100	231.2	-40	2.12	102.093	57801	20220509_hiroki_SAHA_sORF_TMT_FAIMS_160min_05.raw	F4	238.8	252.8	226.2	220.9	217.5		1.94	3	0.008089	0.04765
		FALSE	High	Sequest HT (A2)	Unambiguous	[K].aTVSAPFGk.[F]	N-Term(TMT6plex); K9(TMT6plex)	10	Q15149-4; Q15149; Q15149-3	Q15149-4; Q15149; H0YDN1; Q15149-6; Q15149-9; Q15149-3; Q15149-8; Q15149-5; Q15149-7; Q15149-2	0	3	0.0292	0	1	1	445.94	1335.81	1335.8	1.02	0.00045	CID (Collision Induced Dissociation)	MS2	17.4977			-40	3.058	101.969	56634	20220509_hiroki_SAHA_sORF_TMT_FAIMS_160min_06.raw	F5							1.71	3	0.002293	0.01621
		FALSE	High	Sequest HT (A2)	Unambiguous	[K].aTVSAPFGk.[F]	N-Term(TMT6plex); K9(TMT6plex)	10	Q15149-4; Q15149; Q15149-3	Q15149-4; Q15149; H0YDN1; Q15149-6; Q15149-9; Q15149-3; Q15149-8; Q15149-5; Q15149-7; Q15149-2	0	2	0.2657	0	1	1	668.406	1335.8	1335.8	0.07	5e-05	CID (Collision Induced Dissociation)	MS2	39.424			-40	35	102.159	56725	20220509_hiroki_SAHA_sORF_TMT_FAIMS_160min_06.raw	F5							2.07	3	0.0007449	0.005869
	FALSE	High	[K].AVTGYRDPYSGSTISLFQAMQK.[G]	1xTMT6plex [K22]; 1xTMT6plex [N-Term]	0.039403	0.00703431	3	10	1	Q15149-4; Q15149; Q15149-3	Q15149-4 [3432-3453]; Q15149 [3569-3590]; Q15149-3 [3455-3476]		1	2878.52	0.747	0.852	0.627	1.552	0.769034	0.991256	0.74214	0.767518	104.6	78.2	89.1	65.6	162.4						Shared	Not Found	High	Not Found	Not Found	High	Not Found	Not Found	High	Not Found	Not Found	High	Not Found	Not Found	High	Not Found	High
		Checked	Confidence	Identifying Node	PSM Ambiguity	Annotated Sequence	Modifications	# Proteins	Master Protein Accessions	Protein Accessions	# Missed Cleavages	Charge	DeltaScore	DeltaCn	Rank	Search Engine Rank	m/z [Da]	MH+ [Da]	Theo. MH+ [Da]	DeltaM [ppm]	Deltam/z [Da]	Activation Type	MS Order	Isolation Interference [%]	SPS Mass Matches [%]	Average Reporter S/N	Comp. Voltage [V]	Ion Inject Time [ms]	RT [min]	First Scan	Spectrum File	File ID	Abundance: 126	Abundance: 127C	Abundance: 128C	Abundance: 129C	Abundance: 130C	Quan Info	XCorr	# Protein Groups	Percolator q-Value	Percolator PEP
		FALSE	High	Sequest HT (A2)	Unambiguous	[K].aVTGYRDPYSGSTISLFQAMQk.[G]	N-Term(TMT6plex); K22(TMT6plex)	10	Q15149-4; Q15149; Q15149-3	Q15149-4; Q15149; H0YDN1; Q15149-6; Q15149-9; Q15149-3; Q15149-8; Q15149-5; Q15149-7; Q15149-2	1	4	0.1829	0	1	1	720.384	2878.52	2878.52	-0.65	-0.00047	CID (Collision Induced Dissociation)	MS2	19.0657	100	249.9	-40	35	151.012	79967	20220509_hiroki_SAHA_sORF_TMT_FAIMS_160min_05.raw	F4	271.2	230.2	232.1	168.1	348.1		1.75	3	0.004023	0.0274
	FALSE	High	[R].AVTGYRDPYTEQTISLFQAMK.[K]	1xTMT6plex [K21]; 1xTMT6plex [N-Term]	0.00413058	0.000536391	3	10	3	Q15149-4; Q15149; Q15149-3	Q15149-4 [3767-3787]; Q15149 [3904-3924]; Q15149-3 [3790-3810]		1	2877.52	0.748	0.794	0.679	0.881	0.79167	0.967392	0.851881	0.99996	121.9	91.2	96.8	82.8	107.3	1.77	2.61	1.18	2.37	2.53	Shared	High	High	High	High	High	High	High	High	High	High	High	High	High	High	High	High
		Checked	Confidence	Identifying Node	PSM Ambiguity	Annotated Sequence	Modifications	# Proteins	Master Protein Accessions	Protein Accessions	# Missed Cleavages	Charge	DeltaScore	DeltaCn	Rank	Search Engine Rank	m/z [Da]	MH+ [Da]	Theo. MH+ [Da]	DeltaM [ppm]	Deltam/z [Da]	Activation Type	MS Order	Isolation Interference [%]	SPS Mass Matches [%]	Average Reporter S/N	Comp. Voltage [V]	Ion Inject Time [ms]	RT [min]	First Scan	Spectrum File	File ID	Abundance: 126	Abundance: 127C	Abundance: 128C	Abundance: 129C	Abundance: 130C	Quan Info	XCorr	# Protein Groups	Percolator q-Value	Percolator PEP
		FALSE	High	Sequest HT (A2)	Unambiguous	[R].aVTGYRDPYTEQTISLFQAMk.[K]	N-Term(TMT6plex); K21(TMT6plex)	10	Q15149-4; Q15149; Q15149-3	Q15149-4; Q15149; H0YDN1; Q15149-6; Q15149-9; Q15149-3; Q15149-8; Q15149-5; Q15149-7; Q15149-2	1	4	0.2941	0	1	1	720.136	2877.52	2877.52	-0.27	-0.00019	CID (Collision Induced Dissociation)	MS2	5.77715	100	444.6	-40	35	152.032	72316	20220420_hiroki_HeLa_SAHA_sORF_TMT_FAIMS_160min_07.raw	F1	552.4	455.5	440.7	371.1	403.1		2.21	3	0.0007449	0.005684
		FALSE	High	Sequest HT (A2)	Unambiguous	[R].aVTGYRDPYTEQTISLFQAMk.[K]	N-Term(TMT6plex); K21(TMT6plex)	10	Q15149-4; Q15149; Q15149-3	Q15149-4; Q15149; H0YDN1; Q15149-6; Q15149-9; Q15149-3; Q15149-8; Q15149-5; Q15149-7; Q15149-2	1	4	0.3971	0	1	1	720.136	2877.52	2877.52	-0.1	-7e-05	CID (Collision Induced Dissociation)	MS2	2.31974	100	494.5	-40	35	157.247	82813	20220509_hiroki_SAHA_sORF_TMT_FAIMS_160min_05.raw	F4	610.7	534.4	493	395.3	439		2.04	3	0.0003281	0.002593
		FALSE	High	Sequest HT (A2)	Unambiguous	[R].aVTGYRDPYTEQTISLFQAMk.[K]	N-Term(TMT6plex); K21(TMT6plex)	10	Q15149-4; Q15149; Q15149-3	Q15149-4; Q15149; H0YDN1; Q15149-6; Q15149-9; Q15149-3; Q15149-8; Q15149-5; Q15149-7; Q15149-2	1	4	0.4848	0	1	1	720.135	2877.52	2877.52	-0.88	-0.00063	CID (Collision Induced Dissociation)	MS2	0	100	548.4	-40	35	157.309	81580	20220509_hiroki_SAHA_sORF_TMT_FAIMS_160min_06.raw	F5	662	577.1	535.9	455.6	511.2		2.31	3	0.0002969	0.002263
	FALSE	High	[K].AVTGYRDPYTGQSVSLFQALK.[K]	1xTMT6plex [K21]; 1xTMT6plex [N-Term]	6.95836e-05	6.55117e-05	3	10	3	Q15149-4; Q15149; Q15149-3	Q15149-4 [3101-3121]; Q15149 [3238-3258]; Q15149-3 [3124-3144]		1	2759.51	0.621	0.702	0.524	0.702	0.265458	0.886595	0.336308	0.929232	140.8	87.5	98.9	73.8	98.9	4.2	3.47	2.41	10.87	2.79	Shared	High	High	High	High	High	High	High	High	High	High	High	High	High	High	High	High
		Checked	Confidence	Identifying Node	PSM Ambiguity	Annotated Sequence	Modifications	# Proteins	Master Protein Accessions	Protein Accessions	# Missed Cleavages	Charge	DeltaScore	DeltaCn	Rank	Search Engine Rank	m/z [Da]	MH+ [Da]	Theo. MH+ [Da]	DeltaM [ppm]	Deltam/z [Da]	Activation Type	MS Order	Isolation Interference [%]	SPS Mass Matches [%]	Average Reporter S/N	Comp. Voltage [V]	Ion Inject Time [ms]	RT [min]	First Scan	Spectrum File	File ID	Abundance: 126	Abundance: 127C	Abundance: 128C	Abundance: 129C	Abundance: 130C	Quan Info	XCorr	# Protein Groups	Percolator q-Value	Percolator PEP
		FALSE	High	Sequest HT (A2)	Unambiguous	[K].aVTGYRDPYTGQSVSLFQALk.[K]	N-Term(TMT6plex); K21(TMT6plex)	10	Q15149-4; Q15149; Q15149-3	Q15149-4; Q15149; H0YDN1; Q15149-6; Q15149-9; Q15149-3; Q15149-8; Q15149-5; Q15149-7; Q15149-2	1	4	0.242	0	1	1	690.634	2759.51	2759.51	-0.17	-0.00012	CID (Collision Induced Dissociation)	MS2	26.6863	100	550.4	-40	35	145.632	69295	20220420_hiroki_HeLa_SAHA_sORF_TMT_FAIMS_160min_07.raw	F1	753.5	576.8	547.8	405.3	468.5		1.57	3	0.001682	0.01285
		FALSE	High	Sequest HT (A2)	Unambiguous	[K].aVTGYRDPYTGQSVSLFQALk.[K]	N-Term(TMT6plex); K21(TMT6plex)	10	Q15149-4; Q15149; Q15149-3	Q15149-4; Q15149; H0YDN1; Q15149-6; Q15149-9; Q15149-3; Q15149-8; Q15149-5; Q15149-7; Q15149-2	1	3	0.5457	0	1	1	920.51	2759.51	2759.51	0.63	0.00058	CID (Collision Induced Dissociation)	MS2	0	100	77.1	-55	9.448	150.779	79861	20220509_hiroki_SAHA_sORF_TMT_FAIMS_160min_05.raw	F4	115	77.6	80.1	48.7	63.9		6.34	3	6.232e-05	2.506e-05
		FALSE	High	Sequest HT (A2)	Unambiguous	[K].aVTGYRDPYTGQSVSLFQALk.[K]	N-Term(TMT6plex); K21(TMT6plex)	10	Q15149-4; Q15149; Q15149-3	Q15149-4; Q15149; H0YDN1; Q15149-6; Q15149-9; Q15149-3; Q15149-8; Q15149-5; Q15149-7; Q15149-2	1	3	0.5705	0	1	1	920.509	2759.51	2759.51	-0.07	-7e-05	CID (Collision Induced Dissociation)	MS2	0	100	61	-55	7.065	150.844	78649	20220509_hiroki_SAHA_sORF_TMT_FAIMS_160min_06.raw	F5	87.2	59.9	61.5	47.8	48.7		5.96	3	6.232e-05	2.743e-05
	FALSE	High	[K].AYSDPSTGEPATYGELQQR.[C]	1xTMT6plex [N-Term]	1.13494e-08	6.55117e-05	3	10	2	Q15149-4; Q15149; Q15149-3	Q15149-4 [3180-3198]; Q15149 [3317-3335]; Q15149-3 [3203-3221]		0	2299.1	0.976	1.003	1.04	1.175	0.99054	0.999321	0.99633	0.996369	96.3	94	96.5	100.1	113.1	2.55	2.64	5.06	0.13	4.42	Shared	Not Found	High	High	Not Found	High	High	Not Found	High	High	Not Found	High	High	Not Found	High	High	High
		Checked	Confidence	Identifying Node	PSM Ambiguity	Annotated Sequence	Modifications	# Proteins	Master Protein Accessions	Protein Accessions	# Missed Cleavages	Charge	DeltaScore	DeltaCn	Rank	Search Engine Rank	m/z [Da]	MH+ [Da]	Theo. MH+ [Da]	DeltaM [ppm]	Deltam/z [Da]	Activation Type	MS Order	Isolation Interference [%]	SPS Mass Matches [%]	Average Reporter S/N	Comp. Voltage [V]	Ion Inject Time [ms]	RT [min]	First Scan	Spectrum File	File ID	Abundance: 126	Abundance: 127C	Abundance: 128C	Abundance: 129C	Abundance: 130C	Quan Info	XCorr	# Protein Groups	Percolator q-Value	Percolator PEP
		FALSE	High	Sequest HT (A2)	Unambiguous	[K].aYSDPSTGEPATYGELQQR.[C]	N-Term(TMT6plex)	10	Q15149-4; Q15149; Q15149-3	Q15149-4; Q15149; H0YDN1; Q15149-6; Q15149-9; Q15149-3; Q15149-8; Q15149-5; Q15149-7; Q15149-2	0	3	0.6919	0	1	1	767.039	2299.1	2299.1	-0.18	-0.00014	CID (Collision Induced Dissociation)	MS2	0	100	310.2	-55	35	94.6292	54261	20220509_hiroki_SAHA_sORF_TMT_FAIMS_160min_05.raw	F4	297.9	342.6	294.9	311.4	304.1		3.96	3	6.232e-05	1.196e-08
		FALSE	High	Sequest HT (A2)	Unambiguous	[K].aYSDPSTGEPATYGELQQR.[C]	N-Term(TMT6plex)	10	Q15149-4; Q15149; Q15149-3	Q15149-4; Q15149; H0YDN1; Q15149-6; Q15149-9; Q15149-3; Q15149-8; Q15149-5; Q15149-7; Q15149-2	0	3	0.6838	0	1	1	767.039	2299.1	2299.1	-0.34	-0.00026	CID (Collision Induced Dissociation)	MS2	0	100	333.6	-55	25.081	94.703	53196	20220509_hiroki_SAHA_sORF_TMT_FAIMS_160min_06.raw	F5	332.2	354.5	340.5	334.9	306		5.25	3	6.232e-05	1.653e-09
	FALSE	High	[R].CITDPQTGLCLLPLK.[E]	2xCarbamidomethyl [C1; C10]; 1xTMT6plex [K15]; 1xTMT6plex [N-Term]	0.00214932	0.000177208	3	10	1	Q15149-4; Q15149; Q15149-3	Q15149-4 [4108-4122]; Q15149 [4245-4259]; Q15149-3 [4131-4145]		0	2187.23	1.242	1.03	1.026	1.256	0.932295	0.995965	0.997359	0.952821	90	111.8	92.7	92.3	113						Shared	High	Not Found	Not Found	High	Not Found	Not Found	High	Not Found	Not Found	High	Not Found	Not Found	High	Not Found	Not Found	High
		Checked	Confidence	Identifying Node	PSM Ambiguity	Annotated Sequence	Modifications	# Proteins	Master Protein Accessions	Protein Accessions	# Missed Cleavages	Charge	DeltaScore	DeltaCn	Rank	Search Engine Rank	m/z [Da]	MH+ [Da]	Theo. MH+ [Da]	DeltaM [ppm]	Deltam/z [Da]	Activation Type	MS Order	Isolation Interference [%]	SPS Mass Matches [%]	Average Reporter S/N	Comp. Voltage [V]	Ion Inject Time [ms]	RT [min]	First Scan	Spectrum File	File ID	Abundance: 126	Abundance: 127C	Abundance: 128C	Abundance: 129C	Abundance: 130C	Quan Info	XCorr	# Protein Groups	Percolator q-Value	Percolator PEP
		FALSE	High	Sequest HT (A2)	Unambiguous	[R].cITDPQTGLcLLPLk.[E]	N-Term(TMT6plex); C1(Carbamidomethyl); C10(Carbamidomethyl); K15(TMT6plex)	10	Q15149-4; Q15149; Q15149-3	Q15149-4; Q15149; H0YDN1; Q15149-6; Q15149-9; Q15149-3; Q15149-8; Q15149-5; Q15149-7; Q15149-2	0	3	0.3252	0	1	1	729.749	2187.23	2187.23	1.31	0.00096	CID (Collision Induced Dissociation)	MS2	11.2165	100	560.1	-55	35	156.512	74410	20220420_hiroki_HeLa_SAHA_sORF_TMT_FAIMS_160min_07.raw	F1	508.2	716.3	529.2	514.5	532.3		2.86	3	0.0001192	0.001105
	FALSE	High	[R].CRPDQLTGLSLLPLSEK.[A]	1xCarbamidomethyl [C1]; 1xTMT6plex [K17]; 1xTMT6plex [N-Term]	1.89717e-06	6.55117e-05	3	10	3	Q15149-4; Q15149; Q15149-3	Q15149-4 [3199-3215]; Q15149 [3336-3352]; Q15149-3 [3222-3238]		0	2385.36	1.353	1.066	1.12	1.247	0.769034	0.993882	0.99398	0.969711	86.4	116.9	92.1	96.8	107.8	4.8	2.59	7.31	1.19	4.62	Shared	High	High	High	High	High	High	High	High	High	High	High	High	High	High	High	High
		Checked	Confidence	Identifying Node	PSM Ambiguity	Annotated Sequence	Modifications	# Proteins	Master Protein Accessions	Protein Accessions	# Missed Cleavages	Charge	DeltaScore	DeltaCn	Rank	Search Engine Rank	m/z [Da]	MH+ [Da]	Theo. MH+ [Da]	DeltaM [ppm]	Deltam/z [Da]	Activation Type	MS Order	Isolation Interference [%]	SPS Mass Matches [%]	Average Reporter S/N	Comp. Voltage [V]	Ion Inject Time [ms]	RT [min]	First Scan	Spectrum File	File ID	Abundance: 126	Abundance: 127C	Abundance: 128C	Abundance: 129C	Abundance: 130C	Quan Info	XCorr	# Protein Groups	Percolator q-Value	Percolator PEP
		FALSE	High	Sequest HT (A2)	Unambiguous	[R].cRPDQLTGLSLLPLSEk.[A]	N-Term(TMT6plex); C1(Carbamidomethyl); K17(TMT6plex)	10	Q15149-4; Q15149; Q15149-3	Q15149-4; Q15149; H0YDN1; Q15149-6; Q15149-9; Q15149-3; Q15149-8; Q15149-5; Q15149-7; Q15149-2	0	3	0.3875	0	1	1	795.79	2385.36	2385.36	-0.92	-0.00073	CID (Collision Induced Dissociation)	MS2	12.6456	100	118.5	-55	4.952	145.782	69363	20220420_hiroki_HeLa_SAHA_sORF_TMT_FAIMS_160min_07.raw	F1	103.6	159	115.2	114.5	100.4		4	3	0.001592	0.01122
		FALSE	High	Sequest HT (A2)	Unambiguous	[R].cRPDQLTGLSLLPLSEk.[A]	N-Term(TMT6plex); C1(Carbamidomethyl); K17(TMT6plex)	10	Q15149-4; Q15149; Q15149-3	Q15149-4; Q15149; H0YDN1; Q15149-6; Q15149-9; Q15149-3; Q15149-8; Q15149-5; Q15149-7; Q15149-2	0	3	0.422	0	1	1	795.79	2385.36	2385.36	-0.51	-0.00041	CID (Collision Induced Dissociation)	MS2	10.5962	100	316	-55	17.462	151.162	80036	20220509_hiroki_SAHA_sORF_TMT_FAIMS_160min_05.raw	F4	268.4	410	297.9	312.1	291.8		4.81	3	6.232e-05	4.678e-07
		FALSE	High	Sequest HT (A2)	Unambiguous	[R].cRPDQLTGLSLLPLSEk.[A]	N-Term(TMT6plex); C1(Carbamidomethyl); K17(TMT6plex)	10	Q15149-4; Q15149; Q15149-3	Q15149-4; Q15149; H0YDN1; Q15149-6; Q15149-9; Q15149-3; Q15149-8; Q15149-5; Q15149-7; Q15149-2	0	3	0.388	0	1	1	795.791	2385.36	2385.36	0.65	0.00052	CID (Collision Induced Dissociation)	MS2	12.9047	100	134.5	-55	12.238	151.125	78778	20220509_hiroki_SAHA_sORF_TMT_FAIMS_160min_06.raw	F5	125.5	182.8	113.4	129.4	121.5		3.66	3	0.0002969	0.002152
	FALSE	High	[R].CVEDPETGLCLLPLTDK.[A]	2xCarbamidomethyl [C1; C10]; 1xTMT6plex [K17]; 1xTMT6plex [N-Term]	3.48988e-05	6.55117e-05	3	10	3	Q15149-4; Q15149; Q15149-3	Q15149-4 [2871-2887]; Q15149 [3008-3024]; Q15149-3 [2894-2910]		0	2418.27	1.164	0.993	1.108	1.257	0.971232	0.999986	0.99398	0.980359	90.5	105.4	89.9	100.3	113.8	2.69	3.16	4.59	2.75	4.79	Shared	High	High	High	High	High	High	High	High	High	High	High	High	High	High	High	High
		Checked	Confidence	Identifying Node	PSM Ambiguity	Annotated Sequence	Modifications	# Proteins	Master Protein Accessions	Protein Accessions	# Missed Cleavages	Charge	DeltaScore	DeltaCn	Rank	Search Engine Rank	m/z [Da]	MH+ [Da]	Theo. MH+ [Da]	DeltaM [ppm]	Deltam/z [Da]	Activation Type	MS Order	Isolation Interference [%]	SPS Mass Matches [%]	Average Reporter S/N	Comp. Voltage [V]	Ion Inject Time [ms]	RT [min]	First Scan	Spectrum File	File ID	Abundance: 126	Abundance: 127C	Abundance: 128C	Abundance: 129C	Abundance: 130C	Quan Info	XCorr	# Protein Groups	Percolator q-Value	Percolator PEP
		FALSE	High	Sequest HT (A2)	Unambiguous	[R].cVEDPETGLcLLPLTDk.[A]	N-Term(TMT6plex); C1(Carbamidomethyl); C10(Carbamidomethyl); K17(TMT6plex)	10	Q15149-4; Q15149; Q15149-3	Q15149-4; Q15149; H0YDN1; Q15149-6; Q15149-9; Q15149-3; Q15149-8; Q15149-5; Q15149-7; Q15149-2	0	3	0.5746	0	1	1	806.759	2418.26	2418.27	-1.01	-0.00081	CID (Collision Induced Dissociation)	MS2	9.08568	100	133.2	-55	5.55	154.627	73513	20220420_hiroki_HeLa_SAHA_sORF_TMT_FAIMS_160min_07.raw	F1	125	167	116.8	131.2	125.8		4.09	3	0.0001701	0.001421
		FALSE	High	Sequest HT (A2)	Unambiguous	[R].cVEDPETGLcLLPLTDk.[A]	N-Term(TMT6plex); C1(Carbamidomethyl); C10(Carbamidomethyl); K17(TMT6plex)	10	Q15149-4; Q15149; Q15149-3	Q15149-4; Q15149; H0YDN1; Q15149-6; Q15149-9; Q15149-3; Q15149-8; Q15149-5; Q15149-7; Q15149-2	0	3	0.6111	0	1	1	806.76	2418.27	2418.27	-0.13	-0.00011	CID (Collision Induced Dissociation)	MS2	2.80873	100	210.7	-55	6.028	159.292	83752	20220509_hiroki_SAHA_sORF_TMT_FAIMS_160min_05.raw	F4	191.2	252.8	190.8	203	215.7		4.32	3	6.232e-05	1.161e-05
		FALSE	High	Sequest HT (A2)	Unambiguous	[R].cVEDPETGLcLLPLTDk.[A]	N-Term(TMT6plex); C1(Carbamidomethyl); C10(Carbamidomethyl); K17(TMT6plex)	10	Q15149-4; Q15149; Q15149-3	Q15149-4; Q15149; H0YDN1; Q15149-6; Q15149-9; Q15149-3; Q15149-8; Q15149-5; Q15149-7; Q15149-2	0	3	0.5288	0	1	1	806.761	2418.27	2418.27	0.4	0.00032	CID (Collision Induced Dissociation)	MS2	0	100	303	-55	11.401	159.295	82498	20220509_hiroki_SAHA_sORF_TMT_FAIMS_160min_06.raw	F5	272	361.1	290.4	307.4	284.3		3.82	3	6.232e-05	0.0003216
	FALSE	High	[R].DALDGPAAEAEPEHSFDGLR.[R]	1xTMT6plex [N-Term]	5.81185e-07	6.55117e-05	3	10	2	Q15149-4; Q15149; Q15149-3	Q15149-4 [2631-2650]; Q15149 [2768-2787]; Q15149-3 [2654-2673]		0	2326.11	1.019	1.096	1.142	1.21	0.991835	0.991256	0.988323	0.980856	91.5	93.2	100.2	104.4	110.7	8.96	5.23	0.26	2.96	8.77	Shared	High	High	Not Found	High	High	Not Found	High	High	Not Found	High	High	Not Found	High	High	Not Found	High
		Checked	Confidence	Identifying Node	PSM Ambiguity	Annotated Sequence	Modifications	# Proteins	Master Protein Accessions	Protein Accessions	# Missed Cleavages	Charge	DeltaScore	DeltaCn	Rank	Search Engine Rank	m/z [Da]	MH+ [Da]	Theo. MH+ [Da]	DeltaM [ppm]	Deltam/z [Da]	Activation Type	MS Order	Isolation Interference [%]	SPS Mass Matches [%]	Average Reporter S/N	Comp. Voltage [V]	Ion Inject Time [ms]	RT [min]	First Scan	Spectrum File	File ID	Abundance: 126	Abundance: 127C	Abundance: 128C	Abundance: 129C	Abundance: 130C	Quan Info	XCorr	# Protein Groups	Percolator q-Value	Percolator PEP
		FALSE	High	Sequest HT (A2)	Unambiguous	[R].dALDGPAAEAEPEHSFDGLR.[R]	N-Term(TMT6plex)	10	Q15149-4; Q15149; Q15149-3	Q15149-4; Q15149; H0YDN1; Q15149-6; Q15149-9; Q15149-3; Q15149-8; Q15149-5; Q15149-7; Q15149-2	0	3	0.6508	0	1	1	776.042	2326.11	2326.11	-0.87	-0.00068	CID (Collision Induced Dissociation)	MS2	10.885	100	128.5	-40	17.723	109.751	52724	20220420_hiroki_HeLa_SAHA_sORF_TMT_FAIMS_160min_07.raw	F1	126.2	142.1	131	130.7	112.4		3.78	3	6.232e-05	1.268e-07
		FALSE	High	Sequest HT (A2)	Unambiguous	[R].dALDGPAAEAEPEHSFDGLR.[R]	N-Term(TMT6plex)	10	Q15149-4; Q15149; Q15149-3	Q15149-4; Q15149; H0YDN1; Q15149-6; Q15149-9; Q15149-3; Q15149-8; Q15149-5; Q15149-7; Q15149-2	0	3	0.6739	0	1	1	776.043	2326.11	2326.11	0.05	4e-05	CID (Collision Induced Dissociation)	MS2	3.74291	100	81.5	-40	10.781	113.785	63236	20220509_hiroki_SAHA_sORF_TMT_FAIMS_160min_05.raw	F4	71.2	84.6	83.7	87.4	80.8		4.63	3	6.232e-05	3.923e-07
	FALSE	High	[K].DPYSGK.[L]	1xTMT6plex [K6]; 1xTMT6plex [N-Term]	0.0218269	0.00368184	3	10	1	Q15149-4; Q15149; Q15149-3	Q15149-4 [4016-4021]; Q15149 [4153-4158]; Q15149-3 [4039-4044]		0	1124.64	0.951	0.877	0.988	1.074	0.988271	0.991256	0.999952	0.99996	102.3	97.2	89.7	101	109.8						Shared	Not Found	High	Not Found	Not Found	High	Not Found	Not Found	High	Not Found	Not Found	High	Not Found	Not Found	High	Not Found	High
		Checked	Confidence	Identifying Node	PSM Ambiguity	Annotated Sequence	Modifications	# Proteins	Master Protein Accessions	Protein Accessions	# Missed Cleavages	Charge	DeltaScore	DeltaCn	Rank	Search Engine Rank	m/z [Da]	MH+ [Da]	Theo. MH+ [Da]	DeltaM [ppm]	Deltam/z [Da]	Activation Type	MS Order	Isolation Interference [%]	SPS Mass Matches [%]	Average Reporter S/N	Comp. Voltage [V]	Ion Inject Time [ms]	RT [min]	First Scan	Spectrum File	File ID	Abundance: 126	Abundance: 127C	Abundance: 128C	Abundance: 129C	Abundance: 130C	Quan Info	XCorr	# Protein Groups	Percolator q-Value	Percolator PEP
		FALSE	High	Sequest HT (A2)	Unambiguous	[K].dPYSGk.[L]	N-Term(TMT6plex); K6(TMT6plex)	10	Q15149-4; Q15149; Q15149-3	Q15149-4; Q15149; H0YDN1; Q15149-6; Q15149-9; Q15149-3; Q15149-8; Q15149-5; Q15149-7; Q15149-2	0	2	0.038	0	1	1	562.821	1124.64	1124.64	0.35	0.0002	CID (Collision Induced Dissociation)	MS2	10.4831	100	571.2	-70	35	63.2221	37319	20220509_hiroki_SAHA_sORF_TMT_FAIMS_160min_05.raw	F4	591.9	639.2	521.6	577.7	525.7		1.58	3	0.00196	0.01426
	FALSE	High	[R].DPYSGSTISLFQAMQK.[G]	1xTMT6plex [K16]; 1xTMT6plex [N-Term]	1.09063e-06	6.55117e-05	3	10	3	Q15149-4; Q15149; Q15149-3	Q15149-4 [3438-3453]; Q15149 [3575-3590]; Q15149-3 [3461-3476]		0	2231.18	1.035	1.044	1.091	1.118	0.991108	0.995965	0.99398	0.99996	94.5	97.9	98.7	103.1	105.7	3.4	0.75	3.32	1.33	0.65	Shared	High	High	High	High	High	High	High	High	High	High	High	High	High	High	High	High
		Checked	Confidence	Identifying Node	PSM Ambiguity	Annotated Sequence	Modifications	# Proteins	Master Protein Accessions	Protein Accessions	# Missed Cleavages	Charge	DeltaScore	DeltaCn	Rank	Search Engine Rank	m/z [Da]	MH+ [Da]	Theo. MH+ [Da]	DeltaM [ppm]	Deltam/z [Da]	Activation Type	MS Order	Isolation Interference [%]	SPS Mass Matches [%]	Average Reporter S/N	Comp. Voltage [V]	Ion Inject Time [ms]	RT [min]	First Scan	Spectrum File	File ID	Abundance: 126	Abundance: 127C	Abundance: 128C	Abundance: 129C	Abundance: 130C	Quan Info	XCorr	# Protein Groups	Percolator q-Value	Percolator PEP
		FALSE	High	Sequest HT (A2)	Unambiguous	[R].dPYSGSTISLFQAMQk.[G]	N-Term(TMT6plex); K16(TMT6plex)	10	Q15149-4; Q15149; Q15149-3	Q15149-4; Q15149; H0YDN1; Q15149-6; Q15149-9; Q15149-3; Q15149-8; Q15149-5; Q15149-7; Q15149-2	0	4	0.3567	0	1	1	558.55	2231.18	2231.18	-0.63	-0.00035	CID (Collision Induced Dissociation)	MS2	17.2258	100	567.9	-40	35	151.864	72238	20220420_hiroki_HeLa_SAHA_sORF_TMT_FAIMS_160min_07.raw	F1	555	639.8	558.8	578.1	507.8		3	3	6.232e-05	0.0001505
		FALSE	High	Sequest HT (A2)	Unambiguous	[R].dPYSGSTISLFQAMQk.[G]	N-Term(TMT6plex); K16(TMT6plex)	10	Q15149-4; Q15149; Q15149-3	Q15149-4; Q15149; H0YDN1; Q15149-6; Q15149-9; Q15149-3; Q15149-8; Q15149-5; Q15149-7; Q15149-2	0	3	0.4377	0	1	1	744.397	2231.18	2231.18	-0.26	-0.00019	CID (Collision Induced Dissociation)	MS2	53.0701	100	119.8	-40	15.575	156.3	82381	20220509_hiroki_SAHA_sORF_TMT_FAIMS_160min_05.raw	F4	118.8	138	121.7	118.7	101.7		3.29	3	0.000367	0.002899
		FALSE	High	Sequest HT (A2)	Unambiguous	[R].dPYSGSTISLFQAMQk.[G]	N-Term(TMT6plex); K16(TMT6plex)	10	Q15149-4; Q15149; Q15149-3	Q15149-4; Q15149; H0YDN1; Q15149-6; Q15149-9; Q15149-3; Q15149-8; Q15149-5; Q15149-7; Q15149-2	0	4	0.4362	0	1	1	558.55	2231.18	2231.18	-0.2	-0.00011	CID (Collision Induced Dissociation)	MS2	4.48347	100	735.3	-40	35	156.41	81161	20220509_hiroki_SAHA_sORF_TMT_FAIMS_160min_06.raw	F5	687.4	822.3	756	765	645.6		2.98	3	6.232e-05	2.55e-07
	FALSE	High	[K].DPYTGQQISLFQAMQK.[G]	1xTMT6plex [K16]; 1xTMT6plex [N-Term]	2.50457e-07	6.55117e-05	3	10	3	Q15149-4; Q15149; Q15149-3	Q15149-4 [2779-2794]; Q15149 [2916-2931]; Q15149-3 [2802-2817]		0	2313.23	0.983	0.985	1.056	1.182	0.991835	0.999986	0.994356	0.996369	96.1	94.4	94.6	101.5	113.5	3.25	2.47	2.03	5.08	5.78	Shared	High	High	High	High	High	High	High	High	High	High	High	High	High	High	High	High
		Checked	Confidence	Identifying Node	PSM Ambiguity	Annotated Sequence	Modifications	# Proteins	Master Protein Accessions	Protein Accessions	# Missed Cleavages	Charge	DeltaScore	DeltaCn	Rank	Search Engine Rank	m/z [Da]	MH+ [Da]	Theo. MH+ [Da]	DeltaM [ppm]	Deltam/z [Da]	Activation Type	MS Order	Isolation Interference [%]	SPS Mass Matches [%]	Average Reporter S/N	Comp. Voltage [V]	Ion Inject Time [ms]	RT [min]	First Scan	Spectrum File	File ID	Abundance: 126	Abundance: 127C	Abundance: 128C	Abundance: 129C	Abundance: 130C	Quan Info	XCorr	# Protein Groups	Percolator q-Value	Percolator PEP
		FALSE	High	Sequest HT (A2)	Unambiguous	[K].dPYTGQQISLFQAMQk.[G]	N-Term(TMT6plex); K16(TMT6plex)	10	Q15149-4; Q15149; Q15149-3	Q15149-4; Q15149; H0YDN1; Q15149-6; Q15149-9; Q15149-3; Q15149-8; Q15149-5; Q15149-7; Q15149-2	0	3	0.4755	0	1	1	771.749	2313.23	2313.23	0.15	0.00012	CID (Collision Induced Dissociation)	MS2	4.64094	100	146.3	-40	4.497	146.632	69762	20220420_hiroki_HeLa_SAHA_sORF_TMT_FAIMS_160min_07.raw	F1	142	164.2	140.8	154.7	129.8		3.87	3	6.232e-05	0.0002973
		FALSE	High	Sequest HT (A2)	Unambiguous	[K].dPYTGQQISLFQAMQk.[G]	N-Term(TMT6plex); K16(TMT6plex)	10	Q15149-4; Q15149; Q15149-3	Q15149-4; Q15149; H0YDN1; Q15149-6; Q15149-9; Q15149-3; Q15149-8; Q15149-5; Q15149-7; Q15149-2	0	3	0.5644	0	1	1	771.748	2313.23	2313.23	-0.37	-0.00028	CID (Collision Induced Dissociation)	MS2	13.1714	100	337.2	-40	8.706	151.071	79992	20220509_hiroki_SAHA_sORF_TMT_FAIMS_160min_05.raw	F4	335.8	367.5	336.6	324.4	321.7		4.04	3	6.232e-05	2.39e-07
		FALSE	High	Sequest HT (A2)	Unambiguous	[K].dPYTGQQISLFQAMQk.[G]	N-Term(TMT6plex); K16(TMT6plex)	10	Q15149-4; Q15149; Q15149-3	Q15149-4; Q15149; H0YDN1; Q15149-6; Q15149-9; Q15149-3; Q15149-8; Q15149-5; Q15149-7; Q15149-2	0	3	0.5063	0	1	1	771.749	2313.23	2313.23	0.48	0.00037	CID (Collision Induced Dissociation)	MS2	8.02183	100	384.9	-40	6.536	151.204	78816	20220509_hiroki_SAHA_sORF_TMT_FAIMS_160min_06.raw	F5	360.9	415.9	372.9	393	381.8		3.16	3	6.232e-05	5.027e-08
	FALSE	High	[R].DPYTGQSVSLFQALK.[K]	1xTMT6plex [K15]; 1xTMT6plex [N-Term]	2.21413e-05	6.55117e-05	3	10	3	Q15149-4; Q15149; Q15149-3	Q15149-4 [3107-3121]; Q15149 [3244-3258]; Q15149-3 [3130-3144]		0	2112.17	1.075	1.091	1.163	1.351	0.988095	0.992006	0.988323	0.92889	88	94.6	96.1	102.4	118.9	1.92	1.28	3.08	2.01	1.04	Shared	High	High	High	High	High	High	High	High	High	High	High	High	High	High	High	High
		Checked	Confidence	Identifying Node	PSM Ambiguity	Annotated Sequence	Modifications	# Proteins	Master Protein Accessions	Protein Accessions	# Missed Cleavages	Charge	DeltaScore	DeltaCn	Rank	Search Engine Rank	m/z [Da]	MH+ [Da]	Theo. MH+ [Da]	DeltaM [ppm]	Deltam/z [Da]	Activation Type	MS Order	Isolation Interference [%]	SPS Mass Matches [%]	Average Reporter S/N	Comp. Voltage [V]	Ion Inject Time [ms]	RT [min]	First Scan	Spectrum File	File ID	Abundance: 126	Abundance: 127C	Abundance: 128C	Abundance: 129C	Abundance: 130C	Quan Info	XCorr	# Protein Groups	Percolator q-Value	Percolator PEP
		FALSE	High	Sequest HT (A2)	Unambiguous	[R].dPYTGQSVSLFQALk.[K]	N-Term(TMT6plex); K15(TMT6plex)	10	Q15149-4; Q15149; Q15149-3	Q15149-4; Q15149; H0YDN1; Q15149-6; Q15149-9; Q15149-3; Q15149-8; Q15149-5; Q15149-7; Q15149-2	0	3	0.402	0	1	1	704.729	2112.17	2112.17	-0.15	-0.00011	CID (Collision Induced Dissociation)	MS2	5.11229	100	869.9	-40	35	150.927	71799	20220420_hiroki_HeLa_SAHA_sORF_TMT_FAIMS_160min_07.raw	F1	776.7	934.8	884	879.1	875.1		3.06	3	6.232e-05	0.0001043
		FALSE	High	Sequest HT (A2)	Unambiguous	[R].dPYTGQSVSLFQALk.[K]	N-Term(TMT6plex); K15(TMT6plex)	10	Q15149-4; Q15149; Q15149-3	Q15149-4; Q15149; H0YDN1; Q15149-6; Q15149-9; Q15149-3; Q15149-8; Q15149-5; Q15149-7; Q15149-2	0	3	0.4497	0	1	1	704.73	2112.18	2112.17	0.51	0.00036	CID (Collision Induced Dissociation)	MS2	0.599448	100	1233.8	-40	35	155.509	82011	20220509_hiroki_SAHA_sORF_TMT_FAIMS_160min_05.raw	F4	1125.3	1346.8	1210.3	1268.6	1218		3.18	3	6.232e-05	0.0001643
		FALSE	High	Sequest HT (A2)	Unambiguous	[R].dPYTGQSVSLFQALk.[K]	N-Term(TMT6plex); K15(TMT6plex)	10	Q15149-4; Q15149; Q15149-3	Q15149-4; Q15149; H0YDN1; Q15149-6; Q15149-9; Q15149-3; Q15149-8; Q15149-5; Q15149-7; Q15149-2	0	3	0.4566	0	1	1	704.73	2112.17	2112.17	0.07	5e-05	CID (Collision Induced Dissociation)	MS2	6.88269	100	407.7	-40	35	155.48	80727	20220509_hiroki_SAHA_sORF_TMT_FAIMS_160min_06.raw	F5	358.7	451.1	388.5	430.1	410.2		3.11	3	6.232e-05	7.069e-06
	FALSE	High	[K].DTHDQLSEPSEVR.[S]	1xTMT6plex [N-Term]	0.00111439	6.55117e-05	3	10	1	Q15149-4; Q15149; Q15149-3	Q15149-4 [3832-3844]; Q15149 [3969-3981]; Q15149-3 [3855-3867]		0	1741.86	0.818	0.999	1.051	1.026	0.968878	0.998602	0.99398	0.99996	102.2	83.5	102.1	107.4	104.8						Shared	Not Found	Not Found	High	Not Found	Not Found	High	Not Found	Not Found	High	Not Found	Not Found	High	Not Found	Not Found	High	High
		Checked	Confidence	Identifying Node	PSM Ambiguity	Annotated Sequence	Modifications	# Proteins	Master Protein Accessions	Protein Accessions	# Missed Cleavages	Charge	DeltaScore	DeltaCn	Rank	Search Engine Rank	m/z [Da]	MH+ [Da]	Theo. MH+ [Da]	DeltaM [ppm]	Deltam/z [Da]	Activation Type	MS Order	Isolation Interference [%]	SPS Mass Matches [%]	Average Reporter S/N	Comp. Voltage [V]	Ion Inject Time [ms]	RT [min]	First Scan	Spectrum File	File ID	Abundance: 126	Abundance: 127C	Abundance: 128C	Abundance: 129C	Abundance: 130C	Quan Info	XCorr	# Protein Groups	Percolator q-Value	Percolator PEP
		FALSE	High	Sequest HT (A2)	Unambiguous	[K].dTHDQLSEPSEVR.[S]	N-Term(TMT6plex)	10	Q15149-4; Q15149; Q15149-3	Q15149-4; Q15149; H0YDN1; Q15149-6; Q15149-9; Q15149-3; Q15149-8; Q15149-5; Q15149-7; Q15149-2	0	3	0.3636	0	1	1	581.29	1741.86	1741.86	0.54	0.00031	CID (Collision Induced Dissociation)	MS2	37.2223	100	88.6	-70	35	62.2269	35735	20220509_hiroki_SAHA_sORF_TMT_FAIMS_160min_06.raw	F5	92.1	85.4	92.4	95.5	77.8		2.09	3	6.232e-05	0.0005329
	FALSE	High	[R].DVAEVDTVRR.[A]	1xTMT6plex [N-Term]	0.00483229	0.000601638	3	10	3	Q15149-4; Q15149; Q15149-3	Q15149-4 [3009-3018]; Q15149 [3146-3155]; Q15149-3 [3032-3041]		1	1388.77																			No Quan Values	High	Not Found	Not Found	High	Not Found	Not Found	High	Not Found	Not Found	High	Not Found	Not Found	High	Not Found	Not Found	High
		Checked	Confidence	Identifying Node	PSM Ambiguity	Annotated Sequence	Modifications	# Proteins	Master Protein Accessions	Protein Accessions	# Missed Cleavages	Charge	DeltaScore	DeltaCn	Rank	Search Engine Rank	m/z [Da]	MH+ [Da]	Theo. MH+ [Da]	DeltaM [ppm]	Deltam/z [Da]	Activation Type	MS Order	Isolation Interference [%]	SPS Mass Matches [%]	Average Reporter S/N	Comp. Voltage [V]	Ion Inject Time [ms]	RT [min]	First Scan	Spectrum File	File ID	Abundance: 126	Abundance: 127C	Abundance: 128C	Abundance: 129C	Abundance: 130C	Quan Info	XCorr	# Protein Groups	Percolator q-Value	Percolator PEP
		FALSE	High	Sequest HT (A2)	Unambiguous	[R].dVAEVDTVRR.[A]	N-Term(TMT6plex)	10	Q15149-4; Q15149; Q15149-3	Q15149-4; Q15149; H0YDN1; Q15149-6; Q15149-9; Q15149-3; Q15149-8; Q15149-5; Q15149-7; Q15149-2	1	3	0.125	0	1	1	463.595	1388.77	1388.77	0.59	0.00027	CID (Collision Induced Dissociation)	MS2	71.6513	100	199	-40	8.023	61.213	27927	20220420_hiroki_HeLa_SAHA_sORF_TMT_FAIMS_160min_07.raw	F1	217	237	205.7	189	146.4		2.56	3	0.0003281	0.002701
		FALSE	High	Sequest HT (A2)	Unambiguous	[R].dVAEVDTVRR.[A]	N-Term(TMT6plex)	10	Q15149-4; Q15149; Q15149-3	Q15149-4; Q15149; H0YDN1; Q15149-6; Q15149-9; Q15149-3; Q15149-8; Q15149-5; Q15149-7; Q15149-2	1	3		0.0048	2	2	463.595	1388.77	1388.77	0.67	0.00031	CID (Collision Induced Dissociation)	MS2	87.3342			-40	1.316	64.6566	38183	20220509_hiroki_SAHA_sORF_TMT_FAIMS_160min_05.raw	F4							2.08	3	0.0009493	0.006964
		FALSE	High	Sequest HT (A2)	Unambiguous	[R].dVAEVDTVRR.[A]	N-Term(TMT6plex)	10	Q15149-4; Q15149; Q15149-3	Q15149-4; Q15149; H0YDN1; Q15149-6; Q15149-9; Q15149-3; Q15149-8; Q15149-5; Q15149-7; Q15149-2	1	3	0.1055	0	1	1	463.595	1388.77	1388.77	0.09	4e-05	CID (Collision Induced Dissociation)	MS2	92.0222			-40	1.634	64.5111	37121	20220509_hiroki_SAHA_sORF_TMT_FAIMS_160min_06.raw	F5							2.18	3	0.0004446	0.003443
	FALSE	High	[R].DVQLIR.[S]	1xTMT6plex [N-Term]	0.0128099	0.0020516	3	10	2	Q15149-4; Q15149; Q15149-3	Q15149-4 [902-907]; Q15149 [1039-1044]; Q15149-3 [925-930]		0	972.604																			No Quan Values	Not Found	Not Found	Not Found	Not Found	Not Found	Not Found	Not Found	Not Found	Not Found	Not Found	Not Found	Not Found	Not Found	Not Found	Not Found	High
		Checked	Confidence	Identifying Node	PSM Ambiguity	Annotated Sequence	Modifications	# Proteins	Master Protein Accessions	Protein Accessions	# Missed Cleavages	Charge	DeltaScore	DeltaCn	Rank	Search Engine Rank	m/z [Da]	MH+ [Da]	Theo. MH+ [Da]	DeltaM [ppm]	Deltam/z [Da]	Activation Type	MS Order	Isolation Interference [%]	SPS Mass Matches [%]	Average Reporter S/N	Comp. Voltage [V]	Ion Inject Time [ms]	RT [min]	First Scan	Spectrum File	File ID	Abundance: 126	Abundance: 127C	Abundance: 128C	Abundance: 129C	Abundance: 130C	Quan Info	XCorr	# Protein Groups	Percolator q-Value	Percolator PEP
		FALSE	High	Sequest HT (A2)	Unambiguous	[R].dVQLIR.[S]	N-Term(TMT6plex)	10	Q15149-4; Q15149; Q15149-3	Q15149-4; Q15149; H0YDN1; Q15149-6; Q15149-9; Q15149-3; Q15149-8; Q15149-5; Q15149-7; Q15149-2	0	2	0.0239	0	1	1	486.806	972.604	972.604	0.21	0.0001	CID (Collision Induced Dissociation)	MS2	20.4175			-40	8.988	85.7973	49864	20220509_hiroki_SAHA_sORF_TMT_FAIMS_160min_05.raw	F4							2.09	3	0.001099	0.007931
		FALSE	High	Sequest HT (A2)	Unambiguous	[R].dVQLIR.[S]	N-Term(TMT6plex)	10	Q15149-4; Q15149; Q15149-3	Q15149-4; Q15149; H0YDN1; Q15149-6; Q15149-9; Q15149-3; Q15149-8; Q15149-5; Q15149-7; Q15149-2	0	2		0.0263	2	2	486.805	972.604	972.604	-0.43	-0.00021	CID (Collision Induced Dissociation)	MS2	7.91806			-40	3.866	85.8358	48780	20220509_hiroki_SAHA_sORF_TMT_FAIMS_160min_06.raw	F5							1.85	3	0.001572	0.01084
	FALSE	High	[K].DYELQLVTYK.[A]	1xTMT6plex [K10]; 1xTMT6plex [N-Term]	0.000510972	6.55117e-05	3	10	3	Q15149-4; Q15149; Q15149-3	Q15149-4 [1281-1290]; Q15149 [1418-1427]; Q15149-3 [1304-1313]		0	1729.98	1.086	1.05	1.119	1.237	0.988095	0.995965	0.99398	0.989012	91	98.9	95.6	101.9	112.6	2.64	3.2	3	4.01	1.16	Shared	High	High	High	High	High	High	High	High	High	High	High	High	High	High	High	High
		Checked	Confidence	Identifying Node	PSM Ambiguity	Annotated Sequence	Modifications	# Proteins	Master Protein Accessions	Protein Accessions	# Missed Cleavages	Charge	DeltaScore	DeltaCn	Rank	Search Engine Rank	m/z [Da]	MH+ [Da]	Theo. MH+ [Da]	DeltaM [ppm]	Deltam/z [Da]	Activation Type	MS Order	Isolation Interference [%]	SPS Mass Matches [%]	Average Reporter S/N	Comp. Voltage [V]	Ion Inject Time [ms]	RT [min]	First Scan	Spectrum File	File ID	Abundance: 126	Abundance: 127C	Abundance: 128C	Abundance: 129C	Abundance: 130C	Quan Info	XCorr	# Protein Groups	Percolator q-Value	Percolator PEP
		FALSE	High	Sequest HT (A2)	Unambiguous	[K].dYELQLVTYk.[A]	N-Term(TMT6plex); K10(TMT6plex)	10	Q15149-4; Q15149; Q15149-3	Q15149-4; Q15149; H0YDN1; Q15149-6; Q15149-9; Q15149-3; Q15149-8; Q15149-5; Q15149-7; Q15149-2	0	2	0.4835	0	1	1	865.493	1729.98	1729.98	0.15	0.00013	CID (Collision Induced Dissociation)	MS2	21.8609	100	107.3	-40	4.975	133.674	63686	20220420_hiroki_HeLa_SAHA_sORF_TMT_FAIMS_160min_07.raw	F1	101.7	127.5	100.7	102.5	103.9		3.33	3	6.232e-05	0.0002259
		FALSE	High	Sequest HT (A2)	Unambiguous	[K].dYELQLVTYk.[A]	N-Term(TMT6plex); K10(TMT6plex)	10	Q15149-4; Q15149; Q15149-3	Q15149-4; Q15149; H0YDN1; Q15149-6; Q15149-9; Q15149-3; Q15149-8; Q15149-5; Q15149-7; Q15149-2	0	3	0.4505	0	1	1	577.331	1729.98	1729.98	-0.41	-0.00024	CID (Collision Induced Dissociation)	MS2	36.861	100	2025	-70	35	137.679	73886	20220509_hiroki_SAHA_sORF_TMT_FAIMS_160min_05.raw	F4	1868.8	2304.9	1972	2066.9	1912.2		2.22	3	0.0004446	0.003472
		FALSE	High	Sequest HT (A2)	Unambiguous	[K].dYELQLVTYk.[A]	N-Term(TMT6plex); K10(TMT6plex)	10	Q15149-4; Q15149; Q15149-3	Q15149-4; Q15149; H0YDN1; Q15149-6; Q15149-9; Q15149-3; Q15149-8; Q15149-5; Q15149-7; Q15149-2	0	3	0.3873	0	1	1	577.33	1729.98	1729.98	-0.84	-0.00048	CID (Collision Induced Dissociation)	MS2	11.7392	100	2476.7	-70	35	137.464	72606	20220509_hiroki_SAHA_sORF_TMT_FAIMS_160min_06.raw	F5	2239.1	2783.9	2462.4	2565.4	2332.9		2.04	3	6.232e-05	0.000273
	FALSE	High	[R].EAAAATQK.[R]	1xTMT6plex [K8]; 1xTMT6plex [N-Term]	0.000435808	6.55117e-05	3	9	2	Q15149-4; Q15149; Q15149-3	Q15149-4 [1742-1749]; Q15149 [1879-1886]; Q15149-3 [1765-1772]		0	1247.74	0.978	0.908	0.989	1.081	0.994791	0.993652	0.999948	0.99996	100.9	98.7	91.6	99.8	109.1	2.69	1.72	2.52	7.43	0.65	Shared	High	Not Found	High	High	Not Found	High	High	Not Found	High	High	Not Found	High	High	Not Found	High	High
		Checked	Confidence	Identifying Node	PSM Ambiguity	Annotated Sequence	Modifications	# Proteins	Master Protein Accessions	Protein Accessions	# Missed Cleavages	Charge	DeltaScore	DeltaCn	Rank	Search Engine Rank	m/z [Da]	MH+ [Da]	Theo. MH+ [Da]	DeltaM [ppm]	Deltam/z [Da]	Activation Type	MS Order	Isolation Interference [%]	SPS Mass Matches [%]	Average Reporter S/N	Comp. Voltage [V]	Ion Inject Time [ms]	RT [min]	First Scan	Spectrum File	File ID	Abundance: 126	Abundance: 127C	Abundance: 128C	Abundance: 129C	Abundance: 130C	Quan Info	XCorr	# Protein Groups	Percolator q-Value	Percolator PEP
		FALSE	High	Sequest HT (A2)	Unambiguous	[R].eAAAATQk.[R]	N-Term(TMT6plex); K8(TMT6plex)	9	Q15149-4; Q15149; Q15149-3	Q15149-4; Q15149; Q15149-6; Q15149-9; Q15149-3; Q15149-8; Q15149-5; Q15149-7; Q15149-2	0	2	0.3507	0	1	1	624.371	1247.74	1247.74	-0.73	-0.00045	CID (Collision Induced Dissociation)	MS2	0	100	262	-55	35	49.5934	20557	20220420_hiroki_HeLa_SAHA_sORF_TMT_FAIMS_160min_07.raw	F1	262	292.8	240.8	274.8	239.7		2.11	3	6.232e-05	0.0002429
		FALSE	High	Sequest HT (A2)	Unambiguous	[R].eAAAATQk.[R]	N-Term(TMT6plex); K8(TMT6plex)	9	Q15149-4; Q15149; Q15149-3	Q15149-4; Q15149; Q15149-6; Q15149-9; Q15149-3; Q15149-8; Q15149-5; Q15149-7; Q15149-2	0	2	0.3448	0	1	1	624.371	1247.74	1247.74	-0.2	-0.00012	CID (Collision Induced Dissociation)	MS2	0	100	153.6	-55	35	52.4974	29707	20220509_hiroki_SAHA_sORF_TMT_FAIMS_160min_06.raw	F5	160.1	176.4	145.8	145.4	140.5		2.32	3	6.232e-05	0.000189
	FALSE	High	[R].EAEGQLQK.[L]	1xTMT6plex [K8]; 1xTMT6plex [N-Term]	0.000987364	6.55117e-05	3	10	4	Q15149-4; Q15149; Q15149-3	Q15149-4 [733-740]; Q15149 [870-877]; Q15149-3 [756-763]		0	1360.78	0.994	0.922	1.068	0.89	0.994791	0.992006	0.99398	0.99996	102.6	102	94.5	109.6	91.3	1.39	3.25	1.28	4.23	1.39	Shared	High	High	High	High	High	High	High	High	High	High	High	High	High	High	High	High
		Checked	Confidence	Identifying Node	PSM Ambiguity	Annotated Sequence	Modifications	# Proteins	Master Protein Accessions	Protein Accessions	# Missed Cleavages	Charge	DeltaScore	DeltaCn	Rank	Search Engine Rank	m/z [Da]	MH+ [Da]	Theo. MH+ [Da]	DeltaM [ppm]	Deltam/z [Da]	Activation Type	MS Order	Isolation Interference [%]	SPS Mass Matches [%]	Average Reporter S/N	Comp. Voltage [V]	Ion Inject Time [ms]	RT [min]	First Scan	Spectrum File	File ID	Abundance: 126	Abundance: 127C	Abundance: 128C	Abundance: 129C	Abundance: 130C	Quan Info	XCorr	# Protein Groups	Percolator q-Value	Percolator PEP
		FALSE	High	Sequest HT (A2)	Unambiguous	[R].eAEGQLQk.[L]	N-Term(TMT6plex); K8(TMT6plex)	10	Q15149-4; Q15149; Q15149-3	Q15149-4; Q15149; H0YDN1; Q15149-6; Q15149-9; Q15149-3; Q15149-8; Q15149-5; Q15149-7; Q15149-2	0	2	0.2353	0	1	1	680.895	1360.78	1360.78	-0.46	-0.00031	CID (Collision Induced Dissociation)	MS2	0	100	254.5	-40	35	63.6269	29349	20220420_hiroki_HeLa_SAHA_sORF_TMT_FAIMS_160min_07.raw	F1	256.5	283.4	244.1	294.2	194.4		2.89	3	6.232e-05	0.0005358
		FALSE	High	Sequest HT (A2)	Unambiguous	[R].eAEGQLQk.[L]	N-Term(TMT6plex); K8(TMT6plex)	10	Q15149-4; Q15149; Q15149-3	Q15149-4; Q15149; H0YDN1; Q15149-6; Q15149-9; Q15149-3; Q15149-8; Q15149-5; Q15149-7; Q15149-2	0	2	0.2896	0	1	1	680.895	1360.78	1360.78	-0.07	-5e-05	CID (Collision Induced Dissociation)	MS2	3.75002	100	291	-40	35	66.7295	39383	20220509_hiroki_SAHA_sORF_TMT_FAIMS_160min_05.raw	F4	301.3	338.4	278.6	316.5	220.3		2.59	3	0.0001701	0.001247
		FALSE	High	Sequest HT (A2)	Unambiguous	[R].eAEGQLQk.[L]	N-Term(TMT6plex); K8(TMT6plex)	10	Q15149-4; Q15149; Q15149-3	Q15149-4; Q15149; H0YDN1; Q15149-6; Q15149-9; Q15149-3; Q15149-8; Q15149-5; Q15149-7; Q15149-2	0	2	0.3515	0	1	1	680.896	1360.78	1360.78	0.11	8e-05	CID (Collision Induced Dissociation)	MS2	0	100	209.5	-40	35	66.5614	38319	20220509_hiroki_SAHA_sORF_TMT_FAIMS_160min_06.raw	F5	216.1	249.2	196	224	162.1		2.93	3	6.232e-05	0.000465
		FALSE	High	Sequest HT (A2)	Unambiguous	[R].eAEGQLQk.[L]	N-Term(TMT6plex); K8(TMT6plex)	10	Q15149-4; Q15149; Q15149-3	Q15149-4; Q15149; H0YDN1; Q15149-6; Q15149-9; Q15149-3; Q15149-8; Q15149-5; Q15149-7; Q15149-2	0	3	0.1423	0	1	1	454.266	1360.78	1360.78	-1.2	-0.00054	CID (Collision Induced Dissociation)	MS2	59.6069			-40	5.139	66.6255	38356	20220509_hiroki_SAHA_sORF_TMT_FAIMS_160min_06.raw	F5							2.67	3	0.0003281	0.0027
	FALSE	High	[K].EAEQEAAR.[R]	1xTMT6plex [N-Term]	0.00337432	0.000536391	3	9	1	Q15149-4; Q15149; Q15149-3	Q15149-4 [2141-2148]; Q15149 [2278-2285]; Q15149-3 [2164-2171]		0	1132.58	1.079	0.759	0.917	1.13	0.988271	0.954793	0.994356	0.99996	102.4	110.4	77.7	93.8	115.6						Shared	Not Found	High	Not Found	Not Found	High	Not Found	Not Found	High	Not Found	Not Found	High	Not Found	Not Found	High	Not Found	High
		Checked	Confidence	Identifying Node	PSM Ambiguity	Annotated Sequence	Modifications	# Proteins	Master Protein Accessions	Protein Accessions	# Missed Cleavages	Charge	DeltaScore	DeltaCn	Rank	Search Engine Rank	m/z [Da]	MH+ [Da]	Theo. MH+ [Da]	DeltaM [ppm]	Deltam/z [Da]	Activation Type	MS Order	Isolation Interference [%]	SPS Mass Matches [%]	Average Reporter S/N	Comp. Voltage [V]	Ion Inject Time [ms]	RT [min]	First Scan	Spectrum File	File ID	Abundance: 126	Abundance: 127C	Abundance: 128C	Abundance: 129C	Abundance: 130C	Quan Info	XCorr	# Protein Groups	Percolator q-Value	Percolator PEP
		FALSE	High	Sequest HT (A2)	Unambiguous	[K].eAEQEAAR.[R]	N-Term(TMT6plex)	9	Q15149-4; Q15149; Q15149-3	Q15149-4; Q15149; Q15149-6; Q15149-9; Q15149-3; Q15149-8; Q15149-5; Q15149-7; Q15149-2	0	2	0.322	0	1	1	566.793	1132.58	1132.58	-0.3	-0.00017	CID (Collision Induced Dissociation)	MS2	0	100	41.1	-55	35	35.9384	19886	20220509_hiroki_SAHA_sORF_TMT_FAIMS_160min_05.raw	F4	42.6	52.2	32.5	38.6	39.8		2.64	3	0.0002969	0.00181
	FALSE	High	[K].EAQAVPATLPELEATK.[A]	1xTMT6plex [K16]; 1xTMT6plex [N-Term]	2.90097e-06	6.55117e-05	3	10	3	Q15149-4; Q15149; Q15149-3	Q15149-4 [1114-1129]; Q15149 [1251-1266]; Q15149-3 [1137-1152]		0	2126.21	1.01	0.96	1.009	1.077	0.997005	0.995965	0.999952	0.99996	98.9	99.9	94.9	99.8	106.5	0.03	0.05	0.13	1.48	1.58	Shared	High	High	Not Found	High	High	Not Found	High	High	Not Found	High	High	Not Found	High	High	Not Found	High
		Checked	Confidence	Identifying Node	PSM Ambiguity	Annotated Sequence	Modifications	# Proteins	Master Protein Accessions	Protein Accessions	# Missed Cleavages	Charge	DeltaScore	DeltaCn	Rank	Search Engine Rank	m/z [Da]	MH+ [Da]	Theo. MH+ [Da]	DeltaM [ppm]	Deltam/z [Da]	Activation Type	MS Order	Isolation Interference [%]	SPS Mass Matches [%]	Average Reporter S/N	Comp. Voltage [V]	Ion Inject Time [ms]	RT [min]	First Scan	Spectrum File	File ID	Abundance: 126	Abundance: 127C	Abundance: 128C	Abundance: 129C	Abundance: 130C	Quan Info	XCorr	# Protein Groups	Percolator q-Value	Percolator PEP
		FALSE	High	Sequest HT (A2)	Unambiguous	[K].eAQAVPATLPELEATk.[A]	N-Term(TMT6plex); K16(TMT6plex)	10	Q15149-4; Q15149; Q15149-3	Q15149-4; Q15149; H0YDN1; Q15149-6; Q15149-9; Q15149-3; Q15149-8; Q15149-5; Q15149-7; Q15149-2	0	3	0.3863	0	1	1	709.409	2126.21	2126.21	0.17	0.00012	CID (Collision Induced Dissociation)	MS2	4.46272	100	529.1	-40	35	128.421	61279	20220420_hiroki_HeLa_SAHA_sORF_TMT_FAIMS_160min_07.raw	F1	528	605.2	512	520.4	479.9		2.33	3	6.232e-05	7.528e-07
		FALSE	High	Sequest HT (A2)	Unambiguous	[K].eAQAVPATLPELEATk.[A]	N-Term(TMT6plex); K16(TMT6plex)	10	Q15149-4; Q15149; Q15149-3	Q15149-4; Q15149; H0YDN1; Q15149-6; Q15149-9; Q15149-3; Q15149-8; Q15149-5; Q15149-7; Q15149-2	0	3		0.0226	2	2	709.407	2126.21	2126.21	-2.08	-0.00148	CID (Collision Induced Dissociation)	MS2	19.6166	100	1442.2	-40	35	132.61	71645	20220509_hiroki_SAHA_sORF_TMT_FAIMS_160min_05.raw	F4	1441.9	1654.8	1391.8	1452.4	1270		1.73	3	6.232e-05	0.0005786
		FALSE	High	Sequest HT (A2)	Unambiguous	[K].eAQAVPATLPELEATk.[A]	N-Term(TMT6plex); K16(TMT6plex)	10	Q15149-4; Q15149; Q15149-3	Q15149-4; Q15149; H0YDN1; Q15149-6; Q15149-9; Q15149-3; Q15149-8; Q15149-5; Q15149-7; Q15149-2	0	3	0.019	0	1	1	709.407	2126.21	2126.21	-2.1	-0.00149	CID (Collision Induced Dissociation)	MS2	2.53888			-40	35	132.408	70336	20220509_hiroki_SAHA_sORF_TMT_FAIMS_160min_06.raw	F5							1.58	3	6.232e-05	1.211e-06
	FALSE	High	[R].EEAAVDAQQQK.[R]	1xTMT6plex [K11]; 1xTMT6plex [N-Term]	0.000234086	6.55117e-05	3	9	3	Q15149-4; Q15149; Q15149-3	Q15149-4 [1405-1415]; Q15149 [1542-1552]; Q15149-3 [1428-1438]		0	1674.91	1.009	0.987	1.102	1.276	0.998408	0.998923	0.99398	0.978038	93	93.9	91.8	102.5	118.7	5.89	5.2	4.5	3.4	10.8	Shared	High	High	High	High	High	High	High	High	High	High	High	High	High	High	High	High
		Checked	Confidence	Identifying Node	PSM Ambiguity	Annotated Sequence	Modifications	# Proteins	Master Protein Accessions	Protein Accessions	# Missed Cleavages	Charge	DeltaScore	DeltaCn	Rank	Search Engine Rank	m/z [Da]	MH+ [Da]	Theo. MH+ [Da]	DeltaM [ppm]	Deltam/z [Da]	Activation Type	MS Order	Isolation Interference [%]	SPS Mass Matches [%]	Average Reporter S/N	Comp. Voltage [V]	Ion Inject Time [ms]	RT [min]	First Scan	Spectrum File	File ID	Abundance: 126	Abundance: 127C	Abundance: 128C	Abundance: 129C	Abundance: 130C	Quan Info	XCorr	# Protein Groups	Percolator q-Value	Percolator PEP
		FALSE	High	Sequest HT (A2)	Unambiguous	[R].eEAAVDAQQQk.[R]	N-Term(TMT6plex); K11(TMT6plex)	9	Q15149-4; Q15149; Q15149-3	Q15149-4; Q15149; Q15149-6; Q15149-9; Q15149-3; Q15149-8; Q15149-5; Q15149-7; Q15149-2	0	3	0.1897	0	1	1	558.974	1674.91	1674.91	0.22	0.00012	CID (Collision Induced Dissociation)	MS2	40.8143	100	775.2	-70	35	62.3484	28625	20220420_hiroki_HeLa_SAHA_sORF_TMT_FAIMS_160min_07.raw	F1	723.3	828.1	768.1	786.8	769.9		2.32	3	0.0002969	0.001787
		FALSE	High	Sequest HT (A2)	Unambiguous	[R].eEAAVDAQQQk.[R]	N-Term(TMT6plex); K11(TMT6plex)	9	Q15149-4; Q15149; Q15149-3	Q15149-4; Q15149; Q15149-6; Q15149-9; Q15149-3; Q15149-8; Q15149-5; Q15149-7; Q15149-2	0	2	0.496	0	1	1	837.956	1674.91	1674.91	-0.55	-0.00046	CID (Collision Induced Dissociation)	MS2	0	100	43.7	-40	14.384	65.2533	38535	20220509_hiroki_SAHA_sORF_TMT_FAIMS_160min_05.raw	F4	39	43.6	40.9	43.5	51.4		3.77	3	6.232e-05	9.505e-05
		FALSE	High	Sequest HT (A2)	Unambiguous	[R].eEAAVDAQQQk.[R]	N-Term(TMT6plex); K11(TMT6plex)	9	Q15149-4; Q15149; Q15149-3	Q15149-4; Q15149; Q15149-6; Q15149-9; Q15149-3; Q15149-8; Q15149-5; Q15149-7; Q15149-2	0	3	0.3376	0	1	1	558.973	1674.9	1674.91	-0.96	-0.00054	CID (Collision Induced Dissociation)	MS2	31.7089	100	461.5	-70	35	65.0836	37465	20220509_hiroki_SAHA_sORF_TMT_FAIMS_160min_06.raw	F5	459.2	503.2	417.7	486.4	441		3.11	3	6.232e-05	0.0008012
	FALSE	High	[R].EGLTSIEEVTK.[N]	1xTMT6plex [K11]; 1xTMT6plex [N-Term]	0.000137686	6.55117e-05	3	10	4	Q15149-4; Q15149; Q15149-3	Q15149-4 [3913-3923]; Q15149 [4050-4060]; Q15149-3 [3936-3946]		0	1663.95	1.031	0.949	1.018	1.038	0.991835	0.995965	0.99755	0.99996	99.3	102.3	94.2	101.1	103	7.64	5.72	5.71	5.4	5.5	Shared	High	High	High	High	High	High	High	High	High	High	High	High	High	High	High	High
		Checked	Confidence	Identifying Node	PSM Ambiguity	Annotated Sequence	Modifications	# Proteins	Master Protein Accessions	Protein Accessions	# Missed Cleavages	Charge	DeltaScore	DeltaCn	Rank	Search Engine Rank	m/z [Da]	MH+ [Da]	Theo. MH+ [Da]	DeltaM [ppm]	Deltam/z [Da]	Activation Type	MS Order	Isolation Interference [%]	SPS Mass Matches [%]	Average Reporter S/N	Comp. Voltage [V]	Ion Inject Time [ms]	RT [min]	First Scan	Spectrum File	File ID	Abundance: 126	Abundance: 127C	Abundance: 128C	Abundance: 129C	Abundance: 130C	Quan Info	XCorr	# Protein Groups	Percolator q-Value	Percolator PEP
		FALSE	High	Sequest HT (A2)	Unambiguous	[R].eGLTSIEEVTk.[N]	N-Term(TMT6plex); K11(TMT6plex)	10	Q15149-4; Q15149; Q15149-3	Q15149-4; Q15149; H0YDN1; Q15149-6; Q15149-9; Q15149-3; Q15149-8; Q15149-5; Q15149-7; Q15149-2	0	2	0.3026	0	1	1	832.48	1663.95	1663.95	1.02	0.00085	CID (Collision Induced Dissociation)	MS2	0	100	56.3	-40	10.709	116.44	55780	20220420_hiroki_HeLa_SAHA_sORF_TMT_FAIMS_160min_07.raw	F1	55.5	69.4	48.5	55.6	52.5		3.04	3	6.232e-05	0.0008564
		FALSE	High	Sequest HT (A2)	Unambiguous	[R].eGLTSIEEVTk.[N]	N-Term(TMT6plex); K11(TMT6plex)	10	Q15149-4; Q15149; Q15149-3	Q15149-4; Q15149; H0YDN1; Q15149-6; Q15149-9; Q15149-3; Q15149-8; Q15149-5; Q15149-7; Q15149-2	0	2	0.4204	0	1	1	832.479	1663.95	1663.95	-0.96	-0.00079	CID (Collision Induced Dissociation)	MS2	0			-40	5.09	116.568	55842	20220420_hiroki_HeLa_SAHA_sORF_TMT_FAIMS_160min_07.raw	F1							3.33	3	6.232e-05	0.0006605
		FALSE	High	Sequest HT (A2)	Unambiguous	[R].eGLTSIEEVTk.[N]	N-Term(TMT6plex); K11(TMT6plex)	10	Q15149-4; Q15149; Q15149-3	Q15149-4; Q15149; H0YDN1; Q15149-6; Q15149-9; Q15149-3; Q15149-8; Q15149-5; Q15149-7; Q15149-2	0	3	0.2902	0	1	1	555.322	1663.95	1663.95	-0.02	-1e-05	CID (Collision Induced Dissociation)	MS2	19.8933	100	560.9	-55	35	120.368	66171	20220509_hiroki_SAHA_sORF_TMT_FAIMS_160min_05.raw	F4	542.6	647.6	534.7	609.5	470.3		1.93	3	6.232e-05	5.304e-05
		FALSE	High	Sequest HT (A2)	Unambiguous	[R].eGLTSIEEVTk.[N]	N-Term(TMT6plex); K11(TMT6plex)	10	Q15149-4; Q15149; Q15149-3	Q15149-4; Q15149; H0YDN1; Q15149-6; Q15149-9; Q15149-3; Q15149-8; Q15149-5; Q15149-7; Q15149-2	0	2	0.2806	0	1	1	832.479	1663.95	1663.95	-0.17	-0.00014	CID (Collision Induced Dissociation)	MS2	21.1769	100	58.8	-40	9.184	120.337	64971	20220509_hiroki_SAHA_sORF_TMT_FAIMS_160min_06.raw	F5	65.5	64.9	55.4	58.4	49.7		2.53	3	0.0001701	0.001312
	FALSE	High	[KR].EGVMVAK.[K]	1xTMT6plex [K7]; 1xTMT6plex [N-Term]	0.00294793	0.000373217	2	8	2	P46783; Q15149	P46783 [18-24]; Q15149 [22-28]		0	1191.72	0.945	1.031	0.909	0.982	0.988271	0.995965	0.99398	0.99996	102.7	97.1	105.9	93.4	100.9						Shared	Not Found	High	Not Found	Not Found	High	Not Found	Not Found	High	Not Found	Not Found	High	Not Found	Not Found	High	Not Found	High
		Checked	Confidence	Identifying Node	PSM Ambiguity	Annotated Sequence	Modifications	# Proteins	Master Protein Accessions	Protein Accessions	# Missed Cleavages	Charge	DeltaScore	DeltaCn	Rank	Search Engine Rank	m/z [Da]	MH+ [Da]	Theo. MH+ [Da]	DeltaM [ppm]	Deltam/z [Da]	Activation Type	MS Order	Isolation Interference [%]	SPS Mass Matches [%]	Average Reporter S/N	Comp. Voltage [V]	Ion Inject Time [ms]	RT [min]	First Scan	Spectrum File	File ID	Abundance: 126	Abundance: 127C	Abundance: 128C	Abundance: 129C	Abundance: 130C	Quan Info	XCorr	# Protein Groups	Percolator q-Value	Percolator PEP
		FALSE	High	Sequest HT (A2)	Unambiguous	[KR].eGVMVAk.[K]	N-Term(TMT6plex); K7(TMT6plex)	8	P46783; Q15149	P46783; F6U211; Q15149; Q9NQ39; A0A2R8YFH6; A0A2R8Y6L3; A0A2R8Y7H1; A0A1W2PQS6	0	2	0.0074	0	1	1	596.362	1191.72	1191.72	0.31	0.00019	CID (Collision Induced Dissociation)	MS2	6.83876	100	1101.5	-55	35	85.004	49455	20220509_hiroki_SAHA_sORF_TMT_FAIMS_160min_05.raw	F4	1142.7	1225.9	1184	1027	927.9		1.35	2	0.0002969	0.00216
		FALSE	High	Sequest HT (A2)	Unambiguous	[KR].eGVMVAk.[K]	N-Term(TMT6plex); K7(TMT6plex)	8	P46783; Q15149	P46783; F6U211; Q15149; Q9NQ39; A0A2R8YFH6; A0A2R8Y6L3; A0A2R8Y7H1; A0A1W2PQS6	0	2	0.0278	0	1	1	596.362	1191.72	1191.72	0.05	3e-05	CID (Collision Induced Dissociation)	MS2	15.063			-70	35	84.8829	48296	20220509_hiroki_SAHA_sORF_TMT_FAIMS_160min_06.raw	F5							0.72	2	0.0002168	0.001556
	FALSE	High	[KR].EGVMVAK.[K]	1xOxidation [M4]; 1xTMT6plex [K7]; 1xTMT6plex [N-Term]	0.00438518	0.000601638	2	8	1	P46783; Q15149	P46783 [18-24]; Q15149 [22-28]		0	1207.71	0.854	0.977	0.875	0.939	0.97319	0.999986	0.99398	0.99996	107.6	91.9	105.2	94.2	101						Shared	High	Not Found	Not Found	High	Not Found	Not Found	High	Not Found	Not Found	High	Not Found	Not Found	High	Not Found	Not Found	High
		Checked	Confidence	Identifying Node	PSM Ambiguity	Annotated Sequence	Modifications	# Proteins	Master Protein Accessions	Protein Accessions	# Missed Cleavages	Charge	DeltaScore	DeltaCn	Rank	Search Engine Rank	m/z [Da]	MH+ [Da]	Theo. MH+ [Da]	DeltaM [ppm]	Deltam/z [Da]	Activation Type	MS Order	Isolation Interference [%]	SPS Mass Matches [%]	Average Reporter S/N	Comp. Voltage [V]	Ion Inject Time [ms]	RT [min]	First Scan	Spectrum File	File ID	Abundance: 126	Abundance: 127C	Abundance: 128C	Abundance: 129C	Abundance: 130C	Quan Info	XCorr	# Protein Groups	Percolator q-Value	Percolator PEP
		FALSE	High	Sequest HT (A2)	Unambiguous	[KR].eGVmVAk.[K]	N-Term(TMT6plex); M4(Oxidation); K7(TMT6plex)	8	P46783; Q15149	P46783; F6U211; Q15149; Q9NQ39; A0A2R8YFH6; A0A2R8Y6L3; A0A2R8Y7H1; A0A1W2PQS6	0	2	0.2398	0	1	1	604.36	1207.71	1207.71	0.45	0.00027	CID (Collision Induced Dissociation)	MS2	18.4535	100	112.5	-55	35	68.4733	32139	20220420_hiroki_HeLa_SAHA_sORF_TMT_FAIMS_160min_07.raw	F1	122.2	118.4	120.7	105.6	95.7		1.71	2	0.0003281	0.002413
	FALSE	High	[K].EGVVGPELHHK.[L]	1xTMT6plex [K11]; 1xTMT6plex [N-Term]	0.0160393	0.00261285	3	10	2	Q15149-4; Q15149; Q15149-3	Q15149-4 [2756-2766]; Q15149 [2893-2903]; Q15149-3 [2779-2789]		0	1659.96	1.042	0.943	1.042	1.143	0.99054	0.995965	0.998046	0.998632	96.7	100.8	91.2	100.8	110.6	1.08	0.77	2.65	2.27	1.53	Shared	High	Not Found	High	High	Not Found	High	High	Not Found	High	High	Not Found	High	High	Not Found	High	High
		Checked	Confidence	Identifying Node	PSM Ambiguity	Annotated Sequence	Modifications	# Proteins	Master Protein Accessions	Protein Accessions	# Missed Cleavages	Charge	DeltaScore	DeltaCn	Rank	Search Engine Rank	m/z [Da]	MH+ [Da]	Theo. MH+ [Da]	DeltaM [ppm]	Deltam/z [Da]	Activation Type	MS Order	Isolation Interference [%]	SPS Mass Matches [%]	Average Reporter S/N	Comp. Voltage [V]	Ion Inject Time [ms]	RT [min]	First Scan	Spectrum File	File ID	Abundance: 126	Abundance: 127C	Abundance: 128C	Abundance: 129C	Abundance: 130C	Quan Info	XCorr	# Protein Groups	Percolator q-Value	Percolator PEP
		FALSE	High	Sequest HT (A2)	Unambiguous	[K].eGVVGPELHHk.[L]	N-Term(TMT6plex); K11(TMT6plex)	10	Q15149-4; Q15149; Q15149-3	Q15149-4; Q15149; H0YDN1; Q15149-6; Q15149-9; Q15149-3; Q15149-8; Q15149-5; Q15149-7; Q15149-2	0	4	0.2532	0	1	1	415.745	1659.96	1659.96	-0.03	-1e-05	CID (Collision Induced Dissociation)	MS2	16.0764	100	356.1	-40	4.081	65.3958	30368	20220420_hiroki_HeLa_SAHA_sORF_TMT_FAIMS_160min_07.raw	F1	345.4	409.3	338	352.4	335.6		2.37	3	0.001391	0.01019
		FALSE	High	Sequest HT (A2)	Unambiguous	[K].eGVVGPELHHk.[L]	N-Term(TMT6plex); K11(TMT6plex)	10	Q15149-4; Q15149; Q15149-3	Q15149-4; Q15149; H0YDN1; Q15149-6; Q15149-9; Q15149-3; Q15149-8; Q15149-5; Q15149-7; Q15149-2	0	4	0.2723	0	1	1	415.745	1659.96	1659.96	0.38	0.00016	CID (Collision Induced Dissociation)	MS2	10.8945	100	406.8	-40	2.762	69.5176	40013	20220509_hiroki_SAHA_sORF_TMT_FAIMS_160min_06.raw	F5	401.8	473.8	370.5	416.6	371.5		2.35	3	0.002008	0.01444
	FALSE	High	[R].ELAEQELEK.[Q]	1xTMT6plex [K9]; 1xTMT6plex [N-Term]	0.000514858	6.55117e-05	3	9	3	Q15149-4; Q15149; Q15149-3	Q15149-4 [1688-1696]; Q15149 [1825-1833]; Q15149-3 [1711-1719]		0	1546.87	1.084	1.033	1.17	1.294	0.988095	0.995965	0.988323	0.931521	89.6	97.2	92.5	104.8	115.9	3.15	3.75	1.36	1.81	7.36	Shared	High	High	High	High	High	High	High	High	High	High	High	High	High	High	High	High
		Checked	Confidence	Identifying Node	PSM Ambiguity	Annotated Sequence	Modifications	# Proteins	Master Protein Accessions	Protein Accessions	# Missed Cleavages	Charge	DeltaScore	DeltaCn	Rank	Search Engine Rank	m/z [Da]	MH+ [Da]	Theo. MH+ [Da]	DeltaM [ppm]	Deltam/z [Da]	Activation Type	MS Order	Isolation Interference [%]	SPS Mass Matches [%]	Average Reporter S/N	Comp. Voltage [V]	Ion Inject Time [ms]	RT [min]	First Scan	Spectrum File	File ID	Abundance: 126	Abundance: 127C	Abundance: 128C	Abundance: 129C	Abundance: 130C	Quan Info	XCorr	# Protein Groups	Percolator q-Value	Percolator PEP
		FALSE	High	Sequest HT (A2)	Unambiguous	[R].eLAEQELEk.[Q]	N-Term(TMT6plex); K9(TMT6plex)	9	Q15149-4; Q15149; Q15149-3	Q15149-4; Q15149; Q15149-6; Q15149-9; Q15149-3; Q15149-8; Q15149-5; Q15149-7; Q15149-2	0	2	0.2185	0	1	1	773.941	1546.87	1546.87	0.98	0.00075	CID (Collision Induced Dissociation)	MS2	3.59056	100	279.8	-40	11.854	97.0396	46854	20220420_hiroki_HeLa_SAHA_sORF_TMT_FAIMS_160min_07.raw	F1	252	296.4	262.7	295.3	292.4		3.02	3	6.232e-05	0.0007357
		FALSE	High	Sequest HT (A2)	Unambiguous	[R].eLAEQELEk.[Q]	N-Term(TMT6plex); K9(TMT6plex)	9	Q15149-4; Q15149; Q15149-3	Q15149-4; Q15149; Q15149-6; Q15149-9; Q15149-3; Q15149-8; Q15149-5; Q15149-7; Q15149-2	0	2	0.1264	0	1	1	773.94	1546.87	1546.87	-0.22	-0.00017	CID (Collision Induced Dissociation)	MS2	35.929	100	127.7	-40	14.516	100.75	57184	20220509_hiroki_SAHA_sORF_TMT_FAIMS_160min_05.raw	F4	121.5	144.5	121.8	137.1	113.6		2.61	3	6.232e-05	0.0003569
		FALSE	High	Sequest HT (A2)	Unambiguous	[R].eLAEQELEk.[Q]	N-Term(TMT6plex); K9(TMT6plex)	9	Q15149-4; Q15149; Q15149-3	Q15149-4; Q15149; Q15149-6; Q15149-9; Q15149-3; Q15149-8; Q15149-5; Q15149-7; Q15149-2	0	2	0.1673	0	1	1	773.94	1546.87	1546.87	-0.3	-0.00023	CID (Collision Induced Dissociation)	MS2	38.1301	100	201.4	-40	18.444	100.818	56108	20220509_hiroki_SAHA_sORF_TMT_FAIMS_160min_06.raw	F5	184.1	226.4	191	209.3	196.2		2.75	3	6.232e-05	0.0002274
	FALSE	High	[K].ELAQEQAR.[R]	1xTMT6plex [N-Term]	0.00180717	6.55117e-05	3	9	3	Q15149-4; Q15149; Q15149-3	Q15149-4 [2337-2344]; Q15149 [2474-2481]; Q15149-3 [2360-2367]		0	1173.64	0.925	0.927	0.999	1.094	0.988095	0.993882	0.999952	0.99996	101.1	93.5	93.8	101	110.7	3.49	2.64	1.46	2.83	2.57	Shared	High	High	High	High	High	High	High	High	High	High	High	High	High	High	High	High
		Checked	Confidence	Identifying Node	PSM Ambiguity	Annotated Sequence	Modifications	# Proteins	Master Protein Accessions	Protein Accessions	# Missed Cleavages	Charge	DeltaScore	DeltaCn	Rank	Search Engine Rank	m/z [Da]	MH+ [Da]	Theo. MH+ [Da]	DeltaM [ppm]	Deltam/z [Da]	Activation Type	MS Order	Isolation Interference [%]	SPS Mass Matches [%]	Average Reporter S/N	Comp. Voltage [V]	Ion Inject Time [ms]	RT [min]	First Scan	Spectrum File	File ID	Abundance: 126	Abundance: 127C	Abundance: 128C	Abundance: 129C	Abundance: 130C	Quan Info	XCorr	# Protein Groups	Percolator q-Value	Percolator PEP
		FALSE	High	Sequest HT (A2)	Unambiguous	[K].eLAQEQAR.[R]	N-Term(TMT6plex)	9	Q15149-4; Q15149; Q15149-3	Q15149-4; Q15149; Q15149-6; Q15149-9; Q15149-3; Q15149-8; Q15149-5; Q15149-7; Q15149-2	0	2	0.1698	0	1	1	587.325	1173.64	1173.64	-0.27	-0.00016	CID (Collision Induced Dissociation)	MS2	0	100	235.3	-55	35	46.9501	18778	20220420_hiroki_HeLa_SAHA_sORF_TMT_FAIMS_160min_07.raw	F1	240.2	252	228.2	236.8	219.3		2.12	3	0.0001701	0.001259
		FALSE	High	Sequest HT (A2)	Unambiguous	[K].eLAQEQAR.[R]	N-Term(TMT6plex)	9	Q15149-4; Q15149; Q15149-3	Q15149-4; Q15149; Q15149-6; Q15149-9; Q15149-3; Q15149-8; Q15149-5; Q15149-7; Q15149-2	0	2	0.1864	0	1	1	587.325	1173.64	1173.64	0.16	9e-05	CID (Collision Induced Dissociation)	MS2	7.11759	100	171.5	-55	35	49.969	28912	20220509_hiroki_SAHA_sORF_TMT_FAIMS_160min_05.raw	F4	171.3	183.2	163.8	173.5	165.7		2.36	3	0.001099	0.008171
		FALSE	High	Sequest HT (A2)	Unambiguous	[K].eLAQEQAR.[R]	N-Term(TMT6plex)	9	Q15149-4; Q15149; Q15149-3	Q15149-4; Q15149; Q15149-6; Q15149-9; Q15149-3; Q15149-8; Q15149-5; Q15149-7; Q15149-2	0	2	0.2154	0	1	1	587.325	1173.64	1173.64	-0.44	-0.00026	CID (Collision Induced Dissociation)	MS2	23.831	100	88.3	-55	35	49.6816	27838	20220509_hiroki_SAHA_sORF_TMT_FAIMS_160min_06.raw	F5	94.3	98.7	82.8	84.7	80.9		2.46	3	6.232e-05	0.0009104
	FALSE	High	[K].ELEEVSPETPVVPATTQR.[T]	1xTMT6plex [N-Term]	4.60732e-06	6.55117e-05	1	11	2	Q15149	Q15149 [144-161]		0	2211.17	0.756	0.724	0.679	0.802	0.863447	0.932254	0.890366	0.999469	126.2	95.4	91.4	85.7	101.3	1.08	3.61	0.5	4.9	0.15		Not Found	High	High	Not Found	High	High	Not Found	High	High	Not Found	High	High	Not Found	High	High	High
		Checked	Confidence	Identifying Node	PSM Ambiguity	Annotated Sequence	Modifications	# Proteins	Master Protein Accessions	Protein Accessions	# Missed Cleavages	Charge	DeltaScore	DeltaCn	Rank	Search Engine Rank	m/z [Da]	MH+ [Da]	Theo. MH+ [Da]	DeltaM [ppm]	Deltam/z [Da]	Activation Type	MS Order	Isolation Interference [%]	SPS Mass Matches [%]	Average Reporter S/N	Comp. Voltage [V]	Ion Inject Time [ms]	RT [min]	First Scan	Spectrum File	File ID	Abundance: 126	Abundance: 127C	Abundance: 128C	Abundance: 129C	Abundance: 130C	Quan Info	XCorr	# Protein Groups	Percolator q-Value	Percolator PEP
		FALSE	High	Sequest HT (A2)	Unambiguous	[K].eLEEVSPETPVVPATTQR.[T]	N-Term(TMT6plex)	11	Q15149	444804; 192645; 389363; Q15149; 320423; 394010; 346251; 366542; 177497; 381193; 407845	0	3	0.5045	0	1	1	737.728	2211.17	2211.17	0.1	7e-05	CID (Collision Induced Dissociation)	MS2	12.8016	100	125.7	-40	35	115.174	63843	20220509_hiroki_SAHA_sORF_TMT_FAIMS_160min_05.raw	F4	159.1	134.2	117.1	111.4	106.5		3.33	1	6.232e-05	1.254e-06
		FALSE	High	Sequest HT (A2)	Unambiguous	[K].eLEEVSPETPVVPATTQR.[T]	N-Term(TMT6plex)	11	Q15149	444804; 192645; 389363; Q15149; 320423; 394010; 346251; 366542; 177497; 381193; 407845	0	3	0.5323	0	1	1	737.728	2211.17	2211.17	-0.03	-2e-05	CID (Collision Induced Dissociation)	MS2	15.2072	100	274.3	-40	35	115.056	62622	20220509_hiroki_SAHA_sORF_TMT_FAIMS_160min_06.raw	F5	352.6	307.8	253.6	226.4	231		2.63	1	6.232e-05	9.019e-05
	FALSE	High	[K].ELIPTEEALR.[L]	1xTMT6plex [N-Term]	0.0006365	6.55117e-05	3	10	3	Q15149-4; Q15149; Q15149-3	Q15149-4 [3789-3798]; Q15149 [3926-3935]; Q15149-3 [3812-3821]		0	1399.8	0.912	0.868	0.965	0.981	0.988095	0.991256	0.999948	0.99996	105.8	96.5	91.8	102.1	103.8	3.58	3.94	2.39	3.42	1.25	Shared	High	High	High	High	High	High	High	High	High	High	High	High	High	High	High	High
		Checked	Confidence	Identifying Node	PSM Ambiguity	Annotated Sequence	Modifications	# Proteins	Master Protein Accessions	Protein Accessions	# Missed Cleavages	Charge	DeltaScore	DeltaCn	Rank	Search Engine Rank	m/z [Da]	MH+ [Da]	Theo. MH+ [Da]	DeltaM [ppm]	Deltam/z [Da]	Activation Type	MS Order	Isolation Interference [%]	SPS Mass Matches [%]	Average Reporter S/N	Comp. Voltage [V]	Ion Inject Time [ms]	RT [min]	First Scan	Spectrum File	File ID	Abundance: 126	Abundance: 127C	Abundance: 128C	Abundance: 129C	Abundance: 130C	Quan Info	XCorr	# Protein Groups	Percolator q-Value	Percolator PEP
		FALSE	High	Sequest HT (A2)	Unambiguous	[K].eLIPTEEALR.[L]	N-Term(TMT6plex)	10	Q15149-4; Q15149; Q15149-3	Q15149-4; Q15149; H0YDN1; Q15149-6; Q15149-9; Q15149-3; Q15149-8; Q15149-5; Q15149-7; Q15149-2	0	2	0.3352	0	1	1	700.403	1399.8	1399.8	-0.58	-0.00041	CID (Collision Induced Dissociation)	MS2	8.2193	100	278.9	-55	35	111.644	53582	20220420_hiroki_HeLa_SAHA_sORF_TMT_FAIMS_160min_07.raw	F1	284.9	309.2	271.4	284.5	244.4		1.79	3	6.232e-05	0.0002874
		FALSE	High	Sequest HT (A2)	Unambiguous	[K].eLIPTEEALR.[L]	N-Term(TMT6plex)	10	Q15149-4; Q15149; Q15149-3	Q15149-4; Q15149; H0YDN1; Q15149-6; Q15149-9; Q15149-3; Q15149-8; Q15149-5; Q15149-7; Q15149-2	0	2	0.0719	0	1	1	700.404	1399.8	1399.8	0.36	0.00025	CID (Collision Induced Dissociation)	MS2	23.7987	100	315	-55	35	115.957	64199	20220509_hiroki_SAHA_sORF_TMT_FAIMS_160min_05.raw	F4	346.5	333.4	295.3	326.2	273.5		1.53	3	0.0002969	0.00219
		FALSE	High	Sequest HT (A2)	Unambiguous	[K].eLIPTEEALR.[L]	N-Term(TMT6plex)	10	Q15149-4; Q15149; Q15149-3	Q15149-4; Q15149; H0YDN1; Q15149-6; Q15149-9; Q15149-3; Q15149-8; Q15149-5; Q15149-7; Q15149-2	0	2	0.2978	0	1	1	700.403	1399.8	1399.8	-0.33	-0.00023	CID (Collision Induced Dissociation)	MS2	24.3402	100	427.4	-55	35	115.867	62990	20220509_hiroki_SAHA_sORF_TMT_FAIMS_160min_06.raw	F5	459.6	488.5	396.2	414.3	378.4		1.78	3	0.0003281	0.002505
	FALSE	High	[K].ELMWLNEK.[E]	1xTMT6plex [K8]; 1xTMT6plex [N-Term]	0.000572462	6.55117e-05	3	11	3	Q15149-4; Q15149; Q15149-3	Q15149-4 [628-635]; Q15149 [765-772]; Q15149-3 [651-658]		0	1520.85	0.856	0.913	0.914	1.2	0.96968	0.992006	0.99398	0.993627	102.4	87.7	93.5	93.6	122.9	2.62	3.45	3.14	1.15	2.16	Shared	High	High	High	High	High	High	High	High	High	High	High	High	High	High	High	High
		Checked	Confidence	Identifying Node	PSM Ambiguity	Annotated Sequence	Modifications	# Proteins	Master Protein Accessions	Protein Accessions	# Missed Cleavages	Charge	DeltaScore	DeltaCn	Rank	Search Engine Rank	m/z [Da]	MH+ [Da]	Theo. MH+ [Da]	DeltaM [ppm]	Deltam/z [Da]	Activation Type	MS Order	Isolation Interference [%]	SPS Mass Matches [%]	Average Reporter S/N	Comp. Voltage [V]	Ion Inject Time [ms]	RT [min]	First Scan	Spectrum File	File ID	Abundance: 126	Abundance: 127C	Abundance: 128C	Abundance: 129C	Abundance: 130C	Quan Info	XCorr	# Protein Groups	Percolator q-Value	Percolator PEP
		FALSE	High	Sequest HT (A2)	Unambiguous	[K].eLMWLNEk.[E]	N-Term(TMT6plex); K8(TMT6plex)	11	Q15149-4; Q15149; Q15149-3	Q15149-4; Q15149; E9PMV1; H0YDN1; Q15149-6; Q15149-9; Q15149-3; Q15149-8; Q15149-5; Q15149-7; Q15149-2	0	2	0.1983	0	1	1	760.931	1520.85	1520.85	-0.29	-0.00022	CID (Collision Induced Dissociation)	MS2	40.6703	100	146.3	-40	5.212	135.835	64674	20220420_hiroki_HeLa_SAHA_sORF_TMT_FAIMS_160min_07.raw	F1	152.6	145.5	136.6	139.9	156.7		2.32	3	0.0004075	0.003222
		FALSE	High	Sequest HT (A2)	Unambiguous	[K].eLMWLNEk.[E]	N-Term(TMT6plex); K8(TMT6plex)	11	Q15149-4; Q15149; Q15149-3	Q15149-4; Q15149; E9PMV1; H0YDN1; Q15149-6; Q15149-9; Q15149-3; Q15149-8; Q15149-5; Q15149-7; Q15149-2	0	2	0.2332	0	1	1	760.93	1520.85	1520.85	-1.02	-0.00077	CID (Collision Induced Dissociation)	MS2	36.9462	100	324.4	-40	13.115	140.379	75077	20220509_hiroki_SAHA_sORF_TMT_FAIMS_160min_05.raw	F4	323.5	344.8	320.3	303.5	329.7		2.83	3	6.232e-05	0.0002786
		FALSE	High	Sequest HT (A2)	Unambiguous	[K].eLMWLNEk.[E]	N-Term(TMT6plex); K8(TMT6plex)	11	Q15149-4; Q15149; Q15149-3	Q15149-4; Q15149; E9PMV1; H0YDN1; Q15149-6; Q15149-9; Q15149-3; Q15149-8; Q15149-5; Q15149-7; Q15149-2	0	2	0.2437	0	1	1	760.931	1520.85	1520.85	-0.61	-0.00046	CID (Collision Induced Dissociation)	MS2	10.2534	100	417.9	-40	16.636	140.212	73821	20220509_hiroki_SAHA_sORF_TMT_FAIMS_160min_06.raw	F5	438.5	424.4	400.7	394	432		2.38	3	6.232e-05	0.0002556
	FALSE	High	[K].ELQNAGDR.[L]	1xTMT6plex [N-Term]	0.00197833	0.000177208	3	10	1	Q15149-4; Q15149; Q15149-3	Q15149-4 [674-681]; Q15149 [811-818]; Q15149-3 [697-704]		0	1131.6	1.038	0.95	1.074	0.968	0.989453	0.995965	0.99398	0.99996	99.4	103.2	94.5	106.7	96.2						Shared	Not Found	High	Not Found	Not Found	High	Not Found	Not Found	High	Not Found	Not Found	High	Not Found	Not Found	High	Not Found	High
		Checked	Confidence	Identifying Node	PSM Ambiguity	Annotated Sequence	Modifications	# Proteins	Master Protein Accessions	Protein Accessions	# Missed Cleavages	Charge	DeltaScore	DeltaCn	Rank	Search Engine Rank	m/z [Da]	MH+ [Da]	Theo. MH+ [Da]	DeltaM [ppm]	Deltam/z [Da]	Activation Type	MS Order	Isolation Interference [%]	SPS Mass Matches [%]	Average Reporter S/N	Comp. Voltage [V]	Ion Inject Time [ms]	RT [min]	First Scan	Spectrum File	File ID	Abundance: 126	Abundance: 127C	Abundance: 128C	Abundance: 129C	Abundance: 130C	Quan Info	XCorr	# Protein Groups	Percolator q-Value	Percolator PEP
		FALSE	High	Sequest HT (A2)	Unambiguous	[K].eLQNAGDR.[L]	N-Term(TMT6plex)	10	Q15149-4; Q15149; Q15149-3	Q15149-4; Q15149; H0YDN1; Q15149-6; Q15149-9; Q15149-3; Q15149-8; Q15149-5; Q15149-7; Q15149-2	0	2	0.1673	0	1	1	566.301	1131.6	1131.6	-0.17	-9e-05	CID (Collision Induced Dissociation)	MS2	7.59602	100	202.2	-55	35	46.6575	26823	20220509_hiroki_SAHA_sORF_TMT_FAIMS_160min_05.raw	F4	202.4	238.5	193.3	214.8	162		2.51	3	0.0001192	0.001007
	FALSE	High	[R].ELYQQLQR.[G]	1xTMT6plex [N-Term]	0.00984345	0.00142934	3	10	2	Q15149-4; Q15149; Q15149-3	Q15149-4 [2995-3002]; Q15149 [3132-3139]; Q15149-3 [3018-3025]		0	1306.73	1.381	1.363	1.749	0.992	0.765264	0.932254	0.40806	0.99996	77.1	106.5	105.1	134.9	76.5						Shared	Not Found	High	Not Found	Not Found	High	Not Found	Not Found	High	Not Found	Not Found	High	Not Found	Not Found	High	Not Found	High
		Checked	Confidence	Identifying Node	PSM Ambiguity	Annotated Sequence	Modifications	# Proteins	Master Protein Accessions	Protein Accessions	# Missed Cleavages	Charge	DeltaScore	DeltaCn	Rank	Search Engine Rank	m/z [Da]	MH+ [Da]	Theo. MH+ [Da]	DeltaM [ppm]	Deltam/z [Da]	Activation Type	MS Order	Isolation Interference [%]	SPS Mass Matches [%]	Average Reporter S/N	Comp. Voltage [V]	Ion Inject Time [ms]	RT [min]	First Scan	Spectrum File	File ID	Abundance: 126	Abundance: 127C	Abundance: 128C	Abundance: 129C	Abundance: 130C	Quan Info	XCorr	# Protein Groups	Percolator q-Value	Percolator PEP
		FALSE	High	Sequest HT (A2)	Unambiguous	[R].eLYQQLQR.[G]	N-Term(TMT6plex)	10	Q15149-4; Q15149; Q15149-3	Q15149-4; Q15149; H0YDN1; Q15149-6; Q15149-9; Q15149-3; Q15149-8; Q15149-5; Q15149-7; Q15149-2	0	2	0.1683	0	1	1	653.869	1306.73	1306.73	-0.23	-0.00015	CID (Collision Induced Dissociation)	MS2	5.55772	100	288.8	-55	35	88.5223	51255	20220509_hiroki_SAHA_sORF_TMT_FAIMS_160min_05.raw	F4	222.6	349.1	304.8	384.8	182.7		2.02	3	0.0007449	0.005943
		FALSE	High	Sequest HT (A2)	Unambiguous	[R].eLYQQLQR.[G]	N-Term(TMT6plex)	10	Q15149-4; Q15149; Q15149-3	Q15149-4; Q15149; H0YDN1; Q15149-6; Q15149-9; Q15149-3; Q15149-8; Q15149-5; Q15149-7; Q15149-2	0	2	0.1268	0	1	1	653.869	1306.73	1306.73	-0.31	-0.0002	CID (Collision Induced Dissociation)	MS2	4.65272			-55	35	88.6985	50225	20220509_hiroki_SAHA_sORF_TMT_FAIMS_160min_06.raw	F5							1.42	3	0.001268	0.008614
	FALSE	High	[K].EMELPAK.[E]	1xTMT6plex [K7]; 1xTMT6plex [N-Term]	0.0201821	0.00339332	3	11	1	Q15149-4; Q15149; Q15149-3	Q15149-4 [326-332]; Q15149 [463-469]; Q15149-3 [349-355]		0	1275.74																			No Quan Values	High	Not Found	Not Found	High	Not Found	Not Found	High	Not Found	Not Found	High	Not Found	Not Found	High	Not Found	Not Found	High
		Checked	Confidence	Identifying Node	PSM Ambiguity	Annotated Sequence	Modifications	# Proteins	Master Protein Accessions	Protein Accessions	# Missed Cleavages	Charge	DeltaScore	DeltaCn	Rank	Search Engine Rank	m/z [Da]	MH+ [Da]	Theo. MH+ [Da]	DeltaM [ppm]	Deltam/z [Da]	Activation Type	MS Order	Isolation Interference [%]	SPS Mass Matches [%]	Average Reporter S/N	Comp. Voltage [V]	Ion Inject Time [ms]	RT [min]	First Scan	Spectrum File	File ID	Abundance: 126	Abundance: 127C	Abundance: 128C	Abundance: 129C	Abundance: 130C	Quan Info	XCorr	# Protein Groups	Percolator q-Value	Percolator PEP
		FALSE	High	Sequest HT (A2)	Unambiguous	[K].eMELPAk.[E]	N-Term(TMT6plex); K7(TMT6plex)	11	Q15149-4; Q15149; Q15149-3	Q15149-4; Q15149; E9PMV1; H0YDN1; Q15149-6; Q15149-9; Q15149-3; Q15149-8; Q15149-5; Q15149-7; Q15149-2	0	2	0.1469	0	1	1	638.373	1275.74	1275.74	-0.16	-0.0001	CID (Collision Induced Dissociation)	MS2	59.1584	100	899.6	-55	35	97.2994	46968	20220420_hiroki_HeLa_SAHA_sORF_TMT_FAIMS_160min_07.raw	F1	923.1	995.1	864.6	877.6	837.8		1.43	3	0.001805	0.01307
	FALSE	High	[K].EMSVYEAYR.[K]	1xTMT6plex [N-Term]	0.00536402	0.000679449	3	10	1	Q15149-4; Q15149; Q15149-3	Q15149-4 [4151-4159]; Q15149 [4288-4296]; Q15149-3 [4174-4182]		0	1376.67	1.032	1.04	1.279	1.326	0.991108	0.995965	0.962536	0.931521	88.1	90.9	91.6	112.6	116.8						Shared	High	Not Found	Not Found	High	Not Found	Not Found	High	Not Found	Not Found	High	Not Found	Not Found	High	Not Found	Not Found	High
		Checked	Confidence	Identifying Node	PSM Ambiguity	Annotated Sequence	Modifications	# Proteins	Master Protein Accessions	Protein Accessions	# Missed Cleavages	Charge	DeltaScore	DeltaCn	Rank	Search Engine Rank	m/z [Da]	MH+ [Da]	Theo. MH+ [Da]	DeltaM [ppm]	Deltam/z [Da]	Activation Type	MS Order	Isolation Interference [%]	SPS Mass Matches [%]	Average Reporter S/N	Comp. Voltage [V]	Ion Inject Time [ms]	RT [min]	First Scan	Spectrum File	File ID	Abundance: 126	Abundance: 127C	Abundance: 128C	Abundance: 129C	Abundance: 130C	Quan Info	XCorr	# Protein Groups	Percolator q-Value	Percolator PEP
		FALSE	High	Sequest HT (A2)	Unambiguous	[K].eMSVYEAYR.[K]	N-Term(TMT6plex)	10	Q15149-4; Q15149; Q15149-3	Q15149-4; Q15149; H0YDN1; Q15149-6; Q15149-9; Q15149-3; Q15149-8; Q15149-5; Q15149-7; Q15149-2	0	2	0.435	0	1	1	688.839	1376.67	1376.67	-0.51	-0.00035	CID (Collision Induced Dissociation)	MS2	10.6925	100	206.1	-55	35	90.7794	43853	20220420_hiroki_HeLa_SAHA_sORF_TMT_FAIMS_160min_07.raw	F1	184.3	215.7	193.8	232.6	203.9		2.46	3	0.000367	0.003026
	FALSE	High	[K].ENAAYFQFFSDVR.[E]	1xTMT6plex [N-Term]	9.35283e-05	6.55117e-05	3	10	3	Q15149-4; Q15149; Q15149-3	Q15149-4 [720-732]; Q15149 [857-869]; Q15149-3 [743-755]		0	1822.9	1.065	1.098	1.093	1.043	0.99054	0.992006	0.99398	0.99996	94.4	100.5	103.6	103.1	98.5	4.38	5.57	6.46	0.36	6.8	Shared	High	High	High	High	High	High	High	High	High	High	High	High	High	High	High	High
		Checked	Confidence	Identifying Node	PSM Ambiguity	Annotated Sequence	Modifications	# Proteins	Master Protein Accessions	Protein Accessions	# Missed Cleavages	Charge	DeltaScore	DeltaCn	Rank	Search Engine Rank	m/z [Da]	MH+ [Da]	Theo. MH+ [Da]	DeltaM [ppm]	Deltam/z [Da]	Activation Type	MS Order	Isolation Interference [%]	SPS Mass Matches [%]	Average Reporter S/N	Comp. Voltage [V]	Ion Inject Time [ms]	RT [min]	First Scan	Spectrum File	File ID	Abundance: 126	Abundance: 127C	Abundance: 128C	Abundance: 129C	Abundance: 130C	Quan Info	XCorr	# Protein Groups	Percolator q-Value	Percolator PEP
		FALSE	High	Sequest HT (A2)	Unambiguous	[K].eNAAYFQFFSDVR.[E]	N-Term(TMT6plex)	10	Q15149-4; Q15149; Q15149-3	Q15149-4; Q15149; H0YDN1; Q15149-6; Q15149-9; Q15149-3; Q15149-8; Q15149-5; Q15149-7; Q15149-2	0	2	0.6172	0	1	1	911.952	1822.9	1822.9	0.14	0.00013	CID (Collision Induced Dissociation)	MS2	21.5548	100	20.3	-40	7.041	149.258	71002	20220420_hiroki_HeLa_SAHA_sORF_TMT_FAIMS_160min_07.raw	F1	19.1	22	21.1	20.6	18.5		4.18	3	0.002891	0.02028
		FALSE	High	Sequest HT (A2)	Unambiguous	[K].eNAAYFQFFSDVR.[E]	N-Term(TMT6plex)	10	Q15149-4; Q15149; Q15149-3	Q15149-4; Q15149; H0YDN1; Q15149-6; Q15149-9; Q15149-3; Q15149-8; Q15149-5; Q15149-7; Q15149-2	0	2	0.6569	0	1	1	911.951	1822.9	1822.9	-0.51	-0.00047	CID (Collision Induced Dissociation)	MS2	0	100	41.1	-40	7.47	153.5	81106	20220509_hiroki_SAHA_sORF_TMT_FAIMS_160min_05.raw	F4	38.9	49.6	42.5	41.6	32.7		4.08	3	6.232e-05	3.474e-05
		FALSE	High	Sequest HT (A2)	Unambiguous	[K].eNAAYFQFFSDVR.[E]	N-Term(TMT6plex)	10	Q15149-4; Q15149; Q15149-3	Q15149-4; Q15149; H0YDN1; Q15149-6; Q15149-9; Q15149-3; Q15149-8; Q15149-5; Q15149-7; Q15149-2	0	2	0.6057	0	1	1	911.951	1822.89	1822.9	-1.13	-0.00103	CID (Collision Induced Dissociation)	MS2	0	100	10.4	-40	3.528	153.903	80016	20220509_hiroki_SAHA_sORF_TMT_FAIMS_160min_06.raw	F5	9.1	11.8	12	10.6	8.4		3.5	3	6.232e-05	0.0001866
	FALSE	High	[K].EQELQQTLQQEQSVLDQLR.[G]	1xTMT6plex [N-Term]	2.15822e-06	6.55117e-05	3	9	1	Q15149-4; Q15149; Q15149-3	Q15149-4 [2062-2080]; Q15149 [2199-2217]; Q15149-3 [2085-2103]		0	2542.33	1.114	1.269	1.329	1.503	0.988095	0.976544	0.947166	0.760839	80.5	89.6	102.1	106.9	120.9						Shared	High	Not Found	Not Found	High	Not Found	Not Found	High	Not Found	Not Found	High	Not Found	Not Found	High	Not Found	Not Found	High
		Checked	Confidence	Identifying Node	PSM Ambiguity	Annotated Sequence	Modifications	# Proteins	Master Protein Accessions	Protein Accessions	# Missed Cleavages	Charge	DeltaScore	DeltaCn	Rank	Search Engine Rank	m/z [Da]	MH+ [Da]	Theo. MH+ [Da]	DeltaM [ppm]	Deltam/z [Da]	Activation Type	MS Order	Isolation Interference [%]	SPS Mass Matches [%]	Average Reporter S/N	Comp. Voltage [V]	Ion Inject Time [ms]	RT [min]	First Scan	Spectrum File	File ID	Abundance: 126	Abundance: 127C	Abundance: 128C	Abundance: 129C	Abundance: 130C	Quan Info	XCorr	# Protein Groups	Percolator q-Value	Percolator PEP
		FALSE	High	Sequest HT (A2)	Unambiguous	[K].eQELQQTLQQEQSVLDQLR.[G]	N-Term(TMT6plex)	9	Q15149-4; Q15149; Q15149-3	Q15149-4; Q15149; Q15149-6; Q15149-9; Q15149-3; Q15149-8; Q15149-5; Q15149-7; Q15149-2	0	3	0.5049	0	1	1	848.115	2542.33	2542.33	0.27	0.00023	CID (Collision Induced Dissociation)	MS2	0	100	63.1	-40	3.618	157.483	74872	20220420_hiroki_HeLa_SAHA_sORF_TMT_FAIMS_160min_07.raw	F1	51.6	65.2	66.2	67.7	64.7		5.15	3	6.232e-05	5.41e-07
	FALSE	High	[K].EQLNEYK.[G]	1xTMT6plex [K7]; 1xTMT6plex [N-Term]	0.0101369	0.00155435	3	10	3	Q15149-4; Q15149; Q15149-3	Q15149-4 [772-778]; Q15149 [909-915]; Q15149-3 [795-801]		0	1381.77	0.948	0.92	0.932	1.081	0.988271	0.994419	0.997373	0.99996	102.4	97.1	94.3	95.5	110.7	4.51	0.59	1.08	1.89	2.95	Shared	High	High	High	High	High	High	High	High	High	High	High	High	High	High	High	High
		Checked	Confidence	Identifying Node	PSM Ambiguity	Annotated Sequence	Modifications	# Proteins	Master Protein Accessions	Protein Accessions	# Missed Cleavages	Charge	DeltaScore	DeltaCn	Rank	Search Engine Rank	m/z [Da]	MH+ [Da]	Theo. MH+ [Da]	DeltaM [ppm]	Deltam/z [Da]	Activation Type	MS Order	Isolation Interference [%]	SPS Mass Matches [%]	Average Reporter S/N	Comp. Voltage [V]	Ion Inject Time [ms]	RT [min]	First Scan	Spectrum File	File ID	Abundance: 126	Abundance: 127C	Abundance: 128C	Abundance: 129C	Abundance: 130C	Quan Info	XCorr	# Protein Groups	Percolator q-Value	Percolator PEP
		FALSE	High	Sequest HT (A2)	Unambiguous	[K].eQLNEYk.[G]	N-Term(TMT6plex); K7(TMT6plex)	10	Q15149-4; Q15149; Q15149-3	Q15149-4; Q15149; H0YDN1; Q15149-6; Q15149-9; Q15149-3; Q15149-8; Q15149-5; Q15149-7; Q15149-2	0	3	0.1405	0	1	1	461.262	1381.77	1381.77	-0.48	-0.00022	CID (Collision Induced Dissociation)	MS2	63.9037	100	238.1	-40	14.407	77.7675	37227	20220420_hiroki_HeLa_SAHA_sORF_TMT_FAIMS_160min_07.raw	F1	250.6	276.1	228.7	225.3	209.7		1.85	3	0.001417	0.01031
		FALSE	High	Sequest HT (A2)	Unambiguous	[K].eQLNEYk.[G]	N-Term(TMT6plex); K7(TMT6plex)	10	Q15149-4; Q15149; Q15149-3	Q15149-4; Q15149; H0YDN1; Q15149-6; Q15149-9; Q15149-3; Q15149-8; Q15149-5; Q15149-7; Q15149-2	0	3	0.2857	0	1	1	461.263	1381.77	1381.77	0.25	0.00012	CID (Collision Induced Dissociation)	MS2	24.3081	100	268	-40	2.485	81.6758	47763	20220509_hiroki_SAHA_sORF_TMT_FAIMS_160min_05.raw	F4	269.6	300.9	255.5	259.9	254.1		2.66	3	0.0007836	0.006102
		FALSE	High	Sequest HT (A2)	Unambiguous	[K].eQLNEYk.[G]	N-Term(TMT6plex); K7(TMT6plex)	10	Q15149-4; Q15149; Q15149-3	Q15149-4; Q15149; H0YDN1; Q15149-6; Q15149-9; Q15149-3; Q15149-8; Q15149-5; Q15149-7; Q15149-2	0	3	0.1931	0	1	1	461.262	1381.77	1381.77	-0.74	-0.00034	CID (Collision Induced Dissociation)	MS2	44.3692	100	199.5	-40	3.105	81.6204	46635	20220509_hiroki_SAHA_sORF_TMT_FAIMS_160min_06.raw	F5	213.9	221.8	193	188	180.7		2.33	3	0.003215	0.02279
	FALSE	High	[R].EQLQLLEEQHR.[A]	1xTMT6plex [N-Term]	5.33631e-05	6.55117e-05	3	10	3	Q15149-4; Q15149; Q15149-3	Q15149-4 [2596-2606]; Q15149 [2733-2743]; Q15149-3 [2619-2629]		0	1651.9	1.111	1.154	1.323	1.455	0.988095	0.991256	0.948534	0.840869	82.7	91.9	95.5	109.5	120.4	0.63	2.53	0.88	2.97	0.71	Shared	High	High	High	High	High	High	High	High	High	High	High	High	High	High	High	High
		Checked	Confidence	Identifying Node	PSM Ambiguity	Annotated Sequence	Modifications	# Proteins	Master Protein Accessions	Protein Accessions	# Missed Cleavages	Charge	DeltaScore	DeltaCn	Rank	Search Engine Rank	m/z [Da]	MH+ [Da]	Theo. MH+ [Da]	DeltaM [ppm]	Deltam/z [Da]	Activation Type	MS Order	Isolation Interference [%]	SPS Mass Matches [%]	Average Reporter S/N	Comp. Voltage [V]	Ion Inject Time [ms]	RT [min]	First Scan	Spectrum File	File ID	Abundance: 126	Abundance: 127C	Abundance: 128C	Abundance: 129C	Abundance: 130C	Quan Info	XCorr	# Protein Groups	Percolator q-Value	Percolator PEP
		FALSE	High	Sequest HT (A2)	Unambiguous	[R].eQLQLLEEQHR.[A]	N-Term(TMT6plex)	10	Q15149-4; Q15149; Q15149-3	Q15149-4; Q15149; H0YDN1; Q15149-6; Q15149-9; Q15149-3; Q15149-8; Q15149-5; Q15149-7; Q15149-2	0	3	0.5411	0	1	1	551.304	1651.9	1651.9	1.14	0.00063	CID (Collision Induced Dissociation)	MS2	7.58641	100	364.2	-40	35	91.1139	44013	20220420_hiroki_HeLa_SAHA_sORF_TMT_FAIMS_160min_07.raw	F1	303.9	402.7	357.1	381.6	375.9		4.14	3	6.232e-05	1.937e-05
		FALSE	High	Sequest HT (A2)	Unambiguous	[R].eQLQLLEEQHR.[A]	N-Term(TMT6plex)	10	Q15149-4; Q15149; Q15149-3	Q15149-4; Q15149; H0YDN1; Q15149-6; Q15149-9; Q15149-3; Q15149-8; Q15149-5; Q15149-7; Q15149-2	0	3	0.5173	0	1	1	551.304	1651.9	1651.9	0.36	0.0002	CID (Collision Induced Dissociation)	MS2	8.54474	100	352	-40	35	95.6662	54748	20220509_hiroki_SAHA_sORF_TMT_FAIMS_160min_05.raw	F4	298.4	373.9	338.9	391.8	357		4.04	3	6.232e-05	3.031e-05
		FALSE	High	Sequest HT (A2)	Unambiguous	[R].eQLQLLEEQHR.[A]	N-Term(TMT6plex)	10	Q15149-4; Q15149; Q15149-3	Q15149-4; Q15149; H0YDN1; Q15149-6; Q15149-9; Q15149-3; Q15149-8; Q15149-5; Q15149-7; Q15149-2	0	3	0.4521	0	1	1	551.304	1651.9	1651.9	0.03	1e-05	CID (Collision Induced Dissociation)	MS2	9.71277	100	496.4	-40	35	95.7312	53680	20220509_hiroki_SAHA_sORF_TMT_FAIMS_160min_06.raw	F5	419.2	528.1	485.7	547.1	502		3.65	3	6.232e-05	1.863e-05
	FALSE	High	[R].EQLRQEQALLEEIER.[H]	1xTMT6plex [N-Term]	2.36384e-06	6.55117e-05	3	10	1	Q15149-4; Q15149; Q15149-3	Q15149-4 [1246-1260]; Q15149 [1383-1397]; Q15149-3 [1269-1283]		1	2113.15	1.058	0.931	0.977	0.799	0.989453	0.993652	0.999952	0.993627	104.9	111	97.7	102.5	83.8						Shared	High	Not Found	Not Found	High	Not Found	Not Found	High	Not Found	Not Found	High	Not Found	Not Found	High	Not Found	Not Found	High
		Checked	Confidence	Identifying Node	PSM Ambiguity	Annotated Sequence	Modifications	# Proteins	Master Protein Accessions	Protein Accessions	# Missed Cleavages	Charge	DeltaScore	DeltaCn	Rank	Search Engine Rank	m/z [Da]	MH+ [Da]	Theo. MH+ [Da]	DeltaM [ppm]	Deltam/z [Da]	Activation Type	MS Order	Isolation Interference [%]	SPS Mass Matches [%]	Average Reporter S/N	Comp. Voltage [V]	Ion Inject Time [ms]	RT [min]	First Scan	Spectrum File	File ID	Abundance: 126	Abundance: 127C	Abundance: 128C	Abundance: 129C	Abundance: 130C	Quan Info	XCorr	# Protein Groups	Percolator q-Value	Percolator PEP
		FALSE	High	Sequest HT (A2)	Unambiguous	[R].eQLRQEQALLEEIER.[H]	N-Term(TMT6plex)	10	Q15149-4; Q15149; Q15149-3	Q15149-4; Q15149; H0YDN1; Q15149-6; Q15149-9; Q15149-3; Q15149-8; Q15149-5; Q15149-7; Q15149-2	1	3	0.4886	0	1	1	705.053	2113.14	2113.15	-0.4	-0.00028	CID (Collision Induced Dissociation)	MS2	0	100	295.4	-70	35	131.824	62837	20220420_hiroki_HeLa_SAHA_sORF_TMT_FAIMS_160min_07.raw	F1	309.5	371.6	291.2	298.5	206.3		4.4	3	6.232e-05	5.987e-07
	FALSE	High	[K].EQMAQQLAEETQGFQR.[T]	1xTMT6plex [N-Term]	4.43174e-09	6.55117e-05	3	9	3	Q15149-4; Q15149; Q15149-3	Q15149-4 [2351-2366]; Q15149 [2488-2503]; Q15149-3 [2374-2389]		0	2123.04	1.058	1.013	1.07	1.233	0.988271	0.995965	0.99398	0.958208	93	98.5	94.3	99.6	114.7	3.4	0.54	2.76	1.37	2.45	Shared	High	High	High	High	High	High	High	High	High	High	High	High	High	High	High	High
		Checked	Confidence	Identifying Node	PSM Ambiguity	Annotated Sequence	Modifications	# Proteins	Master Protein Accessions	Protein Accessions	# Missed Cleavages	Charge	DeltaScore	DeltaCn	Rank	Search Engine Rank	m/z [Da]	MH+ [Da]	Theo. MH+ [Da]	DeltaM [ppm]	Deltam/z [Da]	Activation Type	MS Order	Isolation Interference [%]	SPS Mass Matches [%]	Average Reporter S/N	Comp. Voltage [V]	Ion Inject Time [ms]	RT [min]	First Scan	Spectrum File	File ID	Abundance: 126	Abundance: 127C	Abundance: 128C	Abundance: 129C	Abundance: 130C	Quan Info	XCorr	# Protein Groups	Percolator q-Value	Percolator PEP
		FALSE	High	Sequest HT (A2)	Unambiguous	[K].eQMAQQLAEETQGFQR.[T]	N-Term(TMT6plex)	9	Q15149-4; Q15149; Q15149-3	Q15149-4; Q15149; Q15149-6; Q15149-9; Q15149-3; Q15149-8; Q15149-5; Q15149-7; Q15149-2	0	3	0.5879	0	1	1	708.351	2123.04	2123.04	0.42	0.0003	CID (Collision Induced Dissociation)	MS2	15.8591	100	370.7	-40	35	124.39	59424	20220420_hiroki_HeLa_SAHA_sORF_TMT_FAIMS_160min_07.raw	F1	346.4	414.8	370.5	366	355.8		4.95	3	0.009853	0.0571
		FALSE	High	Sequest HT (A2)	Unambiguous	[K].eQMAQQLAEETQGFQR.[T]	N-Term(TMT6plex)	9	Q15149-4; Q15149; Q15149-3	Q15149-4; Q15149; Q15149-6; Q15149-9; Q15149-3; Q15149-8; Q15149-5; Q15149-7; Q15149-2	0	3	0.5763	0	1	1	708.351	2123.04	2123.04	-0.18	-0.00013	CID (Collision Induced Dissociation)	MS2	13.0857	100	397.2	-40	35	128.215	69679	20220509_hiroki_SAHA_sORF_TMT_FAIMS_160min_05.raw	F4	391.6	450.5	378.7	385.9	379.2		4.98	3	6.232e-05	5.855e-10
		FALSE	High	Sequest HT (A2)	Unambiguous	[K].eQMAQQLAEETQGFQR.[T]	N-Term(TMT6plex)	9	Q15149-4; Q15149; Q15149-3	Q15149-4; Q15149; Q15149-6; Q15149-9; Q15149-3; Q15149-8; Q15149-5; Q15149-7; Q15149-2	0	3	0.5977	0	1	1	708.351	2123.04	2123.04	0.31	0.00022	CID (Collision Induced Dissociation)	MS2	17.229	100	529.6	-40	35	127.949	68365	20220509_hiroki_SAHA_sORF_TMT_FAIMS_160min_06.raw	F5	491.8	597.4	502.6	529.2	526.8		4.35	3	6.232e-05	7.314e-09
	FALSE	High	[R].ESADPLGAWLQDAR.[R]	1xTMT6plex [N-Term]	1.45077e-07	6.55117e-05	3	10	3	Q15149-4; Q15149; Q15149-3	Q15149-4 [1214-1227]; Q15149 [1351-1364]; Q15149-3 [1237-1250]		0	1757.9	1.09	1.103	1.141	0.928	0.988095	0.991256	0.99398	0.99996	95	103.6	104.8	108.4	88.2	5.36	0.55	2.72	2.29	4.54	Shared	High	High	High	High	High	High	High	High	High	High	High	High	High	High	High	High
		Checked	Confidence	Identifying Node	PSM Ambiguity	Annotated Sequence	Modifications	# Proteins	Master Protein Accessions	Protein Accessions	# Missed Cleavages	Charge	DeltaScore	DeltaCn	Rank	Search Engine Rank	m/z [Da]	MH+ [Da]	Theo. MH+ [Da]	DeltaM [ppm]	Deltam/z [Da]	Activation Type	MS Order	Isolation Interference [%]	SPS Mass Matches [%]	Average Reporter S/N	Comp. Voltage [V]	Ion Inject Time [ms]	RT [min]	First Scan	Spectrum File	File ID	Abundance: 126	Abundance: 127C	Abundance: 128C	Abundance: 129C	Abundance: 130C	Quan Info	XCorr	# Protein Groups	Percolator q-Value	Percolator PEP
		FALSE	High	Sequest HT (A2)	Unambiguous	[R].eSADPLGAWLQDAR.[R]	N-Term(TMT6plex)	10	Q15149-4; Q15149; Q15149-3	Q15149-4; Q15149; H0YDN1; Q15149-6; Q15149-9; Q15149-3; Q15149-8; Q15149-5; Q15149-7; Q15149-2	0	3	0.4753	0	1	1	586.639	1757.9	1757.9	-0.35	-0.00021	CID (Collision Induced Dissociation)	MS2	10.7421	100	686.7	-40	35	145.633	69296	20220420_hiroki_HeLa_SAHA_sORF_TMT_FAIMS_160min_07.raw	F1	615.4	813.3	736	742.8	526.1		2.63	3	0.0003281	0.002671
		FALSE	High	Sequest HT (A2)	Unambiguous	[R].eSADPLGAWLQDAR.[R]	N-Term(TMT6plex)	10	Q15149-4; Q15149; Q15149-3	Q15149-4; Q15149; H0YDN1; Q15149-6; Q15149-9; Q15149-3; Q15149-8; Q15149-5; Q15149-7; Q15149-2	0	3	0.3553	0	1	1	586.639	1757.9	1757.9	-0.18	-0.00011	CID (Collision Induced Dissociation)	MS2	14.8439	100	691.7	-40	35	150.09	79528	20220509_hiroki_SAHA_sORF_TMT_FAIMS_160min_05.raw	F4	690.1	829.3	702.8	725.8	510.3		3.04	3	6.232e-05	2.744e-08
		FALSE	High	Sequest HT (A2)	Unambiguous	[R].eSADPLGAWLQDAR.[R]	N-Term(TMT6plex)	10	Q15149-4; Q15149; Q15149-3	Q15149-4; Q15149; H0YDN1; Q15149-6; Q15149-9; Q15149-3; Q15149-8; Q15149-5; Q15149-7; Q15149-2	0	3	0.4276	0	1	1	586.639	1757.9	1757.9	-0.31	-0.00018	CID (Collision Induced Dissociation)	MS2	20.1662	100	494.8	-40	35	150.086	78303	20220509_hiroki_SAHA_sORF_TMT_FAIMS_160min_06.raw	F5	475.5	587.9	526.6	541.7	342.4		2.97	3	6.232e-05	2.352e-06
	FALSE	High	[K].ESYSALMR.[E]	1xTMT6plex [N-Term]	0.00322582	0.000471555	3	10	2	Q15149-4; Q15149; Q15149-3	Q15149-4 [656-663]; Q15149 [793-800]; Q15149-3 [679-686]		0	1185.61	0.98	0.979	0.981	1.136	0.992186	0.999692	0.999952	0.99996	98.5	96.6	96.4	96.7	111.9						Shared	Not Found	High	High	Not Found	High	High	Not Found	High	High	Not Found	High	High	Not Found	High	High	High
		Checked	Confidence	Identifying Node	PSM Ambiguity	Annotated Sequence	Modifications	# Proteins	Master Protein Accessions	Protein Accessions	# Missed Cleavages	Charge	DeltaScore	DeltaCn	Rank	Search Engine Rank	m/z [Da]	MH+ [Da]	Theo. MH+ [Da]	DeltaM [ppm]	Deltam/z [Da]	Activation Type	MS Order	Isolation Interference [%]	SPS Mass Matches [%]	Average Reporter S/N	Comp. Voltage [V]	Ion Inject Time [ms]	RT [min]	First Scan	Spectrum File	File ID	Abundance: 126	Abundance: 127C	Abundance: 128C	Abundance: 129C	Abundance: 130C	Quan Info	XCorr	# Protein Groups	Percolator q-Value	Percolator PEP
		FALSE	High	Sequest HT (A2)	Unambiguous	[K].eSYSALMR.[E]	N-Term(TMT6plex)	10	Q15149-4; Q15149; Q15149-3	Q15149-4; Q15149; H0YDN1; Q15149-6; Q15149-9; Q15149-3; Q15149-8; Q15149-5; Q15149-7; Q15149-2	0	2		0.0449	3	3	593.31	1185.61	1185.61	-0.17	-0.0001	CID (Collision Induced Dissociation)	MS2	38.3509	100	568.4	-55	35	87.8298	50899	20220509_hiroki_SAHA_sORF_TMT_FAIMS_160min_05.raw	F4	567.7	632	558.3	550.6	533.4		1.49	3	0.0002671	0.001719
		FALSE	High	Sequest HT (A2)	Unambiguous	[K].eSYSALMR.[E]	N-Term(TMT6plex)	10	Q15149-4; Q15149; Q15149-3	Q15149-4; Q15149; H0YDN1; Q15149-6; Q15149-9; Q15149-3; Q15149-8; Q15149-5; Q15149-7; Q15149-2	0	2	0	0	1	1	593.311	1185.61	1185.61	0.4	0.00024	CID (Collision Induced Dissociation)	MS2	54.7539	100	333.2	-55	35	87.8654	49800	20220509_hiroki_SAHA_sORF_TMT_FAIMS_160min_06.raw	F5	321.2	376.9	324.5	318.2	325		1.57	3	0.0002969	0.001991
	FALSE	High	[R].FIEQEK.[A]	1xTMT6plex [K6]; 1xTMT6plex [N-Term]	0.0297443	0.00518284	3	10	1	Q15149-4; Q15149; Q15149-3	Q15149-4 [2508-2513]; Q15149 [2645-2650]; Q15149-3 [2531-2536]		0	1251.73																			No Quan Values	Not Found	Not Found	Not Found	Not Found	Not Found	Not Found	Not Found	Not Found	Not Found	Not Found	Not Found	Not Found	Not Found	Not Found	Not Found	High
		Checked	Confidence	Identifying Node	PSM Ambiguity	Annotated Sequence	Modifications	# Proteins	Master Protein Accessions	Protein Accessions	# Missed Cleavages	Charge	DeltaScore	DeltaCn	Rank	Search Engine Rank	m/z [Da]	MH+ [Da]	Theo. MH+ [Da]	DeltaM [ppm]	Deltam/z [Da]	Activation Type	MS Order	Isolation Interference [%]	SPS Mass Matches [%]	Average Reporter S/N	Comp. Voltage [V]	Ion Inject Time [ms]	RT [min]	First Scan	Spectrum File	File ID	Abundance: 126	Abundance: 127C	Abundance: 128C	Abundance: 129C	Abundance: 130C	Quan Info	XCorr	# Protein Groups	Percolator q-Value	Percolator PEP
		FALSE	High	Sequest HT (A2)	Unambiguous	[R].fIEQEk.[A]	N-Term(TMT6plex); K6(TMT6plex)	10	Q15149-4; Q15149; Q15149-3	Q15149-4; Q15149; H0YDN1; Q15149-6; Q15149-9; Q15149-3; Q15149-8; Q15149-5; Q15149-7; Q15149-2	0	2		0.0466	3	3	626.371	1251.73	1251.73	-0.18	-0.00012	CID (Collision Induced Dissociation)	MS2	6.26588			-55	35	85.7839	41353	20220420_hiroki_HeLa_SAHA_sORF_TMT_FAIMS_160min_07.raw	F1							1.84	3	0.002811	0.02008
	FALSE	High	[R].FLQEEAEK.[M]	1xTMT6plex [K8]; 1xTMT6plex [N-Term]	0.00194873	6.55117e-05	3	9	3	Q15149-4; Q15149; Q15149-3	Q15149-4 [2265-2272]; Q15149 [2402-2409]; Q15149-3 [2288-2295]		0	1451.81	1.098	0.966	1.036	1.134	0.988095	0.995965	0.998046	0.99996	95.5	104.9	92.3	99	108.4	0.19	0.48	0.22	1	0.79	Shared	Not Found	High	High	Not Found	High	High	Not Found	High	High	Not Found	High	High	Not Found	High	High	High
		Checked	Confidence	Identifying Node	PSM Ambiguity	Annotated Sequence	Modifications	# Proteins	Master Protein Accessions	Protein Accessions	# Missed Cleavages	Charge	DeltaScore	DeltaCn	Rank	Search Engine Rank	m/z [Da]	MH+ [Da]	Theo. MH+ [Da]	DeltaM [ppm]	Deltam/z [Da]	Activation Type	MS Order	Isolation Interference [%]	SPS Mass Matches [%]	Average Reporter S/N	Comp. Voltage [V]	Ion Inject Time [ms]	RT [min]	First Scan	Spectrum File	File ID	Abundance: 126	Abundance: 127C	Abundance: 128C	Abundance: 129C	Abundance: 130C	Quan Info	XCorr	# Protein Groups	Percolator q-Value	Percolator PEP
		FALSE	High	Sequest HT (A2)	Unambiguous	[R].fLQEEAEk.[M]	N-Term(TMT6plex); K8(TMT6plex)	9	Q15149-4; Q15149; Q15149-3	Q15149-4; Q15149; Q15149-6; Q15149-9; Q15149-3; Q15149-8; Q15149-5; Q15149-7; Q15149-2	0	2	0.0905	0	1	1	726.411	1451.81	1451.81	0.14	0.0001	CID (Collision Induced Dissociation)	MS2	22.0502			-40	35	98.539	47557	20220420_hiroki_HeLa_SAHA_sORF_TMT_FAIMS_160min_07.raw	F1							2.21	3	0.0001701	0.001288
		FALSE	High	Sequest HT (A2)	Unambiguous	[R].fLQEEAEk.[M]	N-Term(TMT6plex); K8(TMT6plex)	9	Q15149-4; Q15149; Q15149-3	Q15149-4; Q15149; Q15149-6; Q15149-9; Q15149-3; Q15149-8; Q15149-5; Q15149-7; Q15149-2	0	2	0.08	0	1	1	726.411	1451.81	1451.81	0.15	0.00011	CID (Collision Induced Dissociation)	MS2	37.0404	100	404.7	-40	35	102.743	58114	20220509_hiroki_SAHA_sORF_TMT_FAIMS_160min_05.raw	F4	391.1	485.4	379.9	402.8	364.4		2.5	3	6.232e-05	0.0009868
		FALSE	High	Sequest HT (A2)	Unambiguous	[R].fLQEEAEk.[M]	N-Term(TMT6plex); K8(TMT6plex)	9	Q15149-4; Q15149; Q15149-3	Q15149-4; Q15149; Q15149-6; Q15149-9; Q15149-3; Q15149-8; Q15149-5; Q15149-7; Q15149-2	0	2	0.0823	0	1	1	726.411	1451.81	1451.81	-0.18	-0.00013	CID (Collision Induced Dissociation)	MS2	18.2798	100	384	-40	35	102.708	56990	20220509_hiroki_SAHA_sORF_TMT_FAIMS_160min_06.raw	F5	370.8	463.9	359.8	376.8	348.9		2.31	3	0.0003281	0.002517
	FALSE	High	[K].FISETLR.[R]	1xTMT6plex [N-Term]	0.0351013	0.00610608	3	10	1	Q15149-4; Q15149; Q15149-3	Q15149-4 [1336-1342]; Q15149 [1473-1479]; Q15149-3 [1359-1365]		0	1094.64	0.999	0.992	1.041	1.137	0.999147	0.999986	0.99634	0.998632	96.7	96.6	96	100.7	110						Shared	High	Not Found	Not Found	High	Not Found	Not Found	High	Not Found	Not Found	High	Not Found	Not Found	High	Not Found	Not Found	High
		Checked	Confidence	Identifying Node	PSM Ambiguity	Annotated Sequence	Modifications	# Proteins	Master Protein Accessions	Protein Accessions	# Missed Cleavages	Charge	DeltaScore	DeltaCn	Rank	Search Engine Rank	m/z [Da]	MH+ [Da]	Theo. MH+ [Da]	DeltaM [ppm]	Deltam/z [Da]	Activation Type	MS Order	Isolation Interference [%]	SPS Mass Matches [%]	Average Reporter S/N	Comp. Voltage [V]	Ion Inject Time [ms]	RT [min]	First Scan	Spectrum File	File ID	Abundance: 126	Abundance: 127C	Abundance: 128C	Abundance: 129C	Abundance: 130C	Quan Info	XCorr	# Protein Groups	Percolator q-Value	Percolator PEP
		FALSE	High	Sequest HT (A2)	Unambiguous	[K].fISETLR.[R]	N-Term(TMT6plex)	10	Q15149-4; Q15149; Q15149-3	Q15149-4; Q15149; H0YDN1; Q15149-6; Q15149-9; Q15149-3; Q15149-8; Q15149-5; Q15149-7; Q15149-2	0	2	0.2697	0	1	1	547.824	1094.64	1094.64	-0.25	-0.00013	CID (Collision Induced Dissociation)	MS2	10.9522	100	419.3	-55	35	100.607	48534	20220420_hiroki_HeLa_SAHA_sORF_TMT_FAIMS_160min_07.raw	F1	410.1	464.6	411.3	421.3	389		1.52	3	0.003407	0.02416
	FALSE	High	[R].FPVTDAVNK.[G]	1xTMT6plex [K9]; 1xTMT6plex [N-Term]	0.00084869	6.55117e-05	3	10	1	Q15149-4; Q15149; Q15149-3	Q15149-4 [4330-4338]; Q15149 [4467-4475]; Q15149-3 [4353-4361]		0	1448.85	1.129	1.071	1.338	1.301	0.977063	0.992006	0.935812	0.952821	85.6	96.7	91.7	114.6	111.4						Shared	High	Not Found	Not Found	High	Not Found	Not Found	High	Not Found	Not Found	High	Not Found	Not Found	High	Not Found	Not Found	High
		Checked	Confidence	Identifying Node	PSM Ambiguity	Annotated Sequence	Modifications	# Proteins	Master Protein Accessions	Protein Accessions	# Missed Cleavages	Charge	DeltaScore	DeltaCn	Rank	Search Engine Rank	m/z [Da]	MH+ [Da]	Theo. MH+ [Da]	DeltaM [ppm]	Deltam/z [Da]	Activation Type	MS Order	Isolation Interference [%]	SPS Mass Matches [%]	Average Reporter S/N	Comp. Voltage [V]	Ion Inject Time [ms]	RT [min]	First Scan	Spectrum File	File ID	Abundance: 126	Abundance: 127C	Abundance: 128C	Abundance: 129C	Abundance: 130C	Quan Info	XCorr	# Protein Groups	Percolator q-Value	Percolator PEP
		FALSE	High	Sequest HT (A2)	Unambiguous	[R].fPVTDAVNk.[G]	N-Term(TMT6plex); K9(TMT6plex)	10	Q15149-4; Q15149; Q15149-3	Q15149-4; Q15149; H0YDN1; Q15149-6; Q15149-9; Q15149-3; Q15149-8; Q15149-5; Q15149-7; Q15149-2	0	2	0.1244	0	1	1	724.929	1448.85	1448.85	0.13	0.0001	CID (Collision Induced Dissociation)	MS2	14.713	100	969.8	-40	35	110.111	52901	20220420_hiroki_HeLa_SAHA_sORF_TMT_FAIMS_160min_07.raw	F1	840.5	1076.7	909.9	1110	912		2.01	3	6.232e-05	0.0003957
	FALSE	High	[R].FRELAEEAAR.[L]	1xTMT6plex [N-Term]	0.000563855	6.55117e-05	3	9	3	Q15149-4; Q15149; Q15149-3	Q15149-4 [1796-1805]; Q15149 [1933-1942]; Q15149-3 [1819-1828]		1	1420.77	1.033	1.106	0.931	1.061	0.99054	0.991256	0.99755	0.99996	97.4	100.7	107.8	90.7	103.4	27.47	23.1	9.25	19.16	22.28	Shared	High	High	High	High	High	High	High	High	High	High	High	High	High	High	High	High
		Checked	Confidence	Identifying Node	PSM Ambiguity	Annotated Sequence	Modifications	# Proteins	Master Protein Accessions	Protein Accessions	# Missed Cleavages	Charge	DeltaScore	DeltaCn	Rank	Search Engine Rank	m/z [Da]	MH+ [Da]	Theo. MH+ [Da]	DeltaM [ppm]	Deltam/z [Da]	Activation Type	MS Order	Isolation Interference [%]	SPS Mass Matches [%]	Average Reporter S/N	Comp. Voltage [V]	Ion Inject Time [ms]	RT [min]	First Scan	Spectrum File	File ID	Abundance: 126	Abundance: 127C	Abundance: 128C	Abundance: 129C	Abundance: 130C	Quan Info	XCorr	# Protein Groups	Percolator q-Value	Percolator PEP
		FALSE	High	Sequest HT (A2)	Unambiguous	[R].fRELAEEAAR.[L]	N-Term(TMT6plex)	9	Q15149-4; Q15149; Q15149-3	Q15149-4; Q15149; Q15149-6; Q15149-9; Q15149-3; Q15149-8; Q15149-5; Q15149-7; Q15149-2	1	3	0.3133	0	1	1	474.263	1420.78	1420.77	0.47	0.00022	CID (Collision Induced Dissociation)	MS2	42.523	100	44.1	-55	2.775	88.4031	42678	20220420_hiroki_HeLa_SAHA_sORF_TMT_FAIMS_160min_07.raw	F1	51.6	58.6	44.4	34	32		2.49	3	6.232e-05	0.000516
		FALSE	High	Sequest HT (A2)	Unambiguous	[R].fRELAEEAAR.[L]	N-Term(TMT6plex)	9	Q15149-4; Q15149; Q15149-3	Q15149-4; Q15149; Q15149-6; Q15149-9; Q15149-3; Q15149-8; Q15149-5; Q15149-7; Q15149-2	1	3	0.339	0	1	1	474.263	1420.77	1420.77	-0.08	-4e-05	CID (Collision Induced Dissociation)	MS2	59.2616	100	200.5	-55	2.094	92.628	53295	20220509_hiroki_SAHA_sORF_TMT_FAIMS_160min_05.raw	F4	118.4	195.9	234.3	225.6	228.2		2.95	3	6.232e-05	0.0002818
		FALSE	High	Sequest HT (A2)	Unambiguous	[R].fRELAEEAAR.[L]	N-Term(TMT6plex)	9	Q15149-4; Q15149; Q15149-3	Q15149-4; Q15149; Q15149-6; Q15149-9; Q15149-3; Q15149-8; Q15149-5; Q15149-7; Q15149-2	1	3	0.2844	0	1	1	474.263	1420.78	1420.77	0.62	0.00029	CID (Collision Induced Dissociation)	MS2	44.2761	100	184.4	-55	2.935	92.779	52257	20220509_hiroki_SAHA_sORF_TMT_FAIMS_160min_06.raw	F5	149.1	180.4	215.3	191.1	185.9		3.2	3	6.232e-05	0.0002517
	FALSE	High	[R].GANVIAGVWLEEAGQK.[L]	1xTMT6plex [K16]; 1xTMT6plex [N-Term]	5.68112e-07	6.55117e-05	3	10	2	Q15149-4; Q15149; Q15149-3	Q15149-4 [3022-3037]; Q15149 [3159-3174]; Q15149-3 [3045-3060]		0	2100.19	1.112	1.137	1.257	1.035	0.987753	0.991256	0.988234	0.99996	90.2	100.4	102.6	113.4	93.4	4.03	1.01	1.36	1.02	4.71	Shared	Not Found	High	High	Not Found	High	High	Not Found	High	High	Not Found	High	High	Not Found	High	High	High
		Checked	Confidence	Identifying Node	PSM Ambiguity	Annotated Sequence	Modifications	# Proteins	Master Protein Accessions	Protein Accessions	# Missed Cleavages	Charge	DeltaScore	DeltaCn	Rank	Search Engine Rank	m/z [Da]	MH+ [Da]	Theo. MH+ [Da]	DeltaM [ppm]	Deltam/z [Da]	Activation Type	MS Order	Isolation Interference [%]	SPS Mass Matches [%]	Average Reporter S/N	Comp. Voltage [V]	Ion Inject Time [ms]	RT [min]	First Scan	Spectrum File	File ID	Abundance: 126	Abundance: 127C	Abundance: 128C	Abundance: 129C	Abundance: 130C	Quan Info	XCorr	# Protein Groups	Percolator q-Value	Percolator PEP
		FALSE	High	Sequest HT (A2)	Unambiguous	[R].gANVIAGVWLEEAGQk.[L]	N-Term(TMT6plex); K16(TMT6plex)	10	Q15149-4; Q15149; Q15149-3	Q15149-4; Q15149; H0YDN1; Q15149-6; Q15149-9; Q15149-3; Q15149-8; Q15149-5; Q15149-7; Q15149-2	0	3	0.2616	0	1	1	700.734	2100.19	2100.19	0.42	0.0003	CID (Collision Induced Dissociation)	MS2	5.57902	100	581.7	-40	35	157.422	82889	20220509_hiroki_SAHA_sORF_TMT_FAIMS_160min_05.raw	F4	542.9	671.3	597.3	660.3	436.9		2.37	3	6.232e-05	7.293e-05
		FALSE	High	Sequest HT (A2)	Unambiguous	[R].gANVIAGVWLEEAGQk.[L]	N-Term(TMT6plex); K16(TMT6plex)	10	Q15149-4; Q15149; Q15149-3	Q15149-4; Q15149; H0YDN1; Q15149-6; Q15149-9; Q15149-3; Q15149-8; Q15149-5; Q15149-7; Q15149-2	0	3	0.2788	0	1	1	700.734	2100.19	2100.19	1.4	0.00098	CID (Collision Induced Dissociation)	MS2	5.78645	100	800.2	-40	35	157.555	81691	20220509_hiroki_SAHA_sORF_TMT_FAIMS_160min_06.raw	F5	708.3	912.8	840.5	897.2	642.4		2.08	3	6.232e-05	1.243e-07
	FALSE	High	[R].GAQEVGER.[L]	1xTMT6plex [N-Term]	0.00150773	6.55117e-05	3	10	2	Q15149-4; Q15149; Q15149-3	Q15149-4 [1155-1162]; Q15149 [1292-1299]; Q15149-3 [1178-1185]		0	1074.57	0.968	0.829	0.98	0.946	0.991835	0.991256	0.999952	0.99996	105.9	102.5	87.8	103.8	100.1	5.34	2.67	10.25	0.66	1.31	Shared	Not Found	High	High	Not Found	High	High	Not Found	High	High	Not Found	High	High	Not Found	High	High	High
		Checked	Confidence	Identifying Node	PSM Ambiguity	Annotated Sequence	Modifications	# Proteins	Master Protein Accessions	Protein Accessions	# Missed Cleavages	Charge	DeltaScore	DeltaCn	Rank	Search Engine Rank	m/z [Da]	MH+ [Da]	Theo. MH+ [Da]	DeltaM [ppm]	Deltam/z [Da]	Activation Type	MS Order	Isolation Interference [%]	SPS Mass Matches [%]	Average Reporter S/N	Comp. Voltage [V]	Ion Inject Time [ms]	RT [min]	First Scan	Spectrum File	File ID	Abundance: 126	Abundance: 127C	Abundance: 128C	Abundance: 129C	Abundance: 130C	Quan Info	XCorr	# Protein Groups	Percolator q-Value	Percolator PEP
		FALSE	High	Sequest HT (A2)	Unambiguous	[R].gAQEVGER.[L]	N-Term(TMT6plex)	10	Q15149-4; Q15149; Q15149-3	Q15149-4; Q15149; H0YDN1; Q15149-6; Q15149-9; Q15149-3; Q15149-8; Q15149-5; Q15149-7; Q15149-2	0	2	0.2564	0	1	1	537.791	1074.57	1074.57	0.04	2e-05	CID (Collision Induced Dissociation)	MS2	6.08996	100	71.3	-55	35	40.3038	22694	20220509_hiroki_SAHA_sORF_TMT_FAIMS_160min_05.raw	F4	73.3	82.1	68.2	74.1	59		2.73	3	6.232e-05	0.0007426
		FALSE	High	Sequest HT (A2)	Unambiguous	[R].gAQEVGER.[L]	N-Term(TMT6plex)	10	Q15149-4; Q15149; Q15149-3	Q15149-4; Q15149; H0YDN1; Q15149-6; Q15149-9; Q15149-3; Q15149-8; Q15149-5; Q15149-7; Q15149-2	0	2	0.3268	0	1	1	537.791	1074.57	1074.57	-0.09	-5e-05	CID (Collision Induced Dissociation)	MS2	16.9074	100	46.8	-55	35	40.0173	21670	20220509_hiroki_SAHA_sORF_TMT_FAIMS_160min_06.raw	F5	51.9	55.9	38.7	48.1	39.3		2.54	3	0.0004075	0.003178
	FALSE	High	[R].GAYRDCLGRLDLQYAK.[L]	1xCarbamidomethyl [C6]; 1xTMT6plex [K16]; 1xTMT6plex [N-Term]	0.00189083	6.55117e-05	3	11	2	Q15149-4; Q15149; Q15149-3	Q15149-4 [588-603]; Q15149 [725-740]; Q15149-3 [611-626]		2	2357.28																			No Quan Values	Not Found	Not Found	Not Found	Not Found	Not Found	Not Found	Not Found	Not Found	Not Found	Not Found	Not Found	Not Found	Not Found	Not Found	Not Found	High
		Checked	Confidence	Identifying Node	PSM Ambiguity	Annotated Sequence	Modifications	# Proteins	Master Protein Accessions	Protein Accessions	# Missed Cleavages	Charge	DeltaScore	DeltaCn	Rank	Search Engine Rank	m/z [Da]	MH+ [Da]	Theo. MH+ [Da]	DeltaM [ppm]	Deltam/z [Da]	Activation Type	MS Order	Isolation Interference [%]	SPS Mass Matches [%]	Average Reporter S/N	Comp. Voltage [V]	Ion Inject Time [ms]	RT [min]	First Scan	Spectrum File	File ID	Abundance: 126	Abundance: 127C	Abundance: 128C	Abundance: 129C	Abundance: 130C	Quan Info	XCorr	# Protein Groups	Percolator q-Value	Percolator PEP
		FALSE	High	Sequest HT (A2)	Unambiguous	[R].gAYRDcLGRLDLQYAk.[L]	N-Term(TMT6plex); C6(Carbamidomethyl); K16(TMT6plex)	11	Q15149-4; Q15149; Q15149-3	Q15149-4; Q15149; E9PMV1; H0YDN1; Q15149-6; Q15149-9; Q15149-3; Q15149-8; Q15149-5; Q15149-7; Q15149-2	2	4	0.1659	0	1	1	590.076	2357.28	2357.28	1.01	0.0006	CID (Collision Induced Dissociation)	MS2	14.5465			-70	35	115.21	63864	20220509_hiroki_SAHA_sORF_TMT_FAIMS_160min_05.raw	F4							2.11	3	0.001099	0.008157
		FALSE	High	Sequest HT (A2)	Unambiguous	[R].gAYRDcLGRLDLQYAk.[L]	N-Term(TMT6plex); C6(Carbamidomethyl); K16(TMT6plex)	11	Q15149-4; Q15149; Q15149-3	Q15149-4; Q15149; E9PMV1; H0YDN1; Q15149-6; Q15149-9; Q15149-3; Q15149-8; Q15149-5; Q15149-7; Q15149-2	2	4	0.2032	0	1	1	590.076	2357.28	2357.28	0.8	0.00047	CID (Collision Induced Dissociation)	MS2	29.3992			-70	35	115.032	62611	20220509_hiroki_SAHA_sORF_TMT_FAIMS_160min_06.raw	F5							1.87	3	6.232e-05	0.0009561
	FALSE	High	[R].GCLDEETSR.[A]	1xCarbamidomethyl [C2]; 1xTMT6plex [N-Term]	0.00339972	0.000536391	3	10	1	Q15149-4; Q15149; Q15149-3	Q15149-4 [3161-3169]; Q15149 [3298-3306]; Q15149-3 [3184-3192]		0	1295.61	0.94	0.844	0.992	1.165	0.988095	0.991256	0.999952	0.99657	101.2	95.1	85.4	100.4	117.9						Shared	Not Found	Not Found	High	Not Found	Not Found	High	Not Found	Not Found	High	Not Found	Not Found	High	Not Found	Not Found	High	High
		Checked	Confidence	Identifying Node	PSM Ambiguity	Annotated Sequence	Modifications	# Proteins	Master Protein Accessions	Protein Accessions	# Missed Cleavages	Charge	DeltaScore	DeltaCn	Rank	Search Engine Rank	m/z [Da]	MH+ [Da]	Theo. MH+ [Da]	DeltaM [ppm]	Deltam/z [Da]	Activation Type	MS Order	Isolation Interference [%]	SPS Mass Matches [%]	Average Reporter S/N	Comp. Voltage [V]	Ion Inject Time [ms]	RT [min]	First Scan	Spectrum File	File ID	Abundance: 126	Abundance: 127C	Abundance: 128C	Abundance: 129C	Abundance: 130C	Quan Info	XCorr	# Protein Groups	Percolator q-Value	Percolator PEP
		FALSE	High	Sequest HT (A2)	Unambiguous	[R].gcLDEETSR.[A]	N-Term(TMT6plex); C2(Carbamidomethyl)	10	Q15149-4; Q15149; Q15149-3	Q15149-4; Q15149; H0YDN1; Q15149-6; Q15149-9; Q15149-3; Q15149-8; Q15149-5; Q15149-7; Q15149-2	0	2	0.2481	0	1	1	648.309	1295.61	1295.61	-0.04	-3e-05	CID (Collision Induced Dissociation)	MS2	0	100	170.4	-55	35	53.269	30209	20220509_hiroki_SAHA_sORF_TMT_FAIMS_160min_06.raw	F5	175.6	187.1	148.8	171.8	168.5		2.66	3	0.0002969	0.001829
	FALSE	High	[K].GDECQLVGPAQPSHWK.[V]	1xCarbamidomethyl [C4]; 1xTMT6plex [K16]; 1xTMT6plex [N-Term]	0.000463043	6.55117e-05	3	10	2	Q15149-4; Q15149; Q15149-3	Q15149-4 [825-840]; Q15149 [962-977]; Q15149-3 [848-863]		0	2267.16	0.967	0.966	0.976	1.183	0.989453	0.995965	0.999952	0.996369	98.2	95	94.9	95.8	116.1	4.7	2.54	2.39	0.36	7.7	Shared	High	Not Found	High	High	Not Found	High	High	Not Found	High	High	Not Found	High	High	Not Found	High	High
		Checked	Confidence	Identifying Node	PSM Ambiguity	Annotated Sequence	Modifications	# Proteins	Master Protein Accessions	Protein Accessions	# Missed Cleavages	Charge	DeltaScore	DeltaCn	Rank	Search Engine Rank	m/z [Da]	MH+ [Da]	Theo. MH+ [Da]	DeltaM [ppm]	Deltam/z [Da]	Activation Type	MS Order	Isolation Interference [%]	SPS Mass Matches [%]	Average Reporter S/N	Comp. Voltage [V]	Ion Inject Time [ms]	RT [min]	First Scan	Spectrum File	File ID	Abundance: 126	Abundance: 127C	Abundance: 128C	Abundance: 129C	Abundance: 130C	Quan Info	XCorr	# Protein Groups	Percolator q-Value	Percolator PEP
		FALSE	High	Sequest HT (A2)	Unambiguous	[K].gDEcQLVGPAQPSHWk.[V]	N-Term(TMT6plex); C4(Carbamidomethyl); K16(TMT6plex)	10	Q15149-4; Q15149; Q15149-3	Q15149-4; Q15149; H0YDN1; Q15149-6; Q15149-9; Q15149-3; Q15149-8; Q15149-5; Q15149-7; Q15149-2	0	3	0.5835	0	1	1	756.393	2267.16	2267.16	0.08	6e-05	CID (Collision Induced Dissociation)	MS2	3.40218	100	328.9	-40	19.456	100.959	48691	20220420_hiroki_HeLa_SAHA_sORF_TMT_FAIMS_160min_07.raw	F1	337.3	364.6	324.2	313.6	304.9		4.13	3	6.232e-05	0.0002024
		FALSE	High	Sequest HT (A2)	Unambiguous	[K].gDEcQLVGPAQPSHWk.[V]	N-Term(TMT6plex); C4(Carbamidomethyl); K16(TMT6plex)	10	Q15149-4; Q15149; Q15149-3	Q15149-4; Q15149; H0YDN1; Q15149-6; Q15149-9; Q15149-3; Q15149-8; Q15149-5; Q15149-7; Q15149-2	0	3	0.5111	0	1	1	756.393	2267.16	2267.16	-0.32	-0.00025	CID (Collision Induced Dissociation)	MS2	21.432	100	312.5	-40	35	104.978	58062	20220509_hiroki_SAHA_sORF_TMT_FAIMS_160min_06.raw	F5	302.7	337.2	298.6	302.1	322		3.6	3	6.232e-05	0.0009171
	FALSE	High	[K].GERLTVDEAVRK.[G]	1xTMT6plex [K12]; 1xTMT6plex [N-Term]	0.0239334	0.00398408	3	10	1	Q15149-4; Q15149; Q15149-3	Q15149-4 [3739-3750]; Q15149 [3876-3887]; Q15149-3 [3762-3773]		2	1831.08																			No Quan Values	Not Found	Not Found	Not Found	Not Found	Not Found	Not Found	Not Found	Not Found	Not Found	Not Found	Not Found	Not Found	Not Found	Not Found	Not Found	High
		Checked	Confidence	Identifying Node	PSM Ambiguity	Annotated Sequence	Modifications	# Proteins	Master Protein Accessions	Protein Accessions	# Missed Cleavages	Charge	DeltaScore	DeltaCn	Rank	Search Engine Rank	m/z [Da]	MH+ [Da]	Theo. MH+ [Da]	DeltaM [ppm]	Deltam/z [Da]	Activation Type	MS Order	Isolation Interference [%]	SPS Mass Matches [%]	Average Reporter S/N	Comp. Voltage [V]	Ion Inject Time [ms]	RT [min]	First Scan	Spectrum File	File ID	Abundance: 126	Abundance: 127C	Abundance: 128C	Abundance: 129C	Abundance: 130C	Quan Info	XCorr	# Protein Groups	Percolator q-Value	Percolator PEP
		FALSE	High	Sequest HT (A2)	Unambiguous	[K].gERLTVDEAVRk.[G]	N-Term(TMT6plex); K12(TMT6plex)	10	Q15149-4; Q15149; Q15149-3	Q15149-4; Q15149; H0YDN1; Q15149-6; Q15149-9; Q15149-3; Q15149-8; Q15149-5; Q15149-7; Q15149-2	2	4		0.0201	2	2	458.526	1831.08	1831.08	1.5	0.00069	CID (Collision Induced Dissociation)	MS2	21.3725			-40	7.796	80.0578	46884	20220509_hiroki_SAHA_sORF_TMT_FAIMS_160min_05.raw	F4							1.46	3	0.002219	0.01582
	FALSE	High	[K].GFFDPNTHENLTYLQLLER.[C]	1xTMT6plex [N-Term]	3.63175e-07	6.55117e-05	4	12	2	P58107; Q15149-4; Q15149; Q15149-3	P58107 [766-784]; [1727-1745]; Q15149-4 [2852-2870]; Q15149 [2989-3007]; Q15149-3 [2875-2893]		0	2536.3	0.972	1.086	1.201	1.425	0.992186	0.992006	0.988323	0.881236	88	85.5	95.6	105.6	125.4						Shared	High	Not Found	Not Found	High	Not Found	Not Found	High	Not Found	Not Found	High	Not Found	Not Found	High	Not Found	Not Found	High
		Checked	Confidence	Identifying Node	PSM Ambiguity	Annotated Sequence	Modifications	# Proteins	Master Protein Accessions	Protein Accessions	# Missed Cleavages	Charge	DeltaScore	DeltaCn	Rank	Search Engine Rank	m/z [Da]	MH+ [Da]	Theo. MH+ [Da]	DeltaM [ppm]	Deltam/z [Da]	Activation Type	MS Order	Isolation Interference [%]	SPS Mass Matches [%]	Average Reporter S/N	Comp. Voltage [V]	Ion Inject Time [ms]	RT [min]	First Scan	Spectrum File	File ID	Abundance: 126	Abundance: 127C	Abundance: 128C	Abundance: 129C	Abundance: 130C	Quan Info	XCorr	# Protein Groups	Percolator q-Value	Percolator PEP
		FALSE	High	Sequest HT (A2)	Unambiguous	[K].gFFDPNTHENLTYLQLLER.[C]	N-Term(TMT6plex)	12	P58107; Q15149-4; Q15149; Q15149-3	P58107; Q15149-4; Q15149; A0A075B730; H0YDN1; Q15149-6; Q15149-9; Q15149-3; Q15149-8; Q15149-5; Q15149-7; Q15149-2	0	3	0.6553	0	1	1	846.105	2536.3	2536.3	-1.18	-0.001	CID (Collision Induced Dissociation)	MS2	0	100	97.9	-70	35	157.842	75052	20220420_hiroki_HeLa_SAHA_sORF_TMT_FAIMS_160min_07.raw	F1	91.6	97.3	96.6	112.9	91.3		3.22	4	6.232e-05	7.581e-08
		FALSE	High	Sequest HT (A2)	Unambiguous	[K].gFFDPNTHENLTYLQLLER.[C]	N-Term(TMT6plex)	12	P58107; Q15149-4; Q15149; Q15149-3	P58107; Q15149-4; Q15149; A0A075B730; H0YDN1; Q15149-6; Q15149-9; Q15149-3; Q15149-8; Q15149-5; Q15149-7; Q15149-2	0	3	0.4769	0	1	1	846.106	2536.3	2536.3	0.02	2e-05	CID (Collision Induced Dissociation)	MS2	0	100	117.6	-70	21.401	158.657	75447	20220420_hiroki_HeLa_SAHA_sORF_TMT_FAIMS_160min_07.raw	F1	101.7	115.9	115.7	116.2	138.5		2.81	4	6.232e-05	1.591e-07
	FALSE	High	[K].GFFDPNTHENLTYR.[Q]	1xTMT6plex [N-Term]	9.35283e-05	6.55117e-05	3	10	1	Q15149-4; Q15149; Q15149-3	Q15149-4 [3511-3524]; Q15149 [3648-3661]; Q15149-3 [3534-3547]		0	1939.95	0.981	0.986	1.031	1.206	0.994088	0.998602	0.999948	0.996369	96.1	94.2	94.7	99.1	115.9						Shared	High	Not Found	Not Found	High	Not Found	Not Found	High	Not Found	Not Found	High	Not Found	Not Found	High	Not Found	Not Found	High
		Checked	Confidence	Identifying Node	PSM Ambiguity	Annotated Sequence	Modifications	# Proteins	Master Protein Accessions	Protein Accessions	# Missed Cleavages	Charge	DeltaScore	DeltaCn	Rank	Search Engine Rank	m/z [Da]	MH+ [Da]	Theo. MH+ [Da]	DeltaM [ppm]	Deltam/z [Da]	Activation Type	MS Order	Isolation Interference [%]	SPS Mass Matches [%]	Average Reporter S/N	Comp. Voltage [V]	Ion Inject Time [ms]	RT [min]	First Scan	Spectrum File	File ID	Abundance: 126	Abundance: 127C	Abundance: 128C	Abundance: 129C	Abundance: 130C	Quan Info	XCorr	# Protein Groups	Percolator q-Value	Percolator PEP
		FALSE	High	Sequest HT (A2)	Unambiguous	[K].gFFDPNTHENLTYR.[Q]	N-Term(TMT6plex)	10	Q15149-4; Q15149; Q15149-3	Q15149-4; Q15149; H0YDN1; Q15149-6; Q15149-9; Q15149-3; Q15149-8; Q15149-5; Q15149-7; Q15149-2	0	3	0.4943	0	1	1	647.322	1939.95	1939.95	0.11	7e-05	CID (Collision Induced Dissociation)	MS2	9.34385	100	712.8	-70	35	107.091	51512	20220420_hiroki_HeLa_SAHA_sORF_TMT_FAIMS_160min_07.raw	F1	694.2	772.6	691.9	706.6	698.5		2.61	3	6.232e-05	3.465e-05
	FALSE	High	[R].GGAEGELQALR.[A]	1xTMT6plex [N-Term]	7.67926e-05	6.55117e-05	3	9	4	Q15149-4; Q15149; Q15149-3	Q15149-4 [1469-1479]; Q15149 [1606-1616]; Q15149-3 [1492-1502]		0	1329.73	0.96	0.976	1.053	1.088	0.989453	0.996186	0.994241	0.99996	98.5	94.5	96.1	103.7	107.2	0.97	0.79	2.15	0.62	1.94	Shared	High	High	High	High	High	High	High	High	High	High	High	High	High	High	High	High
		Checked	Confidence	Identifying Node	PSM Ambiguity	Annotated Sequence	Modifications	# Proteins	Master Protein Accessions	Protein Accessions	# Missed Cleavages	Charge	DeltaScore	DeltaCn	Rank	Search Engine Rank	m/z [Da]	MH+ [Da]	Theo. MH+ [Da]	DeltaM [ppm]	Deltam/z [Da]	Activation Type	MS Order	Isolation Interference [%]	SPS Mass Matches [%]	Average Reporter S/N	Comp. Voltage [V]	Ion Inject Time [ms]	RT [min]	First Scan	Spectrum File	File ID	Abundance: 126	Abundance: 127C	Abundance: 128C	Abundance: 129C	Abundance: 130C	Quan Info	XCorr	# Protein Groups	Percolator q-Value	Percolator PEP
		FALSE	High	Sequest HT (A2)	Unambiguous	[R].gGAEGELQALR.[A]	N-Term(TMT6plex)	9	Q15149-4; Q15149; Q15149-3	Q15149-4; Q15149; Q15149-6; Q15149-9; Q15149-3; Q15149-8; Q15149-5; Q15149-7; Q15149-2	0	2	0.3396	0	1	1	665.37	1329.73	1329.73	0.78	0.00052	CID (Collision Induced Dissociation)	MS2	11.6934	100	223.1	-55	35	85.4272	41173	20220420_hiroki_HeLa_SAHA_sORF_TMT_FAIMS_160min_07.raw	F1	219.8	241.5	220	231.7	202.4		2.65	3	6.232e-05	2.789e-05
		FALSE	High	Sequest HT (A2)	Unambiguous	[R].gGAEGELQALR.[A]	N-Term(TMT6plex)	9	Q15149-4; Q15149; Q15149-3	Q15149-4; Q15149; Q15149-6; Q15149-9; Q15149-3; Q15149-8; Q15149-5; Q15149-7; Q15149-2	0	2	0.2339	0	1	1	665.37	1329.73	1329.73	0.73	0.00048	CID (Collision Induced Dissociation)	MS2	0	100	505.6	-55	35	89.3617	51668	20220509_hiroki_SAHA_sORF_TMT_FAIMS_160min_05.raw	F4	508	556.9	498.7	521.1	443.4		2.18	3	6.232e-05	0.0007503
		FALSE	High	Sequest HT (A2)	Unambiguous	[R].gGAEGELQALR.[A]	N-Term(TMT6plex)	9	Q15149-4; Q15149; Q15149-3	Q15149-4; Q15149; Q15149-6; Q15149-9; Q15149-3; Q15149-8; Q15149-5; Q15149-7; Q15149-2	0	2	0.311	0	1	1	665.37	1329.73	1329.73	0.54	0.00036	CID (Collision Induced Dissociation)	MS2	6.41394	100	444.5	-55	35	89.3894	50567	20220509_hiroki_SAHA_sORF_TMT_FAIMS_160min_06.raw	F5	446	485.3	422.4	464	404.6		2.09	3	6.232e-05	0.0005554
		FALSE	High	Sequest HT (A2)	Unambiguous	[R].gGAEGELQALR.[A]	N-Term(TMT6plex)	9	Q15149-4; Q15149; Q15149-3	Q15149-4; Q15149; Q15149-6; Q15149-9; Q15149-3; Q15149-8; Q15149-5; Q15149-7; Q15149-2	0	2	0.2119	0	1	1	665.37	1329.73	1329.73	0.81	0.00054	CID (Collision Induced Dissociation)	MS2	39.9339			-55	35	89.5139	50632	20220509_hiroki_SAHA_sORF_TMT_FAIMS_160min_06.raw	F5							1.51	3	6.232e-05	0.0009027
	FALSE	High	[K].GGELVYTDSEAR.[D]	1xTMT6plex [N-Term]	2.16433e-05	6.55117e-05	3	10	3	Q15149-4; Q15149; Q15149-3	Q15149-4 [2891-2902]; Q15149 [3028-3039]; Q15149-3 [2914-2925]		0	1525.77	0.978	0.94	1.024	1.126	0.991835	0.995965	0.998255	0.99996	98.7	96.5	92.7	101	111.1	3.44	3.54	0.64	2.74	2.24	Shared	High	High	High	High	High	High	High	High	High	High	High	High	High	High	High	High
		Checked	Confidence	Identifying Node	PSM Ambiguity	Annotated Sequence	Modifications	# Proteins	Master Protein Accessions	Protein Accessions	# Missed Cleavages	Charge	DeltaScore	DeltaCn	Rank	Search Engine Rank	m/z [Da]	MH+ [Da]	Theo. MH+ [Da]	DeltaM [ppm]	Deltam/z [Da]	Activation Type	MS Order	Isolation Interference [%]	SPS Mass Matches [%]	Average Reporter S/N	Comp. Voltage [V]	Ion Inject Time [ms]	RT [min]	First Scan	Spectrum File	File ID	Abundance: 126	Abundance: 127C	Abundance: 128C	Abundance: 129C	Abundance: 130C	Quan Info	XCorr	# Protein Groups	Percolator q-Value	Percolator PEP
		FALSE	High	Sequest HT (A2)	Unambiguous	[K].gGELVYTDSEAR.[D]	N-Term(TMT6plex)	10	Q15149-4; Q15149; Q15149-3	Q15149-4; Q15149; H0YDN1; Q15149-6; Q15149-9; Q15149-3; Q15149-8; Q15149-5; Q15149-7; Q15149-2	0	2	0.5655	0	1	1	763.388	1525.77	1525.77	-0.23	-0.00017	CID (Collision Induced Dissociation)	MS2	0	100	94.1	-40	35	75.6293	36056	20220420_hiroki_HeLa_SAHA_sORF_TMT_FAIMS_160min_07.raw	F1	93.9	107	88.5	94.9	86.2		2.9	3	0.002811	0.02001
		FALSE	High	Sequest HT (A2)	Unambiguous	[K].gGELVYTDSEAR.[D]	N-Term(TMT6plex)	10	Q15149-4; Q15149; Q15149-3	Q15149-4; Q15149; H0YDN1; Q15149-6; Q15149-9; Q15149-3; Q15149-8; Q15149-5; Q15149-7; Q15149-2	0	2	0.5531	0	1	1	763.388	1525.77	1525.77	-0.86	-0.00065	CID (Collision Induced Dissociation)	MS2	6.67844	100	324.5	-40	18.851	79.1934	46427	20220509_hiroki_SAHA_sORF_TMT_FAIMS_160min_05.raw	F4	337.8	346.2	309	319.5	310		2.73	3	0.001933	0.01394
		FALSE	High	Sequest HT (A2)	Unambiguous	[K].gGELVYTDSEAR.[D]	N-Term(TMT6plex)	10	Q15149-4; Q15149; Q15149-3	Q15149-4; Q15149; H0YDN1; Q15149-6; Q15149-9; Q15149-3; Q15149-8; Q15149-5; Q15149-7; Q15149-2	0	2	0.5619	0	1	1	763.389	1525.77	1525.77	0.54	0.00042	CID (Collision Induced Dissociation)	MS2	6.41708	100	161.7	-40	24.199	79.0972	45277	20220509_hiroki_SAHA_sORF_TMT_FAIMS_160min_06.raw	F5	157.1	180	153.1	167.8	150.5		3.31	3	6.232e-05	6.911e-06
	FALSE	High	[K].GHLSGLAK.[R]	1xTMT6plex [K8]; 1xTMT6plex [N-Term]	0.0212147	0.00357387	3	10	1	Q15149-4; Q15149; Q15149-3	Q15149-4 [779-786]; Q15149 [916-923]; Q15149-3 [802-809]		0	1240.78	0.529	0.834	0.742	1.011	0.0241755	0.991256	0.980764	0.99996	121.5	64.3	101.3	90.1	122.8						Shared	High	Not Found	Not Found	High	Not Found	Not Found	High	Not Found	Not Found	High	Not Found	Not Found	High	Not Found	Not Found	High
		Checked	Confidence	Identifying Node	PSM Ambiguity	Annotated Sequence	Modifications	# Proteins	Master Protein Accessions	Protein Accessions	# Missed Cleavages	Charge	DeltaScore	DeltaCn	Rank	Search Engine Rank	m/z [Da]	MH+ [Da]	Theo. MH+ [Da]	DeltaM [ppm]	Deltam/z [Da]	Activation Type	MS Order	Isolation Interference [%]	SPS Mass Matches [%]	Average Reporter S/N	Comp. Voltage [V]	Ion Inject Time [ms]	RT [min]	First Scan	Spectrum File	File ID	Abundance: 126	Abundance: 127C	Abundance: 128C	Abundance: 129C	Abundance: 130C	Quan Info	XCorr	# Protein Groups	Percolator q-Value	Percolator PEP
		FALSE	High	Sequest HT (A2)	Unambiguous	[K].gHLSGLAk.[R]	N-Term(TMT6plex); K8(TMT6plex)	10	Q15149-4; Q15149; Q15149-3	Q15149-4; Q15149; H0YDN1; Q15149-6; Q15149-9; Q15149-3; Q15149-8; Q15149-5; Q15149-7; Q15149-2	0	3	0.1429	0	1	1	414.264	1240.78	1240.78	-0.41	-0.00017	CID (Collision Induced Dissociation)	MS2	44.6573	100	180.3	-55	2.818	66.209	30834	20220420_hiroki_HeLa_SAHA_sORF_TMT_FAIMS_160min_07.raw	F1	224.3	134.7	189.1	164.2	189.1		1.54	3	0.001933	0.01388
	FALSE	High	[K].GLLSAEVAR.[L]	1xTMT6plex [N-Term]	0.000140854	6.55117e-05	3	10	4	Q15149-4; Q15149; Q15149-3	Q15149-4 [3713-3721]; Q15149 [3850-3858]; Q15149-3 [3736-3744]		0	1144.69																			No Quan Values	High	Not Found	High	High	Not Found	High	High	Not Found	High	High	Not Found	High	High	Not Found	High	High
		Checked	Confidence	Identifying Node	PSM Ambiguity	Annotated Sequence	Modifications	# Proteins	Master Protein Accessions	Protein Accessions	# Missed Cleavages	Charge	DeltaScore	DeltaCn	Rank	Search Engine Rank	m/z [Da]	MH+ [Da]	Theo. MH+ [Da]	DeltaM [ppm]	Deltam/z [Da]	Activation Type	MS Order	Isolation Interference [%]	SPS Mass Matches [%]	Average Reporter S/N	Comp. Voltage [V]	Ion Inject Time [ms]	RT [min]	First Scan	Spectrum File	File ID	Abundance: 126	Abundance: 127C	Abundance: 128C	Abundance: 129C	Abundance: 130C	Quan Info	XCorr	# Protein Groups	Percolator q-Value	Percolator PEP
		FALSE	High	Sequest HT (A2)	Unambiguous	[K].gLLSAEVAR.[L]	N-Term(TMT6plex)	10	Q15149-4; Q15149; Q15149-3	Q15149-4; Q15149; H0YDN1; Q15149-6; Q15149-9; Q15149-3; Q15149-8; Q15149-5; Q15149-7; Q15149-2	0	2	0.2529	0	1	1	572.848	1144.69	1144.69	0.47	0.00027	CID (Collision Induced Dissociation)	MS2	59.8764	100	334.5	-55	35	90.5933	43763	20220420_hiroki_HeLa_SAHA_sORF_TMT_FAIMS_160min_07.raw	F1	338.7	365.1	328.7	355.1	284.8		1.7	3	6.232e-05	0.0007112
		FALSE	High	Sequest HT (A2)	Unambiguous	[K].gLLSAEVAR.[L]	N-Term(TMT6plex)	10	Q15149-4; Q15149; Q15149-3	Q15149-4; Q15149; H0YDN1; Q15149-6; Q15149-9; Q15149-3; Q15149-8; Q15149-5; Q15149-7; Q15149-2	0	2	0.1179	0	1	1	572.848	1144.69	1144.69	-0.18	-0.0001	CID (Collision Induced Dissociation)	MS2	32.5193			-55	35	95.1781	54522	20220509_hiroki_SAHA_sORF_TMT_FAIMS_160min_05.raw	F4							1.95	3	0.003602	0.02512
		FALSE	High	Sequest HT (A2)	Unambiguous	[K].gLLSAEVAR.[L]	N-Term(TMT6plex)	10	Q15149-4; Q15149; Q15149-3	Q15149-4; Q15149; H0YDN1; Q15149-6; Q15149-9; Q15149-3; Q15149-8; Q15149-5; Q15149-7; Q15149-2	0	2		0.0062	2	2	572.848	1144.69	1144.69	0.15	9e-05	CID (Collision Induced Dissociation)	MS2	45.4483			-55	35	95.4542	54651	20220509_hiroki_SAHA_sORF_TMT_FAIMS_160min_05.raw	F4							1.6	3	6.232e-05	5.417e-05
		FALSE	High	Sequest HT (A2)	Unambiguous	[K].gLLSAEVAR.[L]	N-Term(TMT6plex)	10	Q15149-4; Q15149; Q15149-3	Q15149-4; Q15149; H0YDN1; Q15149-6; Q15149-9; Q15149-3; Q15149-8; Q15149-5; Q15149-7; Q15149-2	0	2	0.1241	0	1	1	572.849	1144.69	1144.69	1.03	0.00059	CID (Collision Induced Dissociation)	MS2	65.7289	100	383.5	-55	35	94.8912	53291	20220509_hiroki_SAHA_sORF_TMT_FAIMS_160min_06.raw	F5	383.8	417.2	372.2	400.1	344.2		1.45	3	0.0002969	0.001797
	FALSE	High	[K].GLVEDTLR.[Q]	1xTMT6plex [N-Term]	0.0226156	0.00381542	3	9	3	Q15149-4; Q15149; Q15149-3	Q15149-4 [1911-1918]; Q15149 [2048-2055]; Q15149-3 [1934-1941]		0	1131.66	0.894	0.883	0.981	1.137	0.986324	0.991256	0.999948	0.99996	102.1	91.3	90.2	100.2	116.2	0.05	0.36	0.57	2.69	3.01	Shared	Not Found	High	High	Not Found	High	High	Not Found	High	High	Not Found	High	High	Not Found	High	High	High
		Checked	Confidence	Identifying Node	PSM Ambiguity	Annotated Sequence	Modifications	# Proteins	Master Protein Accessions	Protein Accessions	# Missed Cleavages	Charge	DeltaScore	DeltaCn	Rank	Search Engine Rank	m/z [Da]	MH+ [Da]	Theo. MH+ [Da]	DeltaM [ppm]	Deltam/z [Da]	Activation Type	MS Order	Isolation Interference [%]	SPS Mass Matches [%]	Average Reporter S/N	Comp. Voltage [V]	Ion Inject Time [ms]	RT [min]	First Scan	Spectrum File	File ID	Abundance: 126	Abundance: 127C	Abundance: 128C	Abundance: 129C	Abundance: 130C	Quan Info	XCorr	# Protein Groups	Percolator q-Value	Percolator PEP
		FALSE	High	Sequest HT (A2)	Unambiguous	[K].gLVEDTLR.[Q]	N-Term(TMT6plex)	9	Q15149-4; Q15149; Q15149-3	Q15149-4; Q15149; Q15149-6; Q15149-9; Q15149-3; Q15149-8; Q15149-5; Q15149-7; Q15149-2	0	2	0.1103	0	1	1	566.333	1131.66	1131.66	1.05	0.0006	CID (Collision Induced Dissociation)	MS2	45.1561			-70	35	88.1938	42574	20220420_hiroki_HeLa_SAHA_sORF_TMT_FAIMS_160min_07.raw	F1							1.36	3	0.004182	0.02839
		FALSE	High	Sequest HT (A2)	Unambiguous	[K].gLVEDTLR.[Q]	N-Term(TMT6plex)	9	Q15149-4; Q15149; Q15149-3	Q15149-4; Q15149; Q15149-6; Q15149-9; Q15149-3; Q15149-8; Q15149-5; Q15149-7; Q15149-2	0	2	0.2569	0	1	1	566.332	1131.66	1131.66	0.19	0.00011	CID (Collision Induced Dissociation)	MS2	40.5271	100	616.9	-70	35	91.7097	52830	20220509_hiroki_SAHA_sORF_TMT_FAIMS_160min_05.raw	F4	640	651.8	570.6	632.5	589.5		2.18	3	0.002037	0.01482
		FALSE	High	Sequest HT (A2)	Unambiguous	[K].gLVEDTLR.[Q]	N-Term(TMT6plex)	9	Q15149-4; Q15149; Q15149-3	Q15149-4; Q15149; Q15149-6; Q15149-9; Q15149-3; Q15149-8; Q15149-5; Q15149-7; Q15149-2	0	2	0.0659	0	1	1	566.333	1131.66	1131.66	0.87	0.00049	CID (Collision Induced Dissociation)	MS2	32.0495	100	752.9	-70	35	91.7924	51767	20220509_hiroki_SAHA_sORF_TMT_FAIMS_160min_06.raw	F5	784.3	793	692.7	744.2	750.3		1.67	3	0.003143	0.02169
	FALSE	High	[K].GLVGPELHDR.[L]	1xTMT6plex [N-Term]	0.000213731	6.55117e-05	3	10	4	Q15149-4; Q15149; Q15149-3	Q15149-4 [3751-3760]; Q15149 [3888-3897]; Q15149-3 [3774-3783]		0	1321.74	0.953	0.933	1.001	1.064	0.99054	0.995965	0.999312	0.99996	101	96.3	94.2	101.1	107.5	3.08	4.35	3.94	6.84	4.26	Shared	High	High	High	High	High	High	High	High	High	High	High	High	High	High	High	High
		Checked	Confidence	Identifying Node	PSM Ambiguity	Annotated Sequence	Modifications	# Proteins	Master Protein Accessions	Protein Accessions	# Missed Cleavages	Charge	DeltaScore	DeltaCn	Rank	Search Engine Rank	m/z [Da]	MH+ [Da]	Theo. MH+ [Da]	DeltaM [ppm]	Deltam/z [Da]	Activation Type	MS Order	Isolation Interference [%]	SPS Mass Matches [%]	Average Reporter S/N	Comp. Voltage [V]	Ion Inject Time [ms]	RT [min]	First Scan	Spectrum File	File ID	Abundance: 126	Abundance: 127C	Abundance: 128C	Abundance: 129C	Abundance: 130C	Quan Info	XCorr	# Protein Groups	Percolator q-Value	Percolator PEP
		FALSE	High	Sequest HT (A2)	Unambiguous	[K].gLVGPELHDR.[L]	N-Term(TMT6plex)	10	Q15149-4; Q15149; Q15149-3	Q15149-4; Q15149; H0YDN1; Q15149-6; Q15149-9; Q15149-3; Q15149-8; Q15149-5; Q15149-7; Q15149-2	0	3	0.2427	0	1	1	441.253	1321.74	1321.74	0.65	0.00029	CID (Collision Induced Dissociation)	MS2	66.8149	100	63.6	-40	4.57	71.0849	33591	20220420_hiroki_HeLa_SAHA_sORF_TMT_FAIMS_160min_07.raw	F1	68.9	76.9	58.5	62.8	50.9		2.39	3	0.0003281	0.002392
		FALSE	High	Sequest HT (A2)	Unambiguous	[K].gLVGPELHDR.[L]	N-Term(TMT6plex)	10	Q15149-4; Q15149; Q15149-3	Q15149-4; Q15149; H0YDN1; Q15149-6; Q15149-9; Q15149-3; Q15149-8; Q15149-5; Q15149-7; Q15149-2	0	3	0.5504	0	1	1	441.252	1321.74	1321.74	0.03	1e-05	CID (Collision Induced Dissociation)	MS2	6.45108	100	231.1	-40	5.078	71.893	34044	20220420_hiroki_HeLa_SAHA_sORF_TMT_FAIMS_160min_07.raw	F1	233.4	252.5	231.7	224.6	213.1		3.67	3	6.232e-05	8.621e-05
		FALSE	High	Sequest HT (A2)	Unambiguous	[K].gLVGPELHDR.[L]	N-Term(TMT6plex)	10	Q15149-4; Q15149; Q15149-3	Q15149-4; Q15149; H0YDN1; Q15149-6; Q15149-9; Q15149-3; Q15149-8; Q15149-5; Q15149-7; Q15149-2	0	3	0.4608	0	1	1	441.252	1321.74	1321.74	-0.16	-7e-05	CID (Collision Induced Dissociation)	MS2	28.8184	100	106.6	-40	8.116	75.6878	44523	20220509_hiroki_SAHA_sORF_TMT_FAIMS_160min_05.raw	F4	113.2	113.8	98.4	117.9	89.6		3.32	3	6.232e-05	0.0001084
		FALSE	High	Sequest HT (A2)	Unambiguous	[K].gLVGPELHDR.[L]	N-Term(TMT6plex)	10	Q15149-4; Q15149; Q15149-3	Q15149-4; Q15149; H0YDN1; Q15149-6; Q15149-9; Q15149-3; Q15149-8; Q15149-5; Q15149-7; Q15149-2	0	3	0.4185	0	1	1	441.252	1321.74	1321.74	0.1	4e-05	CID (Collision Induced Dissociation)	MS2	40.5469	100	128.4	-40	11.178	75.5227	43385	20220509_hiroki_SAHA_sORF_TMT_FAIMS_160min_06.raw	F5	129.2	149.1	121.7	128.3	113.9		3.13	3	6.232e-05	0.0001212
	FALSE	High	[K].GIYQSLEGAVQAGQLK.[V]	1xTMT6plex [K16]; 1xTMT6plex [N-Term]	3.17735e-06	6.55117e-05	3	11	3	Q15149-4; Q15149; Q15149-3	Q15149-4 [341-356]; Q15149 [478-493]; Q15149-3 [364-379]		0	2120.21	0.971	0.933	0.993	1.144	0.991835	0.993652	0.999952	0.99996	99.2	96.3	92.5	98.5	113.5	5.05	0.69	0.2	1.77	2.14	Shared	High	High	High	High	High	High	High	High	High	High	High	High	High	High	High	High
		Checked	Confidence	Identifying Node	PSM Ambiguity	Annotated Sequence	Modifications	# Proteins	Master Protein Accessions	Protein Accessions	# Missed Cleavages	Charge	DeltaScore	DeltaCn	Rank	Search Engine Rank	m/z [Da]	MH+ [Da]	Theo. MH+ [Da]	DeltaM [ppm]	Deltam/z [Da]	Activation Type	MS Order	Isolation Interference [%]	SPS Mass Matches [%]	Average Reporter S/N	Comp. Voltage [V]	Ion Inject Time [ms]	RT [min]	First Scan	Spectrum File	File ID	Abundance: 126	Abundance: 127C	Abundance: 128C	Abundance: 129C	Abundance: 130C	Quan Info	XCorr	# Protein Groups	Percolator q-Value	Percolator PEP
		FALSE	High	Sequest HT (A2)	Unambiguous	[K].gIYQSLEGAVQAGQLk.[V]	N-Term(TMT6plex); K16(TMT6plex)	11	Q15149-4; Q15149; Q15149-3	Q15149-4; Q15149; E9PMV1; H0YDN1; Q15149-6; Q15149-9; Q15149-3; Q15149-8; Q15149-5; Q15149-7; Q15149-2	0	3	0.2372	0	1	1	707.408	2120.21	2120.21	-0.73	-0.00052	CID (Collision Induced Dissociation)	MS2	61.1048	100	559.3	-40	35	143.696	68383	20220420_hiroki_HeLa_SAHA_sORF_TMT_FAIMS_160min_07.raw	F1	555	615.6	541.9	539.8	544.3		1.56	3	6.232e-05	0.0002524
		FALSE	High	Sequest HT (A2)	Unambiguous	[K].gIYQSLEGAVQAGQLk.[V]	N-Term(TMT6plex); K16(TMT6plex)	11	Q15149-4; Q15149; Q15149-3	Q15149-4; Q15149; E9PMV1; H0YDN1; Q15149-6; Q15149-9; Q15149-3; Q15149-8; Q15149-5; Q15149-7; Q15149-2	0	3	0.325	0	1	1	707.408	2120.21	2120.21	-1.52	-0.00108	CID (Collision Induced Dissociation)	MS2	26.9284	100	698.8	-40	35	147.94	78529	20220509_hiroki_SAHA_sORF_TMT_FAIMS_160min_05.raw	F4	728.4	771.2	657.8	681.4	655.2		2.8	3	6.232e-05	0.0001485
		FALSE	High	Sequest HT (A2)	Unambiguous	[K].gIYQSLEGAVQAGQLk.[V]	N-Term(TMT6plex); K16(TMT6plex)	11	Q15149-4; Q15149; Q15149-3	Q15149-4; Q15149; E9PMV1; H0YDN1; Q15149-6; Q15149-9; Q15149-3; Q15149-8; Q15149-5; Q15149-7; Q15149-2	0	3	0.3437	0	1	1	707.408	2120.21	2120.21	-1.03	-0.00073	CID (Collision Induced Dissociation)	MS2	44.6423	100	754.7	-40	35	148.066	77382	20220509_hiroki_SAHA_sORF_TMT_FAIMS_160min_06.raw	F5	734.3	842.1	713.8	755	728.3		1.92	3	6.232e-05	8.283e-07
	FALSE	High	[R].GRLPLLAVCDYK.[Q]	1xCarbamidomethyl [C9]; 1xTMT6plex [K12]; 1xTMT6plex [N-Term]	4.1235e-05	6.55117e-05	3	10	3	Q15149-4; Q15149; Q15149-3	Q15149-4 [805-816]; Q15149 [942-953]; Q15149-3 [828-839]		1	1863.09	0.911	0.937	0.936	1.08	0.988095	0.995965	0.994356	0.99996	102.8	93.7	96.3	96.2	111	0.85	0.48	0.5	0.1	0.72	Shared	High	High	Not Found	High	High	Not Found	High	High	Not Found	High	High	Not Found	High	High	Not Found	High
		Checked	Confidence	Identifying Node	PSM Ambiguity	Annotated Sequence	Modifications	# Proteins	Master Protein Accessions	Protein Accessions	# Missed Cleavages	Charge	DeltaScore	DeltaCn	Rank	Search Engine Rank	m/z [Da]	MH+ [Da]	Theo. MH+ [Da]	DeltaM [ppm]	Deltam/z [Da]	Activation Type	MS Order	Isolation Interference [%]	SPS Mass Matches [%]	Average Reporter S/N	Comp. Voltage [V]	Ion Inject Time [ms]	RT [min]	First Scan	Spectrum File	File ID	Abundance: 126	Abundance: 127C	Abundance: 128C	Abundance: 129C	Abundance: 130C	Quan Info	XCorr	# Protein Groups	Percolator q-Value	Percolator PEP
		FALSE	High	Sequest HT (A2)	Unambiguous	[R].gRLPLLAVcDYk.[Q]	N-Term(TMT6plex); C9(Carbamidomethyl); K12(TMT6plex)	10	Q15149-4; Q15149; Q15149-3	Q15149-4; Q15149; H0YDN1; Q15149-6; Q15149-9; Q15149-3; Q15149-8; Q15149-5; Q15149-7; Q15149-2	1	3	0.3486	0	1	1	621.703	1863.09	1863.09	0.28	0.00018	CID (Collision Induced Dissociation)	MS2	13.4232	100	1220	-55	35	128.742	61430	20220420_hiroki_HeLa_SAHA_sORF_TMT_FAIMS_160min_07.raw	F1	1261.7	1316.6	1198.4	1173.4	1149.8		1.75	3	6.232e-05	1.408e-05
		FALSE	High	Sequest HT (A2)	Unambiguous	[R].gRLPLLAVcDYk.[Q]	N-Term(TMT6plex); C9(Carbamidomethyl); K12(TMT6plex)	10	Q15149-4; Q15149; Q15149-3	Q15149-4; Q15149; H0YDN1; Q15149-6; Q15149-9; Q15149-3; Q15149-8; Q15149-5; Q15149-7; Q15149-2	1	3	0.5324	0	1	1	621.703	1863.09	1863.09	0.3	0.00019	CID (Collision Induced Dissociation)	MS2	5.79305	100	1424.5	-55	35	134.209	72344	20220509_hiroki_SAHA_sORF_TMT_FAIMS_160min_05.raw	F4	1494.2	1531.6	1403.6	1372.8	1320.2		2.93	3	6.232e-05	9.957e-05
		FALSE	High	Sequest HT (A2)	Unambiguous	[R].gRLPLLAVcDYk.[Q]	N-Term(TMT6plex); C9(Carbamidomethyl); K12(TMT6plex)	10	Q15149-4; Q15149; Q15149-3	Q15149-4; Q15149; H0YDN1; Q15149-6; Q15149-9; Q15149-3; Q15149-8; Q15149-5; Q15149-7; Q15149-2	1	3	0.3391	0	1	1	621.702	1863.09	1863.09	0.04	3e-05	CID (Collision Induced Dissociation)	MS2	81.8465			-55	35	133.775	70942	20220509_hiroki_SAHA_sORF_TMT_FAIMS_160min_06.raw	F5							2.33	3	6.232e-05	0.0005383
	FALSE	High	[K].GWLYYEAGQR.[F]	1xTMT6plex [N-Term]	0.00113996	6.55117e-05	3	10	2	Q15149-4; Q15149; Q15149-3	Q15149-4 [4377-4386]; Q15149 [4514-4523]; Q15149-3 [4400-4409]		0	1471.75	0.888	0.957	1.033	1.047	0.98105	0.995965	0.994356	0.99996	101.5	90.1	97.2	104.9	106.3	3.38	5.76	0.57	1.4	2.53	Shared	High	High	Not Found	High	High	Not Found	High	High	Not Found	High	High	Not Found	High	High	Not Found	High
		Checked	Confidence	Identifying Node	PSM Ambiguity	Annotated Sequence	Modifications	# Proteins	Master Protein Accessions	Protein Accessions	# Missed Cleavages	Charge	DeltaScore	DeltaCn	Rank	Search Engine Rank	m/z [Da]	MH+ [Da]	Theo. MH+ [Da]	DeltaM [ppm]	Deltam/z [Da]	Activation Type	MS Order	Isolation Interference [%]	SPS Mass Matches [%]	Average Reporter S/N	Comp. Voltage [V]	Ion Inject Time [ms]	RT [min]	First Scan	Spectrum File	File ID	Abundance: 126	Abundance: 127C	Abundance: 128C	Abundance: 129C	Abundance: 130C	Quan Info	XCorr	# Protein Groups	Percolator q-Value	Percolator PEP
		FALSE	High	Sequest HT (A2)	Unambiguous	[K].gWLYYEAGQR.[F]	N-Term(TMT6plex)	10	Q15149-4; Q15149; Q15149-3	Q15149-4; Q15149; H0YDN1; Q15149-6; Q15149-9; Q15149-3; Q15149-8; Q15149-5; Q15149-7; Q15149-2	0	2	0.1717	0	1	1	736.382	1471.76	1471.75	2.37	0.00175	CID (Collision Induced Dissociation)	MS2	16.3246	100	146.4	-40	35	112.125	53806	20220420_hiroki_HeLa_SAHA_sORF_TMT_FAIMS_160min_07.raw	F1	146.5	157.4	144.6	154.6	128.7		1.98	3	0.007812	0.04658
		FALSE	High	Sequest HT (A2)	Unambiguous	[K].gWLYYEAGQR.[F]	N-Term(TMT6plex)	10	Q15149-4; Q15149; Q15149-3	Q15149-4; Q15149; H0YDN1; Q15149-6; Q15149-9; Q15149-3; Q15149-8; Q15149-5; Q15149-7; Q15149-2	0	2	0.1244	0	1	1	736.381	1471.75	1471.75	0.77	0.00056	CID (Collision Induced Dissociation)	MS2	37.7562	100	226.6	-40	35	116.629	64500	20220509_hiroki_SAHA_sORF_TMT_FAIMS_160min_05.raw	F4	239.3	226.1	225.6	236.3	205.9		1.93	3	6.232e-05	0.0005456
	FALSE	High	[CR].GYFDEEMNR.[IV]	1xTMT6plex [N-Term]	0.0106711	0.00155435	4	12	1	P58107; Q15149-4; Q15149; Q15149-3	P58107 [1708-1716]; [2366-2374]; [2902-2910]; [3433-3441]; [3967-3975]; [4501-4509]; [5034-5042]; Q15149-4 [2833-2841]; Q15149 [2970-2978]; Q15149-3 [2856-2864]		0	1389.63	1.035	1.193	1.402	1.632	0.991835	0.991256	0.865342	0.567417	79.8	82.6	95.3	112	130.3						Shared	Not Found	Not Found	High	Not Found	Not Found	High	Not Found	Not Found	High	Not Found	Not Found	High	Not Found	Not Found	High	High
		Checked	Confidence	Identifying Node	PSM Ambiguity	Annotated Sequence	Modifications	# Proteins	Master Protein Accessions	Protein Accessions	# Missed Cleavages	Charge	DeltaScore	DeltaCn	Rank	Search Engine Rank	m/z [Da]	MH+ [Da]	Theo. MH+ [Da]	DeltaM [ppm]	Deltam/z [Da]	Activation Type	MS Order	Isolation Interference [%]	SPS Mass Matches [%]	Average Reporter S/N	Comp. Voltage [V]	Ion Inject Time [ms]	RT [min]	First Scan	Spectrum File	File ID	Abundance: 126	Abundance: 127C	Abundance: 128C	Abundance: 129C	Abundance: 130C	Quan Info	XCorr	# Protein Groups	Percolator q-Value	Percolator PEP
		FALSE	High	Sequest HT (A2)	Unambiguous	[CR].gYFDEEMNR.[IV]	N-Term(TMT6plex)	12	P58107; Q15149-4; Q15149; Q15149-3	P58107; Q15149-4; Q15149; A0A075B730; H0YDN1; Q15149-6; Q15149-9; Q15149-3; Q15149-8; Q15149-5; Q15149-7; Q15149-2	0	2	0.4475	0	1	1	695.319	1389.63	1389.63	-0.11	-7e-05	CID (Collision Induced Dissociation)	MS2	20.7746	100	195.1	-40	35	91.3733	51561	20220509_hiroki_SAHA_sORF_TMT_FAIMS_160min_06.raw	F5	159.9	187.7	191.6	221.2	214.9		2.57	4	0.000848	0.006494
	FALSE	High	[R].GYFDEEMNRVLADPSDDTK.[G]	1xTMT6plex [K19]; 1xTMT6plex [N-Term]	0.00120192	6.55117e-05	4	12	2	P58107; Q15149-4; Q15149; Q15149-3	P58107 [2366-2384]; [2902-2920]; [3433-3451]; [3967-3985]; [5034-5052]; Q15149-4 [2833-2851]; Q15149 [2970-2988]; Q15149-3 [2856-2874]		1	2660.29	0.767	0.732	0.819	3.011	0.857931	0.938903	0.988323	0.00231433	79	60.6	57.9	64.7	237.9	3.96	13.26	6.43	6.33	5.36	Shared	High	Not Found	High	High	Not Found	High	High	Not Found	High	High	Not Found	High	High	Not Found	High	High
		Checked	Confidence	Identifying Node	PSM Ambiguity	Annotated Sequence	Modifications	# Proteins	Master Protein Accessions	Protein Accessions	# Missed Cleavages	Charge	DeltaScore	DeltaCn	Rank	Search Engine Rank	m/z [Da]	MH+ [Da]	Theo. MH+ [Da]	DeltaM [ppm]	Deltam/z [Da]	Activation Type	MS Order	Isolation Interference [%]	SPS Mass Matches [%]	Average Reporter S/N	Comp. Voltage [V]	Ion Inject Time [ms]	RT [min]	First Scan	Spectrum File	File ID	Abundance: 126	Abundance: 127C	Abundance: 128C	Abundance: 129C	Abundance: 130C	Quan Info	XCorr	# Protein Groups	Percolator q-Value	Percolator PEP
		FALSE	High	Sequest HT (A2)	Unambiguous	[R].gYFDEEMNRVLADPSDDTk.[G]	N-Term(TMT6plex); K19(TMT6plex)	12	P58107; Q15149-4; Q15149; Q15149-3	P58107; Q15149-4; Q15149; A0A075B730; H0YDN1; Q15149-6; Q15149-9; Q15149-3; Q15149-8; Q15149-5; Q15149-7; Q15149-2	1	3	0.3922	0	1	1	887.436	2660.29	2660.29	0.76	0.00067	CID (Collision Induced Dissociation)	MS2	16.1162	100	106.4	-55	4.023	135.544	64546	20220420_hiroki_HeLa_SAHA_sORF_TMT_FAIMS_160min_07.raw	F1	92.6	71.3	63.7	69.6	234.9		3.06	4	6.232e-05	0.0005815
		FALSE	High	Sequest HT (A2)	Unambiguous	[R].gYFDEEMNRVLADPSDDTk.[G]	N-Term(TMT6plex); K19(TMT6plex)	12	P58107; Q15149-4; Q15149; Q15149-3	P58107; Q15149-4; Q15149; A0A075B730; H0YDN1; Q15149-6; Q15149-9; Q15149-3; Q15149-8; Q15149-5; Q15149-7; Q15149-2	1	3	0.3374	0	1	1	887.436	2660.29	2660.29	0.7	0.00062	CID (Collision Induced Dissociation)	MS2	12.7149	100	235.1	-55	15.29	139.321	73427	20220509_hiroki_SAHA_sORF_TMT_FAIMS_160min_06.raw	F5	192.8	189.4	152.6	167.5	473.4		2.46	4	0.00336	0.02385
	FALSE	High	[R].LAAEQELIR.[L]	1xTMT6plex [N-Term]	0.0182578	0.00305945	3	9	3	Q15149-4; Q15149; Q15149-3	Q15149-4 [1709-1717]; Q15149 [1846-1854]; Q15149-3 [1732-1740]		0	1271.75	0.952	0.931	1.006	1.116	0.989453	0.994881	0.999952	0.99996	99.9	95.1	93	100.5	111.5	3.14	2.65	2.89	2.83	3.37	Shared	High	High	High	High	High	High	High	High	High	High	High	High	High	High	High	High
		Checked	Confidence	Identifying Node	PSM Ambiguity	Annotated Sequence	Modifications	# Proteins	Master Protein Accessions	Protein Accessions	# Missed Cleavages	Charge	DeltaScore	DeltaCn	Rank	Search Engine Rank	m/z [Da]	MH+ [Da]	Theo. MH+ [Da]	DeltaM [ppm]	Deltam/z [Da]	Activation Type	MS Order	Isolation Interference [%]	SPS Mass Matches [%]	Average Reporter S/N	Comp. Voltage [V]	Ion Inject Time [ms]	RT [min]	First Scan	Spectrum File	File ID	Abundance: 126	Abundance: 127C	Abundance: 128C	Abundance: 129C	Abundance: 130C	Quan Info	XCorr	# Protein Groups	Percolator q-Value	Percolator PEP
		FALSE	High	Sequest HT (A2)	Unambiguous	[R].lAAEQELIR.[L]	N-Term(TMT6plex)	9	Q15149-4; Q15149; Q15149-3	Q15149-4; Q15149; Q15149-6; Q15149-9; Q15149-3; Q15149-8; Q15149-5; Q15149-7; Q15149-2	0	2	0.2237	0	1	1	636.38	1271.75	1271.75	0.05	3e-05	CID (Collision Induced Dissociation)	MS2	22.0647	100	377.2	-55	35	102.5	49408	20220420_hiroki_HeLa_SAHA_sORF_TMT_FAIMS_160min_07.raw	F1	373.9	416.2	352.8	389.5	353.5		1.52	3	0.001629	0.01171
		FALSE	High	Sequest HT (A2)	Unambiguous	[R].lAAEQELIR.[L]	N-Term(TMT6plex)	9	Q15149-4; Q15149; Q15149-3	Q15149-4; Q15149; Q15149-6; Q15149-9; Q15149-3; Q15149-8; Q15149-5; Q15149-7; Q15149-2	0	2	0.2288	0	1	1	636.38	1271.75	1271.75	0.29	0.00019	CID (Collision Induced Dissociation)	MS2	29.4455	100	492.3	-55	35	106.591	59940	20220509_hiroki_SAHA_sORF_TMT_FAIMS_160min_05.raw	F4	497.7	537.9	465.5	483.1	477.4		1.53	3	0.001653	0.01253
		FALSE	High	Sequest HT (A2)	Unambiguous	[R].lAAEQELIR.[L]	N-Term(TMT6plex)	9	Q15149-4; Q15149; Q15149-3	Q15149-4; Q15149; Q15149-6; Q15149-9; Q15149-3; Q15149-8; Q15149-5; Q15149-7; Q15149-2	0	2	0.0968	0	1	1	636.38	1271.75	1271.75	0.38	0.00024	CID (Collision Induced Dissociation)	MS2	30.5287	100	358.9	-55	35	106.701	58864	20220509_hiroki_SAHA_sORF_TMT_FAIMS_160min_06.raw	F5	379.3	377.3	353.6	360	324.1		1.55	3	0.002008	0.01461
	FALSE	High	[K].LAAIGEATR.[L]	1xTMT6plex [N-Term]	0.000329244	6.55117e-05	3	9	3	Q15149-4; Q15149; Q15149-3	Q15149-4 [1839-1847]; Q15149 [1976-1984]; Q15149-3 [1862-1870]		0	1130.67	1.016	1.001	1.005	1.256	0.992186	0.995965	0.999038	0.952403	94.7	96.2	94.9	95.2	119						Shared	High	High	High	High	High	High	High	High	High	High	High	High	High	High	High	High
		Checked	Confidence	Identifying Node	PSM Ambiguity	Annotated Sequence	Modifications	# Proteins	Master Protein Accessions	Protein Accessions	# Missed Cleavages	Charge	DeltaScore	DeltaCn	Rank	Search Engine Rank	m/z [Da]	MH+ [Da]	Theo. MH+ [Da]	DeltaM [ppm]	Deltam/z [Da]	Activation Type	MS Order	Isolation Interference [%]	SPS Mass Matches [%]	Average Reporter S/N	Comp. Voltage [V]	Ion Inject Time [ms]	RT [min]	First Scan	Spectrum File	File ID	Abundance: 126	Abundance: 127C	Abundance: 128C	Abundance: 129C	Abundance: 130C	Quan Info	XCorr	# Protein Groups	Percolator q-Value	Percolator PEP
		FALSE	High	Sequest HT (A2)	Unambiguous	[K].lAAIGEATR.[L]	N-Term(TMT6plex)	9	Q15149-4; Q15149; Q15149-3	Q15149-4; Q15149; Q15149-6; Q15149-9; Q15149-3; Q15149-8; Q15149-5; Q15149-7; Q15149-2	0	2	0.2062	0	1	1	565.84	1130.67	1130.67	0.48	0.00027	CID (Collision Induced Dissociation)	MS2	10.3465	100	235.1	-70	35	86.789	41873	20220420_hiroki_HeLa_SAHA_sORF_TMT_FAIMS_160min_07.raw	F1	225.9	260.4	228.7	224	236.7		1.94	3	6.232e-05	0.0001459
		FALSE	High	Sequest HT (A2)	Unambiguous	[K].lAAIGEATR.[L]	N-Term(TMT6plex)	9	Q15149-4; Q15149; Q15149-3	Q15149-4; Q15149; Q15149-6; Q15149-9; Q15149-3; Q15149-8; Q15149-5; Q15149-7; Q15149-2	0	2	0.2167	0	1	1	565.842	1130.68	1130.67	2.86	0.00162	CID (Collision Induced Dissociation)	MS2	55.2584	100	933.7	-70	35	90.2344	52091	20220509_hiroki_SAHA_sORF_TMT_FAIMS_160min_05.raw	F4	930.2	1053.6	899.8	908.8	875.9		1.2	3	0.001629	0.01246
		FALSE	High	Sequest HT (A2)	Unambiguous	[K].lAAIGEATR.[L]	N-Term(TMT6plex)	9	Q15149-4; Q15149; Q15149-3	Q15149-4; Q15149; Q15149-6; Q15149-9; Q15149-3; Q15149-8; Q15149-5; Q15149-7; Q15149-2	0	2	0.05	0	1	1	565.841	1130.67	1130.67	0.83	0.00047	CID (Collision Induced Dissociation)	MS2	74.0571	100	720.3	-70	35	90.1934	50974	20220509_hiroki_SAHA_sORF_TMT_FAIMS_160min_06.raw	F5	727.8	794.4	689.9	725.3	664.1		1	3	6.232e-05	0.0001391
	FALSE	High	[R].LAEDEAFQR.[R]	1xTMT6plex [N-Term]	0.00901166	0.00138988	3	9	3	Q15149-4; Q15149; Q15149-3	Q15149-4 [1869-1877]; Q15149 [2006-2014]; Q15149-3 [1892-1900]		0	1307.68	0.972	1	1.081	1.212	0.99054	0.999986	0.99398	0.979538	95	92.3	95	102.7	115.1	2.99	5.56	1.03	1.92	4.62	Shared	High	High	High	High	High	High	High	High	High	High	High	High	High	High	High	High
		Checked	Confidence	Identifying Node	PSM Ambiguity	Annotated Sequence	Modifications	# Proteins	Master Protein Accessions	Protein Accessions	# Missed Cleavages	Charge	DeltaScore	DeltaCn	Rank	Search Engine Rank	m/z [Da]	MH+ [Da]	Theo. MH+ [Da]	DeltaM [ppm]	Deltam/z [Da]	Activation Type	MS Order	Isolation Interference [%]	SPS Mass Matches [%]	Average Reporter S/N	Comp. Voltage [V]	Ion Inject Time [ms]	RT [min]	First Scan	Spectrum File	File ID	Abundance: 126	Abundance: 127C	Abundance: 128C	Abundance: 129C	Abundance: 130C	Quan Info	XCorr	# Protein Groups	Percolator q-Value	Percolator PEP
		FALSE	High	Sequest HT (A2)	Unambiguous	[R].lAEDEAFQR.[R]	N-Term(TMT6plex)	9	Q15149-4; Q15149; Q15149-3	Q15149-4; Q15149; Q15149-6; Q15149-9; Q15149-3; Q15149-8; Q15149-5; Q15149-7; Q15149-2	0	2	0.4022	0	1	1	654.343	1307.68	1307.68	0.08	5e-05	CID (Collision Induced Dissociation)	MS2	27.1732	100	255.5	-55	35	83.2923	40083	20220420_hiroki_HeLa_SAHA_sORF_TMT_FAIMS_160min_07.raw	F1	254.5	266.1	248.4	255.7	252.9		1.84	3	0.0007255	0.005368
		FALSE	High	Sequest HT (A2)	Unambiguous	[R].lAEDEAFQR.[R]	N-Term(TMT6plex)	9	Q15149-4; Q15149; Q15149-3	Q15149-4; Q15149; Q15149-6; Q15149-9; Q15149-3; Q15149-8; Q15149-5; Q15149-7; Q15149-2	0	2	0.1354	0	1	1	654.344	1307.68	1307.68	0.77	0.0005	CID (Collision Induced Dissociation)	MS2	42.9089	100	318	-55	35	86.8597	50409	20220509_hiroki_SAHA_sORF_TMT_FAIMS_160min_05.raw	F4	298.8	338.7	313.6	331.1	307.8		1.92	3	0.008237	0.04869
		FALSE	High	Sequest HT (A2)	Unambiguous	[R].lAEDEAFQR.[R]	N-Term(TMT6plex)	9	Q15149-4; Q15149; Q15149-3	Q15149-4; Q15149; Q15149-6; Q15149-9; Q15149-3; Q15149-8; Q15149-5; Q15149-7; Q15149-2	0	2	0.2118	0	1	1	654.343	1307.68	1307.68	-0.43	-0.00028	CID (Collision Induced Dissociation)	MS2	41.0315	100	191.5	-55	35	86.8949	49313	20220509_hiroki_SAHA_sORF_TMT_FAIMS_160min_06.raw	F5	184.2	220.6	185	196.5	171.1		1.7	3	0.0007449	0.006044
	FALSE	High	[R].IAEQQK.[A]	1xTMT6plex [K6]; 1xTMT6plex [N-Term]	0.0172379	0.00295935	3	10	2	Q15149-4; Q15149; Q15149-3	Q15149-4 [1023-1028]; Q15149 [1160-1165]; Q15149-3 [1046-1051]		0	1174.72	0.979	0.811	0.925	0.992	0.994791	0.968528	0.99398	0.99996	106.2	104	86.2	98.2	105.4	2.22	1.88	1.62	1.89	4.53	Shared	Not Found	High	High	Not Found	High	High	Not Found	High	High	Not Found	High	High	Not Found	High	High	High
		Checked	Confidence	Identifying Node	PSM Ambiguity	Annotated Sequence	Modifications	# Proteins	Master Protein Accessions	Protein Accessions	# Missed Cleavages	Charge	DeltaScore	DeltaCn	Rank	Search Engine Rank	m/z [Da]	MH+ [Da]	Theo. MH+ [Da]	DeltaM [ppm]	Deltam/z [Da]	Activation Type	MS Order	Isolation Interference [%]	SPS Mass Matches [%]	Average Reporter S/N	Comp. Voltage [V]	Ion Inject Time [ms]	RT [min]	First Scan	Spectrum File	File ID	Abundance: 126	Abundance: 127C	Abundance: 128C	Abundance: 129C	Abundance: 130C	Quan Info	XCorr	# Protein Groups	Percolator q-Value	Percolator PEP
		FALSE	High	Sequest HT (A2)	Unambiguous	[R].iAEQQk.[A]	N-Term(TMT6plex); K6(TMT6plex)	10	Q15149-4; Q15149; Q15149-3	Q15149-4; Q15149; H0YDN1; Q15149-6; Q15149-9; Q15149-3; Q15149-8; Q15149-5; Q15149-7; Q15149-2	0	2	0.0778	0	1	1	587.864	1174.72	1174.72	0.14	8e-05	CID (Collision Induced Dissociation)	MS2	2.99022	100	639.1	-55	35	60.7232	35772	20220509_hiroki_SAHA_sORF_TMT_FAIMS_160min_05.raw	F4	695.1	771.1	551.5	634	543.8		1.8	3	0.005457	0.03362
		FALSE	High	Sequest HT (A2)	Unambiguous	[R].iAEQQk.[A]	N-Term(TMT6plex); K6(TMT6plex)	10	Q15149-4; Q15149; Q15149-3	Q15149-4; Q15149; H0YDN1; Q15149-6; Q15149-9; Q15149-3; Q15149-8; Q15149-5; Q15149-7; Q15149-2	0	2	0.1412	0	1	1	587.863	1174.72	1174.72	-0.05	-3e-05	CID (Collision Induced Dissociation)	MS2	3.78229	100	800	-55	35	60.6312	34735	20220509_hiroki_SAHA_sORF_TMT_FAIMS_160min_06.raw	F5	847.1	942.9	709.2	774.8	726.2		1.77	3	0.001572	0.01103
	FALSE	High	[R].LAEVEAALEK.[Q]	1xTMT6plex [K10]; 1xTMT6plex [N-Term]	0.000192208	6.55117e-05	3	9	3	Q15149-4; Q15149; Q15149-3	Q15149-4 [1362-1371]; Q15149 [1499-1508]; Q15149-3 [1385-1394]		0	1530.91	0.988	0.954	1.014	0.934	0.997923	0.995965	0.99634	0.99996	102.3	101	97.5	103.7	95.5						Shared	High	High	High	High	High	High	High	High	High	High	High	High	High	High	High	High
		Checked	Confidence	Identifying Node	PSM Ambiguity	Annotated Sequence	Modifications	# Proteins	Master Protein Accessions	Protein Accessions	# Missed Cleavages	Charge	DeltaScore	DeltaCn	Rank	Search Engine Rank	m/z [Da]	MH+ [Da]	Theo. MH+ [Da]	DeltaM [ppm]	Deltam/z [Da]	Activation Type	MS Order	Isolation Interference [%]	SPS Mass Matches [%]	Average Reporter S/N	Comp. Voltage [V]	Ion Inject Time [ms]	RT [min]	First Scan	Spectrum File	File ID	Abundance: 126	Abundance: 127C	Abundance: 128C	Abundance: 129C	Abundance: 130C	Quan Info	XCorr	# Protein Groups	Percolator q-Value	Percolator PEP
		FALSE	High	Sequest HT (A2)	Unambiguous	[R].lAEVEAALEk.[Q]	N-Term(TMT6plex); K10(TMT6plex)	9	Q15149-4; Q15149; Q15149-3	Q15149-4; Q15149; Q15149-6; Q15149-9; Q15149-3; Q15149-8; Q15149-5; Q15149-7; Q15149-2	0	2	0.2955	0	1	1	765.961	1530.91	1530.91	-0.17	-0.00013	CID (Collision Induced Dissociation)	MS2	45.9754	100	189.8	-40	5.035	143.533	68302	20220420_hiroki_HeLa_SAHA_sORF_TMT_FAIMS_160min_07.raw	F1	195.1	218.6	188.1	195.2	152		2.47	3	6.232e-05	7.629e-05
		FALSE	High	Sequest HT (A2)	Unambiguous	[R].lAEVEAALEk.[Q]	N-Term(TMT6plex); K10(TMT6plex)	9	Q15149-4; Q15149; Q15149-3	Q15149-4; Q15149; Q15149-6; Q15149-9; Q15149-3; Q15149-8; Q15149-5; Q15149-7; Q15149-2	0	2	0.2462	0	1	1	765.961	1530.91	1530.91	-0.13	-0.0001	CID (Collision Induced Dissociation)	MS2	65.1541	100	107.8	-40	6.292	147.808	78468	20220509_hiroki_SAHA_sORF_TMT_FAIMS_160min_05.raw	F4	107.8	127.4	103.4	108.8	91.6		2.64	3	6.232e-05	0.0005582
		FALSE	High	Sequest HT (A2)	Unambiguous	[R].lAEVEAALEk.[Q]	N-Term(TMT6plex); K10(TMT6plex)	9	Q15149-4; Q15149; Q15149-3	Q15149-4; Q15149; Q15149-6; Q15149-9; Q15149-3; Q15149-8; Q15149-5; Q15149-7; Q15149-2	0	2	0.1957	0	1	1	765.961	1530.91	1530.91	0.04	3e-05	CID (Collision Induced Dissociation)	MS2	74.9213	100	79.9	-40	5.352	147.889	77305	20220509_hiroki_SAHA_sORF_TMT_FAIMS_160min_06.raw	F5	72.2	92.6	75.8	86.9	72		1.84	3	0.0009771	0.00709
	FALSE	High	[R].LDLQYAK.[L]	1xTMT6plex [K7]; 1xTMT6plex [N-Term]	0.025145	0.00422698	3	11	1	Q15149-4; Q15149; Q15149-3	Q15149-4 [597-603]; Q15149 [734-740]; Q15149-3 [620-626]		0	1308.79	1.027	0.926	1.067	1.056	0.991835	0.992006	0.994356	0.99996	98.5	101.1	91.3	105.1	104						Shared	Not Found	Not Found	High	Not Found	Not Found	High	Not Found	Not Found	High	Not Found	Not Found	High	Not Found	Not Found	High	High
		Checked	Confidence	Identifying Node	PSM Ambiguity	Annotated Sequence	Modifications	# Proteins	Master Protein Accessions	Protein Accessions	# Missed Cleavages	Charge	DeltaScore	DeltaCn	Rank	Search Engine Rank	m/z [Da]	MH+ [Da]	Theo. MH+ [Da]	DeltaM [ppm]	Deltam/z [Da]	Activation Type	MS Order	Isolation Interference [%]	SPS Mass Matches [%]	Average Reporter S/N	Comp. Voltage [V]	Ion Inject Time [ms]	RT [min]	First Scan	Spectrum File	File ID	Abundance: 126	Abundance: 127C	Abundance: 128C	Abundance: 129C	Abundance: 130C	Quan Info	XCorr	# Protein Groups	Percolator q-Value	Percolator PEP
		FALSE	High	Sequest HT (A2)	Unambiguous	[R].lDLQYAk.[L]	N-Term(TMT6plex); K7(TMT6plex)	11	Q15149-4; Q15149; Q15149-3	Q15149-4; Q15149; E9PMV1; H0YDN1; Q15149-6; Q15149-9; Q15149-3; Q15149-8; Q15149-5; Q15149-7; Q15149-2	0	2	0.2151	0	1	1	654.9	1308.79	1308.79	0.01	1e-05	CID (Collision Induced Dissociation)	MS2	22.4279	100	709	-55	35	113.637	61987	20220509_hiroki_SAHA_sORF_TMT_FAIMS_160min_06.raw	F5	706.6	822.7	657.4	744	614.3		1.86	3	0.002349	0.01674
	FALSE	High	[R].LEDLLQDAQDEK.[E]	1xTMT6plex [K12]; 1xTMT6plex [N-Term]	0.00127685	6.55117e-05	3	10	2	Q15149-4; Q15149; Q15149-3	Q15149-4 [760-771]; Q15149 [897-908]; Q15149-3 [783-794]		0	1875.01	1.031	1.038	1.097	1.144	0.991936	0.995965	0.99398	0.997238	94.2	97	97.8	103.3	107.7	4.48	1.28	5.94	0.95	3.54	Shared	High	High	Not Found	High	High	Not Found	High	High	Not Found	High	High	Not Found	High	High	Not Found	High
		Checked	Confidence	Identifying Node	PSM Ambiguity	Annotated Sequence	Modifications	# Proteins	Master Protein Accessions	Protein Accessions	# Missed Cleavages	Charge	DeltaScore	DeltaCn	Rank	Search Engine Rank	m/z [Da]	MH+ [Da]	Theo. MH+ [Da]	DeltaM [ppm]	Deltam/z [Da]	Activation Type	MS Order	Isolation Interference [%]	SPS Mass Matches [%]	Average Reporter S/N	Comp. Voltage [V]	Ion Inject Time [ms]	RT [min]	First Scan	Spectrum File	File ID	Abundance: 126	Abundance: 127C	Abundance: 128C	Abundance: 129C	Abundance: 130C	Quan Info	XCorr	# Protein Groups	Percolator q-Value	Percolator PEP
		FALSE	High	Sequest HT (A2)	Unambiguous	[R].lEDLLQDAQDEk.[E]	N-Term(TMT6plex); K12(TMT6plex)	10	Q15149-4; Q15149; Q15149-3	Q15149-4; Q15149; H0YDN1; Q15149-6; Q15149-9; Q15149-3; Q15149-8; Q15149-5; Q15149-7; Q15149-2	0	3	0.2819	0	1	1	625.676	1875.01	1875.01	0.45	0.00028	CID (Collision Induced Dissociation)	MS2	15.6626	100	413.8	-70	35	145.145	69069	20220420_hiroki_HeLa_SAHA_sORF_TMT_FAIMS_160min_07.raw	F1	380.7	463.7	430.3	428.5	365.7		2.98	3	6.232e-05	0.0006786
		FALSE	High	Sequest HT (A2)	Unambiguous	[R].lEDLLQDAQDEk.[E]	N-Term(TMT6plex); K12(TMT6plex)	10	Q15149-4; Q15149; Q15149-3	Q15149-4; Q15149; H0YDN1; Q15149-6; Q15149-9; Q15149-3; Q15149-8; Q15149-5; Q15149-7; Q15149-2	0	3	0.4183	0	1	1	625.676	1875.01	1875.01	1.4	0.00087	CID (Collision Induced Dissociation)	MS2	15.4029	100	211.9	-70	35	148.94	79001	20220509_hiroki_SAHA_sORF_TMT_FAIMS_160min_05.raw	F4	208.7	234.5	202.3	217.8	196.1		3.49	3	6.232e-05	0.0006217
	FALSE	High	[KR].IEEEIR.[AVHEQNR]	1xTMT6plex [N-Term]	0.0271647	0.00446871	4	25	6	Q15149-4; Q15149; Q15149-3; Q07065	Q15149-4 [1450-1455]; Q15149 [1587-1592]; Q15149-3 [1473-1478]; Q07065 [373-378]		0	1017.58	0.979	0.989	1.228	1.211	0.994791	0.999986	0.986998	0.993627	92.5	90.5	91.4	113.6	112						Shared	Not Found	Not Found	High	Not Found	Not Found	High	Not Found	Not Found	High	Not Found	Not Found	High	Not Found	Not Found	High	High
		Checked	Confidence	Identifying Node	PSM Ambiguity	Annotated Sequence	Modifications	# Proteins	Master Protein Accessions	Protein Accessions	# Missed Cleavages	Charge	DeltaScore	DeltaCn	Rank	Search Engine Rank	m/z [Da]	MH+ [Da]	Theo. MH+ [Da]	DeltaM [ppm]	Deltam/z [Da]	Activation Type	MS Order	Isolation Interference [%]	SPS Mass Matches [%]	Average Reporter S/N	Comp. Voltage [V]	Ion Inject Time [ms]	RT [min]	First Scan	Spectrum File	File ID	Abundance: 126	Abundance: 127C	Abundance: 128C	Abundance: 129C	Abundance: 130C	Quan Info	XCorr	# Protein Groups	Percolator q-Value	Percolator PEP
		FALSE	High	Sequest HT (A2)	Unambiguous	[KR].iEEEIR.[AVHEQNR]	N-Term(TMT6plex)	11	Q15149-4; Q15149; Q15149-3	Q15149-4; 514915; Q15149; Q15149-6; Q15149-9; Q15149-3; Q8WTU0; Q15149-8; Q15149-5; Q15149-7; Q15149-2	0	2	0.0366	0	1	1	509.292	1017.58	1017.58	-0.47	-0.00024	CID (Collision Induced Dissociation)	MS2	36.8972			-55	3.316	72.109	34167	20220420_hiroki_HeLa_SAHA_sORF_TMT_FAIMS_160min_07.raw	F1							1.64	4	0.006132	0.0377
		FALSE	High	Sequest HT (A2)	Unambiguous	[KR].lEEEIR.[AVHEQNR]	N-Term(TMT6plex)	3		P17661; 93636; 322469	0	2	0.0366	0	1	2	509.292	1017.58	1017.58	-0.47	-0.00024	CID (Collision Induced Dissociation)	MS2	36.8972			-55	3.316	72.109	34167	20220420_hiroki_HeLa_SAHA_sORF_TMT_FAIMS_160min_07.raw	F1							1.64	0	0.006132	0.0377
		FALSE	High	Sequest HT (A2)	Unambiguous	[KR].lEEELR.[AVHEQNR]	N-Term(TMT6plex)	11	Q07065	Q8N283; Q8IY63-2; P41219; F6XZD3; Q66GS9; Q9ULE0; P41219-2; Q9ULE0-2; H7C5W5; Q8IY63; Q07065	0	2	0.0366	0	1	3	509.292	1017.58	1017.58	-0.47	-0.00024	CID (Collision Induced Dissociation)	MS2	36.8972			-55	3.316	72.109	34167	20220420_hiroki_HeLa_SAHA_sORF_TMT_FAIMS_160min_07.raw	F1							1.64	4	0.006132	0.0377
		FALSE	High	Sequest HT (A2)	Unambiguous	[KR].iEEEIR.[AVHEQNR]	N-Term(TMT6plex)	11	Q15149-4; Q15149; Q15149-3	Q15149-4; 514915; Q15149; Q15149-6; Q15149-9; Q15149-3; Q8WTU0; Q15149-8; Q15149-5; Q15149-7; Q15149-2	0	2	0.1407	0	1	1	509.293	1017.58	1017.58	-0.07	-3e-05	CID (Collision Induced Dissociation)	MS2	50.4805	100	88.1	-55	4.043	75.6661	43462	20220509_hiroki_SAHA_sORF_TMT_FAIMS_160min_06.raw	F5	82.9	92	82.3	100.4	82.7		1.99	4	0.002483	0.0182
		FALSE	High	Sequest HT (A2)	Unambiguous	[KR].lEEEIR.[AVHEQNR]	N-Term(TMT6plex)	3		P17661; 93636; 322469	0	2	0.1407	0	1	2	509.293	1017.58	1017.58	-0.07	-3e-05	CID (Collision Induced Dissociation)	MS2	50.4805	100	88.1	-55	4.043	75.6661	43462	20220509_hiroki_SAHA_sORF_TMT_FAIMS_160min_06.raw	F5	82.9	92	82.3	100.4	82.7		1.99	0	0.002483	0.0182
		FALSE	High	Sequest HT (A2)	Unambiguous	[KR].lEEELR.[AVHEQNR]	N-Term(TMT6plex)	11	Q07065	Q8N283; Q8IY63-2; P41219; F6XZD3; Q66GS9; Q9ULE0; P41219-2; Q9ULE0-2; H7C5W5; Q8IY63; Q07065	0	2	0.1407	0	1	3	509.293	1017.58	1017.58	-0.07	-3e-05	CID (Collision Induced Dissociation)	MS2	50.4805	100	88.1	-55	4.043	75.6661	43462	20220509_hiroki_SAHA_sORF_TMT_FAIMS_160min_06.raw	F5	82.9	92	82.3	100.4	82.7		1.99	4	0.002483	0.0182
	FALSE	High	[R].LEEQAAQHK.[A]	1xTMT6plex [K9]; 1xTMT6plex [N-Term]	0.00675432	0.000888873	3	9	3	Q15149-4; Q15149; Q15149-3	Q15149-4 [1880-1888]; Q15149 [2017-2025]; Q15149-3 [1903-1911]		0	1511.86	1.121	1.081	1.177	1.19	0.985368	0.992006	0.988323	0.996369	89.8	100.7	97	105.7	106.9	6.09	3.33	2.74	2.61	4.79	Shared	High	High	High	High	High	High	High	High	High	High	High	High	High	High	High	High
		Checked	Confidence	Identifying Node	PSM Ambiguity	Annotated Sequence	Modifications	# Proteins	Master Protein Accessions	Protein Accessions	# Missed Cleavages	Charge	DeltaScore	DeltaCn	Rank	Search Engine Rank	m/z [Da]	MH+ [Da]	Theo. MH+ [Da]	DeltaM [ppm]	Deltam/z [Da]	Activation Type	MS Order	Isolation Interference [%]	SPS Mass Matches [%]	Average Reporter S/N	Comp. Voltage [V]	Ion Inject Time [ms]	RT [min]	First Scan	Spectrum File	File ID	Abundance: 126	Abundance: 127C	Abundance: 128C	Abundance: 129C	Abundance: 130C	Quan Info	XCorr	# Protein Groups	Percolator q-Value	Percolator PEP
		FALSE	High	Sequest HT (A2)	Unambiguous	[R].lEEQAAQHk.[A]	N-Term(TMT6plex); K9(TMT6plex)	9	Q15149-4; Q15149; Q15149-3	Q15149-4; Q15149; Q15149-6; Q15149-9; Q15149-3; Q15149-8; Q15149-5; Q15149-7; Q15149-2	0	3	0.2658	0	1	1	504.624	1511.86	1511.86	0.21	0.00011	CID (Collision Induced Dissociation)	MS2	48.2407	100	125.3	-55	5.301	58.9179	26464	20220420_hiroki_HeLa_SAHA_sORF_TMT_FAIMS_160min_07.raw	F1	113.3	148.8	124.2	127.9	112.5		2.37	3	0.001629	0.01186
		FALSE	High	Sequest HT (A2)	Unambiguous	[R].lEEQAAQHk.[A]	N-Term(TMT6plex); K9(TMT6plex)	9	Q15149-4; Q15149; Q15149-3	Q15149-4; Q15149; Q15149-6; Q15149-9; Q15149-3; Q15149-8; Q15149-5; Q15149-7; Q15149-2	0	3	0.3136	0	1	1	504.624	1511.86	1511.86	-0.25	-0.00012	CID (Collision Induced Dissociation)	MS2	43.5781	100	126.5	-55	2.451	62.7813	37045	20220509_hiroki_SAHA_sORF_TMT_FAIMS_160min_05.raw	F4	106.7	146.6	119.4	137.1	122.9		2.87	3	0.002008	0.0147
		FALSE	High	Sequest HT (A2)	Unambiguous	[R].lEEQAAQHk.[A]	N-Term(TMT6plex); K9(TMT6plex)	9	Q15149-4; Q15149; Q15149-3	Q15149-4; Q15149; Q15149-6; Q15149-9; Q15149-3; Q15149-8; Q15149-5; Q15149-7; Q15149-2	0	3	0.4053	0	1	1	504.624	1511.86	1511.86	-0.05	-3e-05	CID (Collision Induced Dissociation)	MS2	35.0711	100	149.7	-55	2.221	62.679	36005	20220509_hiroki_SAHA_sORF_TMT_FAIMS_160min_06.raw	F5	142.4	167.1	147.7	158	133.2		3.01	3	0.000472	0.003915
	FALSE	High	[K].LEQLFQDEVAK.[A]	1xTMT6plex [K11]; 1xTMT6plex [N-Term]	8.34728e-05	6.55117e-05	3	10	3	Q15149-4; Q15149; Q15149-3	Q15149-4 [2516-2526]; Q15149 [2653-2663]; Q15149-3 [2539-2549]		0	1778.01	1.024	0.999	1.003	1.223	0.993821	0.999986	0.999259	0.964856	95.3	97.6	95.2	95.5	116.5	7.12	5.32	6.78	2.8	6.83	Shared	High	High	High	High	High	High	High	High	High	High	High	High	High	High	High	High
		Checked	Confidence	Identifying Node	PSM Ambiguity	Annotated Sequence	Modifications	# Proteins	Master Protein Accessions	Protein Accessions	# Missed Cleavages	Charge	DeltaScore	DeltaCn	Rank	Search Engine Rank	m/z [Da]	MH+ [Da]	Theo. MH+ [Da]	DeltaM [ppm]	Deltam/z [Da]	Activation Type	MS Order	Isolation Interference [%]	SPS Mass Matches [%]	Average Reporter S/N	Comp. Voltage [V]	Ion Inject Time [ms]	RT [min]	First Scan	Spectrum File	File ID	Abundance: 126	Abundance: 127C	Abundance: 128C	Abundance: 129C	Abundance: 130C	Quan Info	XCorr	# Protein Groups	Percolator q-Value	Percolator PEP
		FALSE	High	Sequest HT (A2)	Unambiguous	[K].lEQLFQDEVAk.[A]	N-Term(TMT6plex); K11(TMT6plex)	10	Q15149-4; Q15149; Q15149-3	Q15149-4; Q15149; H0YDN1; Q15149-6; Q15149-9; Q15149-3; Q15149-8; Q15149-5; Q15149-7; Q15149-2	0	2	0.3879	0	1	1	889.509	1778.01	1778.01	-0.03	-2e-05	CID (Collision Induced Dissociation)	MS2	30.2684	100	40.9	-40	3.628	148.214	70510	20220420_hiroki_HeLa_SAHA_sORF_TMT_FAIMS_160min_07.raw	F1	39.5	45.9	39.9	39.1	40.3		3.48	3	6.232e-05	4.627e-05
		FALSE	High	Sequest HT (A2)	Unambiguous	[K].lEQLFQDEVAk.[A]	N-Term(TMT6plex); K11(TMT6plex)	10	Q15149-4; Q15149; Q15149-3	Q15149-4; Q15149; H0YDN1; Q15149-6; Q15149-9; Q15149-3; Q15149-8; Q15149-5; Q15149-7; Q15149-2	0	3	0.2377	0	1	1	593.342	1778.01	1778.01	0.01	1e-05	CID (Collision Induced Dissociation)	MS2	37.715	100	262.4	-70	35	152.67	80713	20220509_hiroki_SAHA_sORF_TMT_FAIMS_160min_05.raw	F4	265.1	306.9	237	258.4	244.6		2.23	3	6.232e-05	0.0007682
		FALSE	High	Sequest HT (A2)	Unambiguous	[K].lEQLFQDEVAk.[A]	N-Term(TMT6plex); K11(TMT6plex)	10	Q15149-4; Q15149; Q15149-3	Q15149-4; Q15149; H0YDN1; Q15149-6; Q15149-9; Q15149-3; Q15149-8; Q15149-5; Q15149-7; Q15149-2	0	2	0.3669	0	1	1	889.508	1778.01	1778.01	-0.49	-0.00044	CID (Collision Induced Dissociation)	MS2	35.0319	100	66.4	-40	8.176	152.944	79581	20220509_hiroki_SAHA_sORF_TMT_FAIMS_160min_06.raw	F5	58.8	70.4	69.3	62.3	71.1		3.08	3	6.232e-05	3.053e-05
	FALSE	High	[R].LGFHLPLEVAYQR.[G]	1xTMT6plex [N-Term]	0.000410174	6.55117e-05	3	10	3	Q15149-4; Q15149; Q15149-3	Q15149-4 [3814-3826]; Q15149 [3951-3963]; Q15149-3 [3837-3849]		0	1772.01	0.995	0.93	1.029	1.119	0.999999	0.994419	0.999038	0.99996	98.6	98.1	91.7	101.4	110.3	1.77	1.19	1.18	0.37	1.35	Shared	High	High	High	High	High	High	High	High	High	High	High	High	High	High	High	High
		Checked	Confidence	Identifying Node	PSM Ambiguity	Annotated Sequence	Modifications	# Proteins	Master Protein Accessions	Protein Accessions	# Missed Cleavages	Charge	DeltaScore	DeltaCn	Rank	Search Engine Rank	m/z [Da]	MH+ [Da]	Theo. MH+ [Da]	DeltaM [ppm]	Deltam/z [Da]	Activation Type	MS Order	Isolation Interference [%]	SPS Mass Matches [%]	Average Reporter S/N	Comp. Voltage [V]	Ion Inject Time [ms]	RT [min]	First Scan	Spectrum File	File ID	Abundance: 126	Abundance: 127C	Abundance: 128C	Abundance: 129C	Abundance: 130C	Quan Info	XCorr	# Protein Groups	Percolator q-Value	Percolator PEP
		FALSE	High	Sequest HT (A2)	Unambiguous	[R].lGFHLPLEVAYQR.[G]	N-Term(TMT6plex)	10	Q15149-4; Q15149; Q15149-3	Q15149-4; Q15149; H0YDN1; Q15149-6; Q15149-9; Q15149-3; Q15149-8; Q15149-5; Q15149-7; Q15149-2	0	3	0.4031	0	1	1	591.34	1772.01	1772.01	0.05	3e-05	CID (Collision Induced Dissociation)	MS2	15.0508	100	962.1	-40	35	143.601	68334	20220420_hiroki_HeLa_SAHA_sORF_TMT_FAIMS_160min_07.raw	F1	957	1080.3	907.3	976.5	889.6		1.29	3	6.232e-05	0.0001774
		FALSE	High	Sequest HT (A2)	Unambiguous	[R].lGFHLPLEVAYQR.[G]	N-Term(TMT6plex)	10	Q15149-4; Q15149; Q15149-3	Q15149-4; Q15149; H0YDN1; Q15149-6; Q15149-9; Q15149-3; Q15149-8; Q15149-5; Q15149-7; Q15149-2	0	3	0.3655	0	1	1	591.34	1772.01	1772.01	-0.33	-0.0002	CID (Collision Induced Dissociation)	MS2	24.9215	100	1193.5	-40	35	149.09	79072	20220509_hiroki_SAHA_sORF_TMT_FAIMS_160min_05.raw	F4	1166.5	1369.5	1096	1210.7	1124.9		1.45	3	0.0002969	0.001962
		FALSE	High	Sequest HT (A2)	Unambiguous	[R].lGFHLPLEVAYQR.[G]	N-Term(TMT6plex)	10	Q15149-4; Q15149; Q15149-3	Q15149-4; Q15149; H0YDN1; Q15149-6; Q15149-9; Q15149-3; Q15149-8; Q15149-5; Q15149-7; Q15149-2	0	3	0.5455	0	1	1	591.34	1772.01	1772.01	0.4	0.00024	CID (Collision Induced Dissociation)	MS2	7.68031	100	1267.2	-40	35	149.102	77856	20220509_hiroki_SAHA_sORF_TMT_FAIMS_160min_06.raw	F5	1284.8	1421.8	1182	1281.1	1166.4		1.65	3	6.232e-05	0.0006225
	FALSE	High	[R].LLDAQLATGGIVDPR.[L]	1xTMT6plex [N-Term]	1.53714e-08	6.55117e-05	3	10	3	Q15149-4; Q15149; Q15149-3	Q15149-4 [3799-3813]; Q15149 [3936-3950]; Q15149-3 [3822-3836]		0	1768.02	1.006	0.989	1.073	1.061	0.997404	0.999986	0.99398	0.99996	97.5	98.1	96.4	104.6	103.4	1.66	2.21	1.78	1.59	2.03	Shared	High	High	High	High	High	High	High	High	High	High	High	High	High	High	High	High
		Checked	Confidence	Identifying Node	PSM Ambiguity	Annotated Sequence	Modifications	# Proteins	Master Protein Accessions	Protein Accessions	# Missed Cleavages	Charge	DeltaScore	DeltaCn	Rank	Search Engine Rank	m/z [Da]	MH+ [Da]	Theo. MH+ [Da]	DeltaM [ppm]	Deltam/z [Da]	Activation Type	MS Order	Isolation Interference [%]	SPS Mass Matches [%]	Average Reporter S/N	Comp. Voltage [V]	Ion Inject Time [ms]	RT [min]	First Scan	Spectrum File	File ID	Abundance: 126	Abundance: 127C	Abundance: 128C	Abundance: 129C	Abundance: 130C	Quan Info	XCorr	# Protein Groups	Percolator q-Value	Percolator PEP
		FALSE	High	Sequest HT (A2)	Unambiguous	[R].lLDAQLATGGIVDPR.[L]	N-Term(TMT6plex)	10	Q15149-4; Q15149; Q15149-3	Q15149-4; Q15149; H0YDN1; Q15149-6; Q15149-9; Q15149-3; Q15149-8; Q15149-5; Q15149-7; Q15149-2	0	3	0.3333	0	1	1	590.01	1768.02	1768.02	0.02	1e-05	CID (Collision Induced Dissociation)	MS2	7.60595	100	1019.8	-40	35	139.429	66343	20220420_hiroki_HeLa_SAHA_sORF_TMT_FAIMS_160min_07.raw	F1	998.3	1183.6	990.3	1043.5	883.4		1.86	3	6.232e-05	3.708e-05
		FALSE	High	Sequest HT (A2)	Unambiguous	[R].lLDAQLATGGIVDPR.[L]	N-Term(TMT6plex)	10	Q15149-4; Q15149; Q15149-3	Q15149-4; Q15149; H0YDN1; Q15149-6; Q15149-9; Q15149-3; Q15149-8; Q15149-5; Q15149-7; Q15149-2	0	3	0.4286	0	1	1	590.01	1768.02	1768.02	-0.36	-0.00021	CID (Collision Induced Dissociation)	MS2	5.05926	100	559.6	-40	35	143.419	76455	20220509_hiroki_SAHA_sORF_TMT_FAIMS_160min_05.raw	F4	563.2	627.3	559.9	582.1	465.4		2.8	3	6.232e-05	2.321e-09
		FALSE	High	Sequest HT (A2)	Unambiguous	[R].lLDAQLATGGIVDPR.[L]	N-Term(TMT6plex)	10	Q15149-4; Q15149; Q15149-3	Q15149-4; Q15149; H0YDN1; Q15149-6; Q15149-9; Q15149-3; Q15149-8; Q15149-5; Q15149-7; Q15149-2	0	3	0.4502	0	1	1	590.01	1768.02	1768.02	-0.4	-0.00023	CID (Collision Induced Dissociation)	MS2	11.873	100	786.3	-40	35	143.304	75204	20220509_hiroki_SAHA_sORF_TMT_FAIMS_160min_06.raw	F5	769.6	882	768.3	834	677.6		2.51	3	6.232e-05	2.154e-07
	FALSE	High	[R].LLDAQLSTGGIVDPSK.[S]	1xTMT6plex [K16]; 1xTMT6plex [N-Term]	1.24307e-08	6.55117e-05	3	10	3	Q15149-4; Q15149; Q15149-3	Q15149-4 [3133-3148]; Q15149 [3270-3285]; Q15149-3 [3156-3171]		0	2072.2	1.048	0.993	1.072	1.183	0.988271	0.999986	0.99398	0.998632	94.4	98.9	93.8	101.2	111.7	1.76	1.53	1.13	1.98	2.14	Shared	High	High	High	High	High	High	High	High	High	High	High	High	High	High	High	High
		Checked	Confidence	Identifying Node	PSM Ambiguity	Annotated Sequence	Modifications	# Proteins	Master Protein Accessions	Protein Accessions	# Missed Cleavages	Charge	DeltaScore	DeltaCn	Rank	Search Engine Rank	m/z [Da]	MH+ [Da]	Theo. MH+ [Da]	DeltaM [ppm]	Deltam/z [Da]	Activation Type	MS Order	Isolation Interference [%]	SPS Mass Matches [%]	Average Reporter S/N	Comp. Voltage [V]	Ion Inject Time [ms]	RT [min]	First Scan	Spectrum File	File ID	Abundance: 126	Abundance: 127C	Abundance: 128C	Abundance: 129C	Abundance: 130C	Quan Info	XCorr	# Protein Groups	Percolator q-Value	Percolator PEP
		FALSE	High	Sequest HT (A2)	Unambiguous	[R].lLDAQLSTGGIVDPSk.[S]	N-Term(TMT6plex); K16(TMT6plex)	10	Q15149-4; Q15149; Q15149-3	Q15149-4; Q15149; H0YDN1; Q15149-6; Q15149-9; Q15149-3; Q15149-8; Q15149-5; Q15149-7; Q15149-2	0	3	0.4635	0	1	1	691.405	2072.2	2072.2	-0.11	-8e-05	CID (Collision Induced Dissociation)	MS2	10.082	100	1083.7	-40	35	140.697	66943	20220420_hiroki_HeLa_SAHA_sORF_TMT_FAIMS_160min_07.raw	F1	1062.2	1242.4	1037.1	1092.5	984.3		3.15	3	6.232e-05	0.0003505
		FALSE	High	Sequest HT (A2)	Unambiguous	[R].lLDAQLSTGGIVDPSk.[S]	N-Term(TMT6plex); K16(TMT6plex)	10	Q15149-4; Q15149; Q15149-3	Q15149-4; Q15149; H0YDN1; Q15149-6; Q15149-9; Q15149-3; Q15149-8; Q15149-5; Q15149-7; Q15149-2	0	3	0.4124	0	1	1	691.405	2072.2	2072.2	-0.27	-0.00019	CID (Collision Induced Dissociation)	MS2	2.06801	100	2079.6	-40	35	144.666	77020	20220509_hiroki_SAHA_sORF_TMT_FAIMS_160min_05.raw	F4	1983.2	2325.8	1961.7	2170.8	1956.4		3.71	3	6.232e-05	6.765e-05
		FALSE	High	Sequest HT (A2)	Unambiguous	[R].lLDAQLSTGGIVDPSk.[S]	N-Term(TMT6plex); K16(TMT6plex)	10	Q15149-4; Q15149; Q15149-3	Q15149-4; Q15149; H0YDN1; Q15149-6; Q15149-9; Q15149-3; Q15149-8; Q15149-5; Q15149-7; Q15149-2	0	3	0.2887	0	1	1	691.405	2072.2	2072.2	0.4	0.00028	CID (Collision Induced Dissociation)	MS2	1.79401	100	1228.1	-40	35	144.624	75806	20220509_hiroki_SAHA_sORF_TMT_FAIMS_160min_06.raw	F5	1176.8	1398.2	1185.2	1233.3	1147.1		1.94	3	6.232e-05	1.828e-09
	FALSE	High	[R].LLDPEDVDVPQPDEK.[S]	1xTMT6plex [K15]; 1xTMT6plex [N-Term]	0.000124761	6.55117e-05	3	11	3	Q15149-4; Q15149; Q15149-3	Q15149-4 [235-249]; Q15149 [372-386]; Q15149-3 [262-276]		0	2167.15	0.977	0.974	1.007	1.16	0.992897	0.995965	0.999952	0.999469	97.7	95.4	95.1	98.4	113.4	2.14	3.6	1.45	1.41	1.76	Shared	High	High	High	High	High	High	High	High	High	High	High	High	High	High	High	High
		Checked	Confidence	Identifying Node	PSM Ambiguity	Annotated Sequence	Modifications	# Proteins	Master Protein Accessions	Protein Accessions	# Missed Cleavages	Charge	DeltaScore	DeltaCn	Rank	Search Engine Rank	m/z [Da]	MH+ [Da]	Theo. MH+ [Da]	DeltaM [ppm]	Deltam/z [Da]	Activation Type	MS Order	Isolation Interference [%]	SPS Mass Matches [%]	Average Reporter S/N	Comp. Voltage [V]	Ion Inject Time [ms]	RT [min]	First Scan	Spectrum File	File ID	Abundance: 126	Abundance: 127C	Abundance: 128C	Abundance: 129C	Abundance: 130C	Quan Info	XCorr	# Protein Groups	Percolator q-Value	Percolator PEP
		FALSE	High	Sequest HT (A2)	Unambiguous	[R].lLDPEDVDVPQPDEk.[S]	N-Term(TMT6plex); K15(TMT6plex)	11	Q15149-4; Q15149; Q15149-3	Q15149-4; Q15149; E9PMV1; H0YDN1; Q15149-6; Q15149-9; Q15149-3; Q15149-8; Q15149-5; Q15149-7; Q15149-2	0	3	0.4957	0	1	1	723.056	2167.15	2167.15	0.26	0.00019	CID (Collision Induced Dissociation)	MS2	3.40632	100	959.1	-55	35	134.991	64292	20220420_hiroki_HeLa_SAHA_sORF_TMT_FAIMS_160min_07.raw	F1	950.7	1052.1	935.8	943.9	913.1		2.32	3	6.232e-05	4.759e-05
		FALSE	High	Sequest HT (A2)	Unambiguous	[R].lLDPEDVDVPQPDEk.[S]	N-Term(TMT6plex); K15(TMT6plex)	11	Q15149-4; Q15149; Q15149-3	Q15149-4; Q15149; E9PMV1; H0YDN1; Q15149-6; Q15149-9; Q15149-3; Q15149-8; Q15149-5; Q15149-7; Q15149-2	0	3	0.4627	0	1	1	723.056	2167.15	2167.15	-0.2	-0.00015	CID (Collision Induced Dissociation)	MS2	0	100	505	-55	35	138.333	74177	20220509_hiroki_SAHA_sORF_TMT_FAIMS_160min_05.raw	F4	502.3	537.2	479.5	510.9	494.9		2.68	3	6.232e-05	0.0003932
		FALSE	High	Sequest HT (A2)	Unambiguous	[R].lLDPEDVDVPQPDEk.[S]	N-Term(TMT6plex); K15(TMT6plex)	11	Q15149-4; Q15149; Q15149-3	Q15149-4; Q15149; E9PMV1; H0YDN1; Q15149-6; Q15149-9; Q15149-3; Q15149-8; Q15149-5; Q15149-7; Q15149-2	0	3	0.4363	0	1	1	723.055	2167.15	2167.15	-0.75	-0.00054	CID (Collision Induced Dissociation)	MS2	0	100	984.3	-55	35	138.302	72971	20220509_hiroki_SAHA_sORF_TMT_FAIMS_160min_06.raw	F5	942.5	1122.1	956	966.7	934.3		2.59	3	6.232e-05	0.0003274
	FALSE	High	[R].LLEAAAQSTK.[G]	1xTMT6plex [K10]; 1xTMT6plex [N-Term]	0.000168965	6.55117e-05	3	10	3	Q15149-4; Q15149; Q15149-3	Q15149-4 [4463-4472]; Q15149 [4600-4609]; Q15149-3 [4486-4495]		0	1489.9	1.02	0.933	1.04	1.113	0.999336	0.993652	0.994356	0.99996	97.9	99.8	91.4	101.8	109	2.71	3.68	2.58	4.29	2.92	Shared	High	High	High	High	High	High	High	High	High	High	High	High	High	High	High	High
		Checked	Confidence	Identifying Node	PSM Ambiguity	Annotated Sequence	Modifications	# Proteins	Master Protein Accessions	Protein Accessions	# Missed Cleavages	Charge	DeltaScore	DeltaCn	Rank	Search Engine Rank	m/z [Da]	MH+ [Da]	Theo. MH+ [Da]	DeltaM [ppm]	Deltam/z [Da]	Activation Type	MS Order	Isolation Interference [%]	SPS Mass Matches [%]	Average Reporter S/N	Comp. Voltage [V]	Ion Inject Time [ms]	RT [min]	First Scan	Spectrum File	File ID	Abundance: 126	Abundance: 127C	Abundance: 128C	Abundance: 129C	Abundance: 130C	Quan Info	XCorr	# Protein Groups	Percolator q-Value	Percolator PEP
		FALSE	High	Sequest HT (A2)	Unambiguous	[R].lLEAAAQSTk.[G]	N-Term(TMT6plex); K10(TMT6plex)	10	Q15149-4; Q15149; Q15149-3	Q15149-4; Q15149; H0YDN1; Q15149-6; Q15149-9; Q15149-3; Q15149-8; Q15149-5; Q15149-7; Q15149-2	0	2	0.2584	0	1	1	745.453	1489.9	1489.9	0.09	6e-05	CID (Collision Induced Dissociation)	MS2	18.2184	100	177.1	-40	35	104.318	50251	20220420_hiroki_HeLa_SAHA_sORF_TMT_FAIMS_160min_07.raw	F1	183.8	209.8	160.6	167.9	163.5		2.09	3	6.232e-05	6.654e-05
		FALSE	High	Sequest HT (A2)	Unambiguous	[R].lLEAAAQSTk.[G]	N-Term(TMT6plex); K10(TMT6plex)	10	Q15149-4; Q15149; Q15149-3	Q15149-4; Q15149; H0YDN1; Q15149-6; Q15149-9; Q15149-3; Q15149-8; Q15149-5; Q15149-7; Q15149-2	0	2	0.3217	0	1	1	745.453	1489.9	1489.9	-0.2	-0.00015	CID (Collision Induced Dissociation)	MS2	11.055	100	309.9	-40	35	108.804	60934	20220509_hiroki_SAHA_sORF_TMT_FAIMS_160min_05.raw	F4	308.5	357.2	294.4	317.1	272.4		2.58	3	0.0002168	0.001436
		FALSE	High	Sequest HT (A2)	Unambiguous	[R].lLEAAAQSTk.[G]	N-Term(TMT6plex); K10(TMT6plex)	10	Q15149-4; Q15149; Q15149-3	Q15149-4; Q15149; H0YDN1; Q15149-6; Q15149-9; Q15149-3; Q15149-8; Q15149-5; Q15149-7; Q15149-2	0	2	0.4385	0	1	1	745.453	1489.9	1489.9	0.08	6e-05	CID (Collision Induced Dissociation)	MS2	0	100	388.8	-40	35	108.722	59769	20220509_hiroki_SAHA_sORF_TMT_FAIMS_160min_06.raw	F5	386.6	430.5	364.6	400.3	361.9		2.6	3	0.0002168	0.001542
	FALSE	High	[R].LLEAQACTGGIIDPSTGERFPVTDAVNK.[G]	1xCarbamidomethyl [C7]; 1xTMT6plex [K28]; 1xTMT6plex [N-Term]	2.16433e-05	6.55117e-05	3	10	3	Q15149-4; Q15149; Q15149-3	Q15149-4 [4311-4338]; Q15149 [4448-4475]; Q15149-3 [4334-4361]		1	3417.81	0.942	0.918	0.849	0.915	0.989453	0.993652	0.99398	0.99996	108.1	101.9	99.2	91.8	98.9	7.28	2.44	3.01	4	8.31	Shared	High	High	High	High	High	High	High	High	High	High	High	High	High	High	High	High
		Checked	Confidence	Identifying Node	PSM Ambiguity	Annotated Sequence	Modifications	# Proteins	Master Protein Accessions	Protein Accessions	# Missed Cleavages	Charge	DeltaScore	DeltaCn	Rank	Search Engine Rank	m/z [Da]	MH+ [Da]	Theo. MH+ [Da]	DeltaM [ppm]	Deltam/z [Da]	Activation Type	MS Order	Isolation Interference [%]	SPS Mass Matches [%]	Average Reporter S/N	Comp. Voltage [V]	Ion Inject Time [ms]	RT [min]	First Scan	Spectrum File	File ID	Abundance: 126	Abundance: 127C	Abundance: 128C	Abundance: 129C	Abundance: 130C	Quan Info	XCorr	# Protein Groups	Percolator q-Value	Percolator PEP
		FALSE	High	Sequest HT (A2)	Unambiguous	[R].lLEAQAcTGGIIDPSTGERFPVTDAVNk.[G]	N-Term(TMT6plex); C7(Carbamidomethyl); K28(TMT6plex)	10	Q15149-4; Q15149; Q15149-3	Q15149-4; Q15149; H0YDN1; Q15149-6; Q15149-9; Q15149-3; Q15149-8; Q15149-5; Q15149-7; Q15149-2	1	5	0.1627	0	1	1	684.367	3417.81	3417.81	-0.38	-0.00026	CID (Collision Induced Dissociation)	MS2	28.864	100	637.9	-55	35	144.252	68655	20220420_hiroki_HeLa_SAHA_sORF_TMT_FAIMS_160min_07.raw	F1	656.3	745.3	616.4	612.5	559.1		2.09	3	6.232e-05	1.25e-05
		FALSE	High	Sequest HT (A2)	Unambiguous	[R].lLEAQAcTGGIIDPSTGERFPVTDAVNk.[G]	N-Term(TMT6plex); C7(Carbamidomethyl); K28(TMT6plex)	10	Q15149-4; Q15149; Q15149-3	Q15149-4; Q15149; H0YDN1; Q15149-6; Q15149-9; Q15149-3; Q15149-8; Q15149-5; Q15149-7; Q15149-2	1	4	0.5358	0	1	1	855.208	3417.81	3417.81	-0.18	-0.00016	CID (Collision Induced Dissociation)	MS2	6.21487	90	127	-40	4.564	148.582	78831	20220509_hiroki_SAHA_sORF_TMT_FAIMS_160min_05.raw	F4	138.9	145.2	129.1	116.5	105.1		4.33	3	6.232e-05	6.859e-06
		FALSE	High	Sequest HT (A2)	Unambiguous	[R].lLEAQAcTGGIIDPSTGERFPVTDAVNk.[G]	N-Term(TMT6plex); C7(Carbamidomethyl); K28(TMT6plex)	10	Q15149-4; Q15149; Q15149-3	Q15149-4; Q15149; H0YDN1; Q15149-6; Q15149-9; Q15149-3; Q15149-8; Q15149-5; Q15149-7; Q15149-2	1	4	0.4062	0	1	1	855.208	3417.81	3417.81	-0.13	-0.00011	CID (Collision Induced Dissociation)	MS2	7.03926	100	31.6	-40	2.519	148.531	77598	20220509_hiroki_SAHA_sORF_TMT_FAIMS_160min_06.raw	F5	37.4	37.7	31.7	27.9	23.1		2.88	3	0.0001701	0.001363
	FALSE	High	[R].LLEAQIATGGIIDPEESHR.[L]	1xTMT6plex [N-Term]	1.57551e-10	6.55117e-05	3	10	3	Q15149-4; Q15149; Q15149-3	Q15149-4 [4042-4060]; Q15149 [4179-4197]; Q15149-3 [4065-4083]		0	2278.22	1.221	1.332	1.465	1.411	0.962992	0.932254	0.788599	0.847141	77.8	95	103.6	114	109.7	5.83	2.58	5.43	4.47	4.37	Shared	High	High	High	High	High	High	High	High	High	High	High	High	High	High	High	High
		Checked	Confidence	Identifying Node	PSM Ambiguity	Annotated Sequence	Modifications	# Proteins	Master Protein Accessions	Protein Accessions	# Missed Cleavages	Charge	DeltaScore	DeltaCn	Rank	Search Engine Rank	m/z [Da]	MH+ [Da]	Theo. MH+ [Da]	DeltaM [ppm]	Deltam/z [Da]	Activation Type	MS Order	Isolation Interference [%]	SPS Mass Matches [%]	Average Reporter S/N	Comp. Voltage [V]	Ion Inject Time [ms]	RT [min]	First Scan	Spectrum File	File ID	Abundance: 126	Abundance: 127C	Abundance: 128C	Abundance: 129C	Abundance: 130C	Quan Info	XCorr	# Protein Groups	Percolator q-Value	Percolator PEP
		FALSE	High	Sequest HT (A2)	Unambiguous	[R].lLEAQIATGGIIDPEESHR.[L]	N-Term(TMT6plex)	10	Q15149-4; Q15149; Q15149-3	Q15149-4; Q15149; H0YDN1; Q15149-6; Q15149-9; Q15149-3; Q15149-8; Q15149-5; Q15149-7; Q15149-2	0	3	0.6431	0	1	1	760.08	2278.22	2278.22	0.38	0.00029	CID (Collision Induced Dissociation)	MS2	26.2001	100	213.3	-40	8.54	135.228	64400	20220420_hiroki_HeLa_SAHA_sORF_TMT_FAIMS_160min_07.raw	F1	167.8	240.2	217.7	242.7	197.9		4.96	3	6.232e-05	3.835e-10
		FALSE	High	Sequest HT (A2)	Unambiguous	[R].lLEAQIATGGIIDPEESHR.[L]	N-Term(TMT6plex)	10	Q15149-4; Q15149; Q15149-3	Q15149-4; Q15149; H0YDN1; Q15149-6; Q15149-9; Q15149-3; Q15149-8; Q15149-5; Q15149-7; Q15149-2	0	3	0.5828	0	1	1	760.08	2278.22	2278.22	0.15	0.00011	CID (Collision Induced Dissociation)	MS2	11.8076	100	292.5	-40	4.997	139.774	74818	20220509_hiroki_SAHA_sORF_TMT_FAIMS_160min_05.raw	F4	217.8	314.6	309.1	351.4	269.5		5.92	3	6.232e-05	1.48e-11
		FALSE	High	Sequest HT (A2)	Unambiguous	[R].lLEAQIATGGIIDPEESHR.[L]	N-Term(TMT6plex)	10	Q15149-4; Q15149; Q15149-3	Q15149-4; Q15149; H0YDN1; Q15149-6; Q15149-9; Q15149-3; Q15149-8; Q15149-5; Q15149-7; Q15149-2	0	3	0.6482	0	1	1	760.079	2278.22	2278.22	-0.35	-0.00026	CID (Collision Induced Dissociation)	MS2	16.0809	100	215.4	-40	11.793	139.609	73548	20220509_hiroki_SAHA_sORF_TMT_FAIMS_160min_06.raw	F5	179.9	235.1	243.3	235.8	182.9		5.06	3	6.232e-05	6.944e-07
	FALSE	High	[R].LLEAQIATGGIIDPEESHRLPVEVAYK.[R]	1xTMT6plex [K27]; 1xTMT6plex [N-Term]	1.95005e-07	6.55117e-05	3	10	3	Q15149-4; Q15149; Q15149-3	Q15149-4 [4042-4068]; Q15149 [4179-4205]; Q15149-3 [4065-4091]		1	3406.9	0.92	0.922	0.907	1.07	0.988095	0.995965	0.99398	0.99996	103.8	95.4	95.7	94.1	111	3.52	3.46	1.4	3.32	2.15	Shared	High	High	High	High	High	High	High	High	High	High	High	High	High	High	High	High
		Checked	Confidence	Identifying Node	PSM Ambiguity	Annotated Sequence	Modifications	# Proteins	Master Protein Accessions	Protein Accessions	# Missed Cleavages	Charge	DeltaScore	DeltaCn	Rank	Search Engine Rank	m/z [Da]	MH+ [Da]	Theo. MH+ [Da]	DeltaM [ppm]	Deltam/z [Da]	Activation Type	MS Order	Isolation Interference [%]	SPS Mass Matches [%]	Average Reporter S/N	Comp. Voltage [V]	Ion Inject Time [ms]	RT [min]	First Scan	Spectrum File	File ID	Abundance: 126	Abundance: 127C	Abundance: 128C	Abundance: 129C	Abundance: 130C	Quan Info	XCorr	# Protein Groups	Percolator q-Value	Percolator PEP
		FALSE	High	Sequest HT (A2)	Unambiguous	[R].lLEAQIATGGIIDPEESHRLPVEVAYk.[R]	N-Term(TMT6plex); K27(TMT6plex)	10	Q15149-4; Q15149; Q15149-3	Q15149-4; Q15149; H0YDN1; Q15149-6; Q15149-9; Q15149-3; Q15149-8; Q15149-5; Q15149-7; Q15149-2	1	4	0.5739	0	1	1	852.481	3406.9	3406.9	1.06	0.0009	CID (Collision Induced Dissociation)	MS2	16.8925	100	76.1	-40	2.578	151.681	72153	20220420_hiroki_HeLa_SAHA_sORF_TMT_FAIMS_160min_07.raw	F1	79.9	78.7	74.2	74.9	72.6		5.28	3	0.0002969	0.002265
		FALSE	High	Sequest HT (A2)	Unambiguous	[R].lLEAQIATGGIIDPEESHRLPVEVAYk.[R]	N-Term(TMT6plex); K27(TMT6plex)	10	Q15149-4; Q15149; Q15149-3	Q15149-4; Q15149; H0YDN1; Q15149-6; Q15149-9; Q15149-3; Q15149-8; Q15149-5; Q15149-7; Q15149-2	1	4	0.626	0	1	1	852.481	3406.9	3406.9	0.96	0.00082	CID (Collision Induced Dissociation)	MS2	38.5776	100	251.5	-40	6.401	157.191	82786	20220509_hiroki_SAHA_sORF_TMT_FAIMS_160min_05.raw	F4	277.1	275.7	244.6	232.4	227.8		4.92	3	6.232e-05	0.0003468
		FALSE	High	Sequest HT (A2)	Unambiguous	[R].lLEAQIATGGIIDPEESHRLPVEVAYk.[R]	N-Term(TMT6plex); K27(TMT6plex)	10	Q15149-4; Q15149; Q15149-3	Q15149-4; Q15149; H0YDN1; Q15149-6; Q15149-9; Q15149-3; Q15149-8; Q15149-5; Q15149-7; Q15149-2	1	4	0.5615	0	1	1	852.48	3406.9	3406.9	0.21	0.00018	CID (Collision Induced Dissociation)	MS2	38.6113	100	64.3	-40	1.946	157.183	81518	20220509_hiroki_SAHA_sORF_TMT_FAIMS_160min_06.raw	F5	66.3	70.9	64	60.5	59.6		3.58	3	6.232e-05	3.806e-08
	FALSE	High	[R].LLEAQIATGGIIDPVHSHR.[V]	1xTMT6plex [N-Term]	1.07421e-06	6.55117e-05	4	12	3	P58107; Q15149-4; Q15149; Q15149-3	P58107 [1680-1698]; Q15149-4 [3464-3482]; Q15149 [3601-3619]; Q15149-3 [3487-3505]		0	2256.27	1.096	1.42	1.431	1.211	0.988095	0.811669	0.821364	0.994793	81.2	89	115.3	116.2	98.3	4.14	2.02	0.96	3.02	2.05	Shared	High	High	High	High	High	High	High	High	High	High	High	High	High	High	High	High
		Checked	Confidence	Identifying Node	PSM Ambiguity	Annotated Sequence	Modifications	# Proteins	Master Protein Accessions	Protein Accessions	# Missed Cleavages	Charge	DeltaScore	DeltaCn	Rank	Search Engine Rank	m/z [Da]	MH+ [Da]	Theo. MH+ [Da]	DeltaM [ppm]	Deltam/z [Da]	Activation Type	MS Order	Isolation Interference [%]	SPS Mass Matches [%]	Average Reporter S/N	Comp. Voltage [V]	Ion Inject Time [ms]	RT [min]	First Scan	Spectrum File	File ID	Abundance: 126	Abundance: 127C	Abundance: 128C	Abundance: 129C	Abundance: 130C	Quan Info	XCorr	# Protein Groups	Percolator q-Value	Percolator PEP
		FALSE	High	Sequest HT (A2)	Unambiguous	[R].lLEAQIATGGIIDPVHSHR.[V]	N-Term(TMT6plex)	12	P58107; Q15149-4; Q15149; Q15149-3	P58107; Q15149-4; Q15149; A0A075B730; H0YDN1; Q15149-6; Q15149-9; Q15149-3; Q15149-8; Q15149-5; Q15149-7; Q15149-2	0	4	0.4603	0	1	1	564.822	2256.27	2256.27	-0.04	-2e-05	CID (Collision Induced Dissociation)	MS2	12.4629	100	942.4	-55	35	129.236	61657	20220420_hiroki_HeLa_SAHA_sORF_TMT_FAIMS_160min_07.raw	F1	783.2	958.6	1102.5	1089.1	778.4		1.89	4	6.232e-05	2.497e-07
		FALSE	High	Sequest HT (A2)	Unambiguous	[R].lLEAQIATGGIIDPVHSHR.[V]	N-Term(TMT6plex)	12	P58107; Q15149-4; Q15149; Q15149-3	P58107; Q15149-4; Q15149; A0A075B730; H0YDN1; Q15149-6; Q15149-9; Q15149-3; Q15149-8; Q15149-5; Q15149-7; Q15149-2	0	4	0.4444	0	1	1	564.822	2256.27	2256.27	-0.34	-0.00019	CID (Collision Induced Dissociation)	MS2	18.8719	100	792.1	-55	35	134.537	72491	20220509_hiroki_SAHA_sORF_TMT_FAIMS_160min_05.raw	F4	610.4	793.1	927.7	968.4	661		2.43	4	0.0002168	0.001622
		FALSE	High	Sequest HT (A2)	Unambiguous	[R].lLEAQIATGGIIDPVHSHR.[V]	N-Term(TMT6plex)	12	P58107; Q15149-4; Q15149; Q15149-3	P58107; Q15149-4; Q15149; A0A075B730; H0YDN1; Q15149-6; Q15149-9; Q15149-3; Q15149-8; Q15149-5; Q15149-7; Q15149-2	0	4	0.5019	0	1	1	564.822	2256.27	2256.27	0.11	6e-05	CID (Collision Induced Dissociation)	MS2	20.6746	100	857.3	-55	35	134.337	71200	20220509_hiroki_SAHA_sORF_TMT_FAIMS_160min_06.raw	F5	703	891.6	1017	991.6	683.4		2.63	4	6.232e-05	0.0005342
	FALSE	High	[R].LLEAQIATGGVIDPVHSHR.[V]	1xTMT6plex [N-Term]	0.000272408	6.55117e-05	4	12	4	P58107; Q15149-4; Q15149; Q15149-3	P58107 [719-737]; [2338-2356]; [2874-2892]; [3405-3423]; [3939-3957]; [4473-4491]; [5006-5024]; Q15149-4 [2805-2823]; Q15149 [2942-2960]; Q15149-3 [2828-2846]		0	2242.25	1.109	1.608	1.781	1.691	0.98781	0.464758	0.381494	0.52329	69.6	77.2	111.8	123.9	117.6	4.07	0.65	0.34	2.04	2.04	Shared	High	High	High	High	High	High	High	High	High	High	High	High	High	High	High	High
		Checked	Confidence	Identifying Node	PSM Ambiguity	Annotated Sequence	Modifications	# Proteins	Master Protein Accessions	Protein Accessions	# Missed Cleavages	Charge	DeltaScore	DeltaCn	Rank	Search Engine Rank	m/z [Da]	MH+ [Da]	Theo. MH+ [Da]	DeltaM [ppm]	Deltam/z [Da]	Activation Type	MS Order	Isolation Interference [%]	SPS Mass Matches [%]	Average Reporter S/N	Comp. Voltage [V]	Ion Inject Time [ms]	RT [min]	First Scan	Spectrum File	File ID	Abundance: 126	Abundance: 127C	Abundance: 128C	Abundance: 129C	Abundance: 130C	Quan Info	XCorr	# Protein Groups	Percolator q-Value	Percolator PEP
		FALSE	High	Sequest HT (A2)	Unambiguous	[R].lLEAQIATGGVIDPVHSHR.[V]	N-Term(TMT6plex)	12	P58107; Q15149-4; Q15149; Q15149-3	P58107; Q15149-4; Q15149; A0A075B730; H0YDN1; Q15149-6; Q15149-9; Q15149-3; Q15149-8; Q15149-5; Q15149-7; Q15149-2	0	4	0.2471	0	1	1	561.318	2242.25	2242.25	0.03	2e-05	CID (Collision Induced Dissociation)	MS2	20.5794	100	669.9	-55	35	121.04	57877	20220420_hiroki_HeLa_SAHA_sORF_TMT_FAIMS_160min_07.raw	F1	475.6	603.3	773.2	817.3	680.3		1.7	4	6.232e-05	0.0002252
		FALSE	High	Sequest HT (A2)	Unambiguous	[R].lLEAQIATGGVIDPVHSHR.[V]	N-Term(TMT6plex)	12	P58107; Q15149-4; Q15149; Q15149-3	P58107; Q15149-4; Q15149; A0A075B730; H0YDN1; Q15149-6; Q15149-9; Q15149-3; Q15149-8; Q15149-5; Q15149-7; Q15149-2	0	4	0.3852	0	1	1	561.318	2242.25	2242.25	0.09	5e-05	CID (Collision Induced Dissociation)	MS2	15.1026	100	435.1	-55	35	126.195	68766	20220509_hiroki_SAHA_sORF_TMT_FAIMS_160min_05.raw	F4	321.2	389.6	499	544.3	421.2		2.44	4	0.0001192	0.001136
		FALSE	High	Sequest HT (A2)	Unambiguous	[R].lLEAQIATGGVIDPVHSHR.[V]	N-Term(TMT6plex)	12	P58107; Q15149-4; Q15149; Q15149-3	P58107; Q15149-4; Q15149; A0A075B730; H0YDN1; Q15149-6; Q15149-9; Q15149-3; Q15149-8; Q15149-5; Q15149-7; Q15149-2	0	4	0.5122	0	1	1	561.318	2242.25	2242.25	-0.72	-0.0004	CID (Collision Induced Dissociation)	MS2	9.49515	100	1020.7	-55	35	126.043	67511	20220509_hiroki_SAHA_sORF_TMT_FAIMS_160min_06.raw	F5	682	921.8	1164.3	1309.6	1025.6		2.05	4	0.0001192	0.001155
		FALSE	High	Sequest HT (A2)	Unambiguous	[R].lLEAQIATGGVIDPVHSHR.[V]	N-Term(TMT6plex)	12	P58107; Q15149-4; Q15149; Q15149-3	P58107; Q15149-4; Q15149; A0A075B730; H0YDN1; Q15149-6; Q15149-9; Q15149-3; Q15149-8; Q15149-5; Q15149-7; Q15149-2	0	4	0.5	0	1	1	561.318	2242.25	2242.25	0.27	0.00015	CID (Collision Induced Dissociation)	MS2	2.53019	100	849.1	-55	35	126.433	67677	20220509_hiroki_SAHA_sORF_TMT_FAIMS_160min_06.raw	F5	594.2	746.6	999.2	1074.6	830.7		2.1	4	6.232e-05	0.0001125
	FALSE	High	[R].LLFNDVQTLK.[D]	1xTMT6plex [K10]; 1xTMT6plex [N-Term]	0.00106495	6.55117e-05	3	11	2	Q15149-4; Q15149; Q15149-3	Q15149-4 [451-460]; Q15149 [588-597]; Q15149-3 [474-483]		0	1649	0.867	0.876	0.962	1.093	0.974805	0.991256	0.999948	0.99996	104.2	90.3	91.3	100.3	113.9						Shared	Not Found	High	High	Not Found	High	High	Not Found	High	High	Not Found	High	High	Not Found	High	High	High
		Checked	Confidence	Identifying Node	PSM Ambiguity	Annotated Sequence	Modifications	# Proteins	Master Protein Accessions	Protein Accessions	# Missed Cleavages	Charge	DeltaScore	DeltaCn	Rank	Search Engine Rank	m/z [Da]	MH+ [Da]	Theo. MH+ [Da]	DeltaM [ppm]	Deltam/z [Da]	Activation Type	MS Order	Isolation Interference [%]	SPS Mass Matches [%]	Average Reporter S/N	Comp. Voltage [V]	Ion Inject Time [ms]	RT [min]	First Scan	Spectrum File	File ID	Abundance: 126	Abundance: 127C	Abundance: 128C	Abundance: 129C	Abundance: 130C	Quan Info	XCorr	# Protein Groups	Percolator q-Value	Percolator PEP
		FALSE	High	Sequest HT (A2)	Unambiguous	[R].lLFNDVQTLk.[D]	N-Term(TMT6plex); K10(TMT6plex)	11	Q15149-4; Q15149; Q15149-3	Q15149-4; Q15149; E9PMV1; H0YDN1; Q15149-6; Q15149-9; Q15149-3; Q15149-8; Q15149-5; Q15149-7; Q15149-2	0	2	0.2848	0	1	1	825.006	1649	1649	0.38	0.00031	CID (Collision Induced Dissociation)	MS2	24.0593	100	159.5	-40	13.4	151.319	80109	20220509_hiroki_SAHA_sORF_TMT_FAIMS_160min_05.raw	F4	169	166.3	148.8	160.7	152.8		3.02	3	0.0001701	0.001206
		FALSE	High	Sequest HT (A2)	Unambiguous	[R].lLFNDVQTLk.[D]	N-Term(TMT6plex); K10(TMT6plex)	11	Q15149-4; Q15149; Q15149-3	Q15149-4; Q15149; E9PMV1; H0YDN1; Q15149-6; Q15149-9; Q15149-3; Q15149-8; Q15149-5; Q15149-7; Q15149-2	0	3	0.324	0	1	1	550.34	1649	1649	0.38	0.00021	CID (Collision Induced Dissociation)	MS2	53.5545	70	540.5	-70	35	151.245	78839	20220509_hiroki_SAHA_sORF_TMT_FAIMS_160min_06.raw	F5	559.8	621.5	504.3	551.6	465.5		2.87	3	6.232e-05	0.0005079
	FALSE	High	[K].IIITVVEEQEQK.[G]	1xTMT6plex [K12]; 1xTMT6plex [N-Term]	0.000190756	6.55117e-05	3	10	3	Q15149-4; Q15149; Q15149-3	Q15149-4 [2958-2969]; Q15149 [3095-3106]; Q15149-3 [2981-2992]		0	1887.12	0.985	1.018	1.117	1.08	0.99274	0.995965	0.99398	0.99996	96.2	94.7	97.9	107.4	103.9	0.92	2.03	3.04	2.33	3.19	Shared	High	High	High	High	High	High	High	High	High	High	High	High	High	High	High	High
		Checked	Confidence	Identifying Node	PSM Ambiguity	Annotated Sequence	Modifications	# Proteins	Master Protein Accessions	Protein Accessions	# Missed Cleavages	Charge	DeltaScore	DeltaCn	Rank	Search Engine Rank	m/z [Da]	MH+ [Da]	Theo. MH+ [Da]	DeltaM [ppm]	Deltam/z [Da]	Activation Type	MS Order	Isolation Interference [%]	SPS Mass Matches [%]	Average Reporter S/N	Comp. Voltage [V]	Ion Inject Time [ms]	RT [min]	First Scan	Spectrum File	File ID	Abundance: 126	Abundance: 127C	Abundance: 128C	Abundance: 129C	Abundance: 130C	Quan Info	XCorr	# Protein Groups	Percolator q-Value	Percolator PEP
		FALSE	High	Sequest HT (A2)	Unambiguous	[K].iIITVVEEQEQk.[G]	N-Term(TMT6plex); K12(TMT6plex)	10	Q15149-4; Q15149; Q15149-3	Q15149-4; Q15149; H0YDN1; Q15149-6; Q15149-9; Q15149-3; Q15149-8; Q15149-5; Q15149-7; Q15149-2	0	3	0.2063	0	1	1	629.712	1887.12	1887.12	0.35	0.00022	CID (Collision Induced Dissociation)	MS2	19.7373	100	910.8	-55	35	145.182	69086	20220420_hiroki_HeLa_SAHA_sORF_TMT_FAIMS_160min_07.raw	F1	885	988.9	875.1	1007.4	797.4		1.89	3	6.232e-05	7.617e-05
		FALSE	High	Sequest HT (A2)	Unambiguous	[K].iIITVVEEQEQk.[G]	N-Term(TMT6plex); K12(TMT6plex)	10	Q15149-4; Q15149; Q15149-3	Q15149-4; Q15149; H0YDN1; Q15149-6; Q15149-9; Q15149-3; Q15149-8; Q15149-5; Q15149-7; Q15149-2	0	3	0.5637	0	1	1	629.712	1887.12	1887.12	0.09	5e-05	CID (Collision Induced Dissociation)	MS2	8.80648	100	956.9	-55	35	150.052	79514	20220509_hiroki_SAHA_sORF_TMT_FAIMS_160min_05.raw	F4	930.8	1037.2	953.2	1028.8	834.3		3.53	3	0.004002	0.02731
		FALSE	High	Sequest HT (A2)	Unambiguous	[K].iIITVVEEQEQk.[G]	N-Term(TMT6plex); K12(TMT6plex)	10	Q15149-4; Q15149; Q15149-3	Q15149-4; Q15149; H0YDN1; Q15149-6; Q15149-9; Q15149-3; Q15149-8; Q15149-5; Q15149-7; Q15149-2	0	3	0.4229	0	1	1	629.711	1887.12	1887.12	-0.41	-0.00026	CID (Collision Induced Dissociation)	MS2	16.6674	100	585.9	-55	35	150.116	78316	20220509_hiroki_SAHA_sORF_TMT_FAIMS_160min_06.raw	F5	578.5	657.2	594.2	619.5	479.9		2.79	3	0.003215	0.02306
	FALSE	High	[KQ].LLSAEK.[A]	1xTMT6plex [K6]; 1xTMT6plex [N-Term]	0.0378343	0.0068087	3	10	1	Q15149-4; Q15149; Q15149-3	Q15149-4 [3095-3100]; [3426-3431]; Q15149 [3232-3237]; [3563-3568]; Q15149-3 [3118-3123]; [3449-3454]		0	1118.72																			No Quan Values	Not Found	Not Found	Not Found	Not Found	Not Found	Not Found	Not Found	Not Found	Not Found	Not Found	Not Found	Not Found	Not Found	Not Found	Not Found	High
		Checked	Confidence	Identifying Node	PSM Ambiguity	Annotated Sequence	Modifications	# Proteins	Master Protein Accessions	Protein Accessions	# Missed Cleavages	Charge	DeltaScore	DeltaCn	Rank	Search Engine Rank	m/z [Da]	MH+ [Da]	Theo. MH+ [Da]	DeltaM [ppm]	Deltam/z [Da]	Activation Type	MS Order	Isolation Interference [%]	SPS Mass Matches [%]	Average Reporter S/N	Comp. Voltage [V]	Ion Inject Time [ms]	RT [min]	First Scan	Spectrum File	File ID	Abundance: 126	Abundance: 127C	Abundance: 128C	Abundance: 129C	Abundance: 130C	Quan Info	XCorr	# Protein Groups	Percolator q-Value	Percolator PEP
		FALSE	High	Sequest HT (A2)	Unambiguous	[KQ].lLSAEk.[A]	N-Term(TMT6plex); K6(TMT6plex)	10	Q15149-4; Q15149; Q15149-3	Q15149-4; Q15149; H0YDN1; Q15149-6; Q15149-9; Q15149-3; Q15149-8; Q15149-5; Q15149-7; Q15149-2	0	2	0.0318	0	1	1	559.863	1118.72	1118.72	0.16	9e-05	CID (Collision Induced Dissociation)	MS2	30.5715			-70	35	94.1722	52937	20220509_hiroki_SAHA_sORF_TMT_FAIMS_160min_06.raw	F5							1.57	3	0.003897	0.02625
	FALSE	High	[R].IISLETYNLLR.[E]	1xTMT6plex [N-Term]	0.0191971	0.00305945	3	10	1	Q15149-4; Q15149; Q15149-3	Q15149-4 [3657-3667]; Q15149 [3794-3804]; Q15149-3 [3680-3690]		0	1563.93	1.028	0.905	0.931	0.878	0.994791	0.992006	0.99755	0.99996	105.4	108.4	95.4	98.1	92.6						Shared	High	Not Found	Not Found	High	Not Found	Not Found	High	Not Found	Not Found	High	Not Found	Not Found	High	Not Found	Not Found	High
		Checked	Confidence	Identifying Node	PSM Ambiguity	Annotated Sequence	Modifications	# Proteins	Master Protein Accessions	Protein Accessions	# Missed Cleavages	Charge	DeltaScore	DeltaCn	Rank	Search Engine Rank	m/z [Da]	MH+ [Da]	Theo. MH+ [Da]	DeltaM [ppm]	Deltam/z [Da]	Activation Type	MS Order	Isolation Interference [%]	SPS Mass Matches [%]	Average Reporter S/N	Comp. Voltage [V]	Ion Inject Time [ms]	RT [min]	First Scan	Spectrum File	File ID	Abundance: 126	Abundance: 127C	Abundance: 128C	Abundance: 129C	Abundance: 130C	Quan Info	XCorr	# Protein Groups	Percolator q-Value	Percolator PEP
		FALSE	High	Sequest HT (A2)	Unambiguous	[R].iISLETYNLLR.[E]	N-Term(TMT6plex)	10	Q15149-4; Q15149; Q15149-3	Q15149-4; Q15149; H0YDN1; Q15149-6; Q15149-9; Q15149-3; Q15149-8; Q15149-5; Q15149-7; Q15149-2	0	2	0.161	0	1	1	782.469	1563.93	1563.93	0.39	0.0003	CID (Collision Induced Dissociation)	MS2	16.2871	100	47.8	-40	3.259	156.792	74549	20220420_hiroki_HeLa_SAHA_sORF_TMT_FAIMS_160min_07.raw	F1	50.5	58.9	46.2	46.4	37		2.36	3	0.001629	0.01237
	FALSE	High	[R].LPLLAVCDYK.[Q]	1xCarbamidomethyl [C7]; 1xTMT6plex [K10]; 1xTMT6plex [N-Term]	0.00556754	0.000759328	3	10	3	Q15149-4; Q15149; Q15149-3	Q15149-4 [807-816]; Q15149 [944-953]; Q15149-3 [830-839]		0	1649.97	1.03	1.02	1.181	1.209	0.994548	0.998602	0.988323	0.979538	91.9	94.6	93.7	108.6	111.1						Shared	High	High	High	High	High	High	High	High	High	High	High	High	High	High	High	High
		Checked	Confidence	Identifying Node	PSM Ambiguity	Annotated Sequence	Modifications	# Proteins	Master Protein Accessions	Protein Accessions	# Missed Cleavages	Charge	DeltaScore	DeltaCn	Rank	Search Engine Rank	m/z [Da]	MH+ [Da]	Theo. MH+ [Da]	DeltaM [ppm]	Deltam/z [Da]	Activation Type	MS Order	Isolation Interference [%]	SPS Mass Matches [%]	Average Reporter S/N	Comp. Voltage [V]	Ion Inject Time [ms]	RT [min]	First Scan	Spectrum File	File ID	Abundance: 126	Abundance: 127C	Abundance: 128C	Abundance: 129C	Abundance: 130C	Quan Info	XCorr	# Protein Groups	Percolator q-Value	Percolator PEP
		FALSE	High	Sequest HT (A2)	Unambiguous	[R].lPLLAVcDYk.[Q]	N-Term(TMT6plex); C7(Carbamidomethyl); K10(TMT6plex)	10	Q15149-4; Q15149; Q15149-3	Q15149-4; Q15149; H0YDN1; Q15149-6; Q15149-9; Q15149-3; Q15149-8; Q15149-5; Q15149-7; Q15149-2	0	2	0.199	0	1	1	825.489	1649.97	1649.97	0.05	4e-05	CID (Collision Induced Dissociation)	MS2	56.0915	100	59.9	-40	3.755	151.807	72210	20220420_hiroki_HeLa_SAHA_sORF_TMT_FAIMS_160min_07.raw	F1	40.7	67.6	60.2	66.4	64.4		2.06	3	0.0004075	0.003143
		FALSE	High	Sequest HT (A2)	Unambiguous	[R].lPLLAVcDYk.[Q]	N-Term(TMT6plex); C7(Carbamidomethyl); K10(TMT6plex)	10	Q15149-4; Q15149; Q15149-3	Q15149-4; Q15149; H0YDN1; Q15149-6; Q15149-9; Q15149-3; Q15149-8; Q15149-5; Q15149-7; Q15149-2	0	2	0.2203	0	1	1	825.489	1649.97	1649.97	0.49	0.0004	CID (Collision Induced Dissociation)	MS2	69.1519	100	94.4	-40	2.824	157.366	82864	20220509_hiroki_SAHA_sORF_TMT_FAIMS_160min_05.raw	F4	89.9	99.8	105.3	98.1	78.8		2.36	3	0.0008174	0.006184
		FALSE	High	Sequest HT (A2)	Unambiguous	[R].lPLLAVcDYk.[Q]	N-Term(TMT6plex); C7(Carbamidomethyl); K10(TMT6plex)	10	Q15149-4; Q15149; Q15149-3	Q15149-4; Q15149; H0YDN1; Q15149-6; Q15149-9; Q15149-3; Q15149-8; Q15149-5; Q15149-7; Q15149-2	0	3	0.5294	0	1	1	550.663	1649.98	1649.97	3.44	0.00189	CID (Collision Induced Dissociation)	MS2	8.66001	100	282.5	-70	35	157.032	81451	20220509_hiroki_SAHA_sORF_TMT_FAIMS_160min_06.raw	F5	263.9	308.1	270.2	307.5	262.8		3.4	3	0.000472	0.003589
	FALSE	High	[R].LQAEEAERR.[L]	1xTMT6plex [N-Term]	0.0140799	0.00244347	3	9	4	Q15149-4; Q15149; Q15149-3	Q15149-4 [1543-1551]; Q15149 [1680-1688]; Q15149-3 [1566-1574]		1	1330.73																			No Quan Values	High	High	High	High	High	High	High	High	High	High	High	High	High	High	High	High
		Checked	Confidence	Identifying Node	PSM Ambiguity	Annotated Sequence	Modifications	# Proteins	Master Protein Accessions	Protein Accessions	# Missed Cleavages	Charge	DeltaScore	DeltaCn	Rank	Search Engine Rank	m/z [Da]	MH+ [Da]	Theo. MH+ [Da]	DeltaM [ppm]	Deltam/z [Da]	Activation Type	MS Order	Isolation Interference [%]	SPS Mass Matches [%]	Average Reporter S/N	Comp. Voltage [V]	Ion Inject Time [ms]	RT [min]	First Scan	Spectrum File	File ID	Abundance: 126	Abundance: 127C	Abundance: 128C	Abundance: 129C	Abundance: 130C	Quan Info	XCorr	# Protein Groups	Percolator q-Value	Percolator PEP
		FALSE	High	Sequest HT (A2)	Unambiguous	[R].lQAEEAERR.[L]	N-Term(TMT6plex)	9	Q15149-4; Q15149; Q15149-3	Q15149-4; Q15149; Q15149-6; Q15149-9; Q15149-3; Q15149-8; Q15149-5; Q15149-7; Q15149-2	1	3		0.0189	3	3	444.251	1330.74	1330.73	7.4	0.00328	CID (Collision Induced Dissociation)	MS2	0			-70	35	46.7023	18614	20220420_hiroki_HeLa_SAHA_sORF_TMT_FAIMS_160min_07.raw	F1							1.04	3	0.005772	0.03503
		FALSE	High	Sequest HT (A2)	Unambiguous	[R].lQAEEAERR.[L]	N-Term(TMT6plex)	9	Q15149-4; Q15149; Q15149-3	Q15149-4; Q15149; Q15149-6; Q15149-9; Q15149-3; Q15149-8; Q15149-5; Q15149-7; Q15149-2	1	3	0.0174	0	1	1	444.249	1330.73	1330.73	2.59	0.00115	CID (Collision Induced Dissociation)	MS2	88.004	100	72.8	-40	13.061	47.4824	19120	20220420_hiroki_HeLa_SAHA_sORF_TMT_FAIMS_160min_07.raw	F1	79.2	85.1	74.9	58.6	66.4		1.72	3	0.001296	0.008793
		FALSE	High	Sequest HT (A2)	Unambiguous	[R].lQAEEAERR.[L]	N-Term(TMT6plex)	9	Q15149-4; Q15149; Q15149-3	Q15149-4; Q15149; Q15149-6; Q15149-9; Q15149-3; Q15149-8; Q15149-5; Q15149-7; Q15149-2	1	3	0.2177	0	1	1	444.248	1330.73	1330.73	0.79	0.00035	CID (Collision Induced Dissociation)	MS2	64.75	100	92.4	-40	4.118	51.1031	29675	20220509_hiroki_SAHA_sORF_TMT_FAIMS_160min_05.raw	F4	114.4	116.3	84.3	79.4	67.6		2.48	3	0.001625	0.01158
		FALSE	High	Sequest HT (A2)	Unambiguous	[R].lQAEEAERR.[L]	N-Term(TMT6plex)	9	Q15149-4; Q15149; Q15149-3	Q15149-4; Q15149; Q15149-6; Q15149-9; Q15149-3; Q15149-8; Q15149-5; Q15149-7; Q15149-2	1	3	0.0519	0	1	1	444.248	1330.73	1330.73	1.35	0.0006	CID (Collision Induced Dissociation)	MS2	66.7351	100	126.7	-40	5.988	50.8154	28588	20220509_hiroki_SAHA_sORF_TMT_FAIMS_160min_06.raw	F5	152	139.9	132	118.5	91.1		2.12	3	0.001629	0.01188
	FALSE	High	[R].LQAEEVAQQK.[S]	1xTMT6plex [K10]; 1xTMT6plex [N-Term]	0.0132848	0.0021154	3	9	1	Q15149-4; Q15149; Q15149-3	Q15149-4 [1646-1655]; Q15149 [1783-1792]; Q15149-3 [1669-1678]		0	1601.93	0.957	0.852	0.964	1.098	0.99054	0.991256	0.999952	0.99996	102.7	98.2	87.4	99	112.7						Shared	Not Found	High	Not Found	Not Found	High	Not Found	Not Found	High	Not Found	Not Found	High	Not Found	Not Found	High	Not Found	High
		Checked	Confidence	Identifying Node	PSM Ambiguity	Annotated Sequence	Modifications	# Proteins	Master Protein Accessions	Protein Accessions	# Missed Cleavages	Charge	DeltaScore	DeltaCn	Rank	Search Engine Rank	m/z [Da]	MH+ [Da]	Theo. MH+ [Da]	DeltaM [ppm]	Deltam/z [Da]	Activation Type	MS Order	Isolation Interference [%]	SPS Mass Matches [%]	Average Reporter S/N	Comp. Voltage [V]	Ion Inject Time [ms]	RT [min]	First Scan	Spectrum File	File ID	Abundance: 126	Abundance: 127C	Abundance: 128C	Abundance: 129C	Abundance: 130C	Quan Info	XCorr	# Protein Groups	Percolator q-Value	Percolator PEP
		FALSE	High	Sequest HT (A2)	Unambiguous	[R].lQAEEVAQQk.[S]	N-Term(TMT6plex); K10(TMT6plex)	9	Q15149-4; Q15149; Q15149-3	Q15149-4; Q15149; Q15149-6; Q15149-9; Q15149-3; Q15149-8; Q15149-5; Q15149-7; Q15149-2	0	2	0.4491	0	1	1	801.466	1601.93	1601.93	-0.74	-0.00059	CID (Collision Induced Dissociation)	MS2	0	100	224.6	-40	25.907	89.0411	51502	20220509_hiroki_SAHA_sORF_TMT_FAIMS_160min_05.raw	F4	233.8	254.1	200.1	222.8	212.3		2.65	3	0.001131	0.008282
	FALSE	High	[R].LQEAGILSAEELQR.[L]	1xTMT6plex [N-Term]	4.69998e-07	6.55117e-05	3	10	3	Q15149-4; Q15149; Q15149-3	Q15149-4 [2658-2671]; Q15149 [2795-2808]; Q15149-3 [2681-2694]		0	1785.99	1.044	0.988	1.122	1.037	0.989453	0.999948	0.99398	0.99996	96.3	100.6	95.2	108	99.9	8.55	0.7	2.41	0.73	5.88	Shared	High	High	High	High	High	High	High	High	High	High	High	High	High	High	High	High
		Checked	Confidence	Identifying Node	PSM Ambiguity	Annotated Sequence	Modifications	# Proteins	Master Protein Accessions	Protein Accessions	# Missed Cleavages	Charge	DeltaScore	DeltaCn	Rank	Search Engine Rank	m/z [Da]	MH+ [Da]	Theo. MH+ [Da]	DeltaM [ppm]	Deltam/z [Da]	Activation Type	MS Order	Isolation Interference [%]	SPS Mass Matches [%]	Average Reporter S/N	Comp. Voltage [V]	Ion Inject Time [ms]	RT [min]	First Scan	Spectrum File	File ID	Abundance: 126	Abundance: 127C	Abundance: 128C	Abundance: 129C	Abundance: 130C	Quan Info	XCorr	# Protein Groups	Percolator q-Value	Percolator PEP
		FALSE	High	Sequest HT (A2)	Unambiguous	[R].lQEAGILSAEELQR.[L]	N-Term(TMT6plex)	10	Q15149-4; Q15149; Q15149-3	Q15149-4; Q15149; H0YDN1; Q15149-6; Q15149-9; Q15149-3; Q15149-8; Q15149-5; Q15149-7; Q15149-2	0	3	0.4476	0	1	1	596.002	1785.99	1785.99	0.22	0.00013	CID (Collision Induced Dissociation)	MS2	28.2889	100	468.4	-40	35	128.07	61121	20220420_hiroki_HeLa_SAHA_sORF_TMT_FAIMS_160min_07.raw	F1	481.6	539.7	445.1	499.3	376.3		3.15	3	6.232e-05	5.279e-05
		FALSE	High	Sequest HT (A2)	Unambiguous	[R].lQEAGILSAEELQR.[L]	N-Term(TMT6plex)	10	Q15149-4; Q15149; Q15149-3	Q15149-4; Q15149; H0YDN1; Q15149-6; Q15149-9; Q15149-3; Q15149-8; Q15149-5; Q15149-7; Q15149-2	0	3	0.4188	0	1	1	596.002	1785.99	1785.99	-0.11	-7e-05	CID (Collision Induced Dissociation)	MS2	9.21575	100	782	-40	35	132.29	71508	20220509_hiroki_SAHA_sORF_TMT_FAIMS_160min_05.raw	F4	716.1	897.6	768.2	847.7	680.4		3.08	3	6.232e-05	3.579e-07
		FALSE	High	Sequest HT (A2)	Unambiguous	[R].lQEAGILSAEELQR.[L]	N-Term(TMT6plex)	10	Q15149-4; Q15149; Q15149-3	Q15149-4; Q15149; H0YDN1; Q15149-6; Q15149-9; Q15149-3; Q15149-8; Q15149-5; Q15149-7; Q15149-2	0	3	0.2879	0	1	1	596.002	1785.99	1785.99	0.03	2e-05	CID (Collision Induced Dissociation)	MS2	80.5306	100	379.7	-40	35	132.048	70187	20220509_hiroki_SAHA_sORF_TMT_FAIMS_160min_06.raw	F5	358.4	415.3	376.1	422.2	326.6		2.57	3	6.232e-05	1.005e-07
	FALSE	High	[R].LQLEACETR.[T]	1xCarbamidomethyl [C6]; 1xTMT6plex [N-Term]	0.00286067	0.000373217	3	10	5	Q15149-4; Q15149; Q15149-3	Q15149-4 [994-1002]; Q15149 [1131-1139]; Q15149-3 [1017-1025]		0	1348.71	1.035	0.942	1.012	0.921	0.991108	0.995965	0.99755	0.99996	101.8	105.4	95.9	103.1	93.8	0.77	0.57	1.51	2.96	5.29	Shared	High	High	High	High	High	High	High	High	High	High	High	High	High	High	High	High
		Checked	Confidence	Identifying Node	PSM Ambiguity	Annotated Sequence	Modifications	# Proteins	Master Protein Accessions	Protein Accessions	# Missed Cleavages	Charge	DeltaScore	DeltaCn	Rank	Search Engine Rank	m/z [Da]	MH+ [Da]	Theo. MH+ [Da]	DeltaM [ppm]	Deltam/z [Da]	Activation Type	MS Order	Isolation Interference [%]	SPS Mass Matches [%]	Average Reporter S/N	Comp. Voltage [V]	Ion Inject Time [ms]	RT [min]	First Scan	Spectrum File	File ID	Abundance: 126	Abundance: 127C	Abundance: 128C	Abundance: 129C	Abundance: 130C	Quan Info	XCorr	# Protein Groups	Percolator q-Value	Percolator PEP
		FALSE	High	Sequest HT (A2)	Unambiguous	[R].lQLEAcETR.[T]	N-Term(TMT6plex); C6(Carbamidomethyl)	10	Q15149-4; Q15149; Q15149-3	Q15149-4; Q15149; H0YDN1; Q15149-6; Q15149-9; Q15149-3; Q15149-8; Q15149-5; Q15149-7; Q15149-2	0	2	0.3779	0	1	1	674.858	1348.71	1348.71	-0.53	-0.00036	CID (Collision Induced Dissociation)	MS2	44.9749	100	206.8	-55	35	82.9892	39930	20220420_hiroki_HeLa_SAHA_sORF_TMT_FAIMS_160min_07.raw	F1	210.3	246.2	197.4	203.3	176.7		1.72	3	0.0009493	0.007015
		FALSE	High	Sequest HT (A2)	Unambiguous	[R].lQLEAcETR.[T]	N-Term(TMT6plex); C6(Carbamidomethyl)	10	Q15149-4; Q15149; Q15149-3	Q15149-4; Q15149; H0YDN1; Q15149-6; Q15149-9; Q15149-3; Q15149-8; Q15149-5; Q15149-7; Q15149-2	0	2	0.1739	0	1	1	674.858	1348.71	1348.71	-0.07	-5e-05	CID (Collision Induced Dissociation)	MS2	45.8918			-55	35	83.6471	40257	20220420_hiroki_HeLa_SAHA_sORF_TMT_FAIMS_160min_07.raw	F1							1.38	3	0.00199	0.01436
		FALSE	High	Sequest HT (A2)	Unambiguous	[R].lQLEAcETR.[T]	N-Term(TMT6plex); C6(Carbamidomethyl)	10	Q15149-4; Q15149; Q15149-3	Q15149-4; Q15149; H0YDN1; Q15149-6; Q15149-9; Q15149-3; Q15149-8; Q15149-5; Q15149-7; Q15149-2	0	2	0.4521	0	1	1	674.858	1348.71	1348.71	-0.23	-0.00016	CID (Collision Induced Dissociation)	MS2	29.4245	100	613.1	-55	35	87.0462	50502	20220509_hiroki_SAHA_sORF_TMT_FAIMS_160min_05.raw	F4	631.8	738	598.8	624.5	472.2		1.88	3	0.001572	0.01087
		FALSE	High	Sequest HT (A2)	Unambiguous	[R].lQLEAcETR.[T]	N-Term(TMT6plex); C6(Carbamidomethyl)	10	Q15149-4; Q15149; Q15149-3	Q15149-4; Q15149; H0YDN1; Q15149-6; Q15149-9; Q15149-3; Q15149-8; Q15149-5; Q15149-7; Q15149-2	0	2	0.2317	0	1	1	674.859	1348.71	1348.71	0.55	0.00037	CID (Collision Induced Dissociation)	MS2	48.8996	100	217.9	-55	35	86.9522	49339	20220509_hiroki_SAHA_sORF_TMT_FAIMS_160min_06.raw	F5	222.3	260.8	210.3	227.2	168.7		1.64	3	0.003628	0.02522
		FALSE	High	Sequest HT (A2)	Unambiguous	[R].lQLEAcETR.[T]	N-Term(TMT6plex); C6(Carbamidomethyl)	10	Q15149-4; Q15149; Q15149-3	Q15149-4; Q15149; H0YDN1; Q15149-6; Q15149-9; Q15149-3; Q15149-8; Q15149-5; Q15149-7; Q15149-2	0	2	0.3494	0	1	1	674.858	1348.71	1348.71	0.01	1e-05	CID (Collision Induced Dissociation)	MS2	42.6412			-55	35	87.192	49463	20220509_hiroki_SAHA_sORF_TMT_FAIMS_160min_06.raw	F5							1.66	3	0.0002168	0.001511
	FALSE	High	[R].LQLEATER.[Q]	1xTMT6plex [N-Term]	0.00565105	0.000759328	3	9	3	Q15149-4; Q15149; Q15149-3	Q15149-4 [1459-1466]; Q15149 [1596-1603]; Q15149-3 [1482-1489]		0	1188.68	0.977	0.938	1.045	1.101	0.991108	0.995965	0.994356	0.99996	98.8	96.5	92.7	103.2	108.7	4.43	1.96	1.24	2.37	2.14	Shared	High	High	High	High	High	High	High	High	High	High	High	High	High	High	High	High
		Checked	Confidence	Identifying Node	PSM Ambiguity	Annotated Sequence	Modifications	# Proteins	Master Protein Accessions	Protein Accessions	# Missed Cleavages	Charge	DeltaScore	DeltaCn	Rank	Search Engine Rank	m/z [Da]	MH+ [Da]	Theo. MH+ [Da]	DeltaM [ppm]	Deltam/z [Da]	Activation Type	MS Order	Isolation Interference [%]	SPS Mass Matches [%]	Average Reporter S/N	Comp. Voltage [V]	Ion Inject Time [ms]	RT [min]	First Scan	Spectrum File	File ID	Abundance: 126	Abundance: 127C	Abundance: 128C	Abundance: 129C	Abundance: 130C	Quan Info	XCorr	# Protein Groups	Percolator q-Value	Percolator PEP
		FALSE	High	Sequest HT (A2)	Unambiguous	[R].lQLEATER.[Q]	N-Term(TMT6plex)	9	Q15149-4; Q15149; Q15149-3	Q15149-4; Q15149; Q15149-6; Q15149-9; Q15149-3; Q15149-8; Q15149-5; Q15149-7; Q15149-2	0	2	0.2269	0	1	1	594.843	1188.68	1188.68	0.04	2e-05	CID (Collision Induced Dissociation)	MS2	38.2421	100	326.3	-55	35	80.5039	38629	20220420_hiroki_HeLa_SAHA_sORF_TMT_FAIMS_160min_07.raw	F1	318.9	371.1	311.2	328.1	302.2		2.16	3	0.001303	0.009365
		FALSE	High	Sequest HT (A2)	Unambiguous	[R].lQLEATER.[Q]	N-Term(TMT6plex)	9	Q15149-4; Q15149; Q15149-3	Q15149-4; Q15149; Q15149-6; Q15149-9; Q15149-3; Q15149-8; Q15149-5; Q15149-7; Q15149-2	0	2	0.1982	0	1	1	594.843	1188.68	1188.68	0.52	0.00031	CID (Collision Induced Dissociation)	MS2	47.0741	100	234.1	-55	35	84.5295	49223	20220509_hiroki_SAHA_sORF_TMT_FAIMS_160min_05.raw	F4	248.8	258.1	216.8	240.3	206.3		2.17	3	0.000472	0.004099
		FALSE	High	Sequest HT (A2)	Unambiguous	[R].lQLEATER.[Q]	N-Term(TMT6plex)	9	Q15149-4; Q15149; Q15149-3	Q15149-4; Q15149; Q15149-6; Q15149-9; Q15149-3; Q15149-8; Q15149-5; Q15149-7; Q15149-2	0	2	0.1749	0	1	1	594.843	1188.68	1188.68	0.47	0.00028	CID (Collision Induced Dissociation)	MS2	41.3799	100	223.1	-55	35	84.4451	48086	20220509_hiroki_SAHA_sORF_TMT_FAIMS_160min_06.raw	F5	222.3	246.1	209.5	235.9	201.5		2.23	3	0.0004075	0.0032
	FALSE	High	[K].LQMEAGLCEEQLNQADALLQSDVR.[L]	1xCarbamidomethyl [C8]; 1xTMT6plex [N-Term]	0.00560914	0.000759328	3	11	1	Q15149-4; Q15149; Q15149-3	Q15149-4 [401-424]; Q15149 [538-561]; Q15149-3 [424-447]		0	2960.47	0.947	0.81	1.042	1.157	0.988271	0.990194	0.994356	0.998632	100.9	95.6	81.7	105.1	116.8						Shared	High	Not Found	Not Found	High	Not Found	Not Found	High	Not Found	Not Found	High	Not Found	Not Found	High	Not Found	Not Found	High
		Checked	Confidence	Identifying Node	PSM Ambiguity	Annotated Sequence	Modifications	# Proteins	Master Protein Accessions	Protein Accessions	# Missed Cleavages	Charge	DeltaScore	DeltaCn	Rank	Search Engine Rank	m/z [Da]	MH+ [Da]	Theo. MH+ [Da]	DeltaM [ppm]	Deltam/z [Da]	Activation Type	MS Order	Isolation Interference [%]	SPS Mass Matches [%]	Average Reporter S/N	Comp. Voltage [V]	Ion Inject Time [ms]	RT [min]	First Scan	Spectrum File	File ID	Abundance: 126	Abundance: 127C	Abundance: 128C	Abundance: 129C	Abundance: 130C	Quan Info	XCorr	# Protein Groups	Percolator q-Value	Percolator PEP
		FALSE	High	Sequest HT (A2)	Unambiguous	[K].lQMEAGLcEEQLNQADALLQSDVR.[L]	N-Term(TMT6plex); C8(Carbamidomethyl)	11	Q15149-4; Q15149; Q15149-3	Q15149-4; Q15149; E9PMV1; H0YDN1; Q15149-6; Q15149-9; Q15149-3; Q15149-8; Q15149-5; Q15149-7; Q15149-2	0	3	0.6614	0	1	1	987.495	2960.47	2960.47	1.21	0.00119	CID (Collision Induced Dissociation)	MS2	0	100	31.3	-40	3.297	158.619	75430	20220420_hiroki_HeLa_SAHA_sORF_TMT_FAIMS_160min_07.raw	F1	32	34.4	26.2	32.9	30.9		5.11	3	0.0004075	0.003172
	FALSE	High	[K].LQNVQIALDYLR.[H]	1xTMT6plex [N-Term]	0.000484579	6.55117e-05	3	14	1	Q15149-4; Q15149; Q15149-3	Q15149-4 [100-111]; Q15149 [237-248]; Q15149-3 [127-138]		0	1674.97	1.099	1.078	1.175	1.179	0.988095	0.991256	0.988323	0.993627	90.4	99.3	97.4	106.2	106.6						Shared	High	Not Found	Not Found	High	Not Found	Not Found	High	Not Found	Not Found	High	Not Found	Not Found	High	Not Found	Not Found	High
		Checked	Confidence	Identifying Node	PSM Ambiguity	Annotated Sequence	Modifications	# Proteins	Master Protein Accessions	Protein Accessions	# Missed Cleavages	Charge	DeltaScore	DeltaCn	Rank	Search Engine Rank	m/z [Da]	MH+ [Da]	Theo. MH+ [Da]	DeltaM [ppm]	Deltam/z [Da]	Activation Type	MS Order	Isolation Interference [%]	SPS Mass Matches [%]	Average Reporter S/N	Comp. Voltage [V]	Ion Inject Time [ms]	RT [min]	First Scan	Spectrum File	File ID	Abundance: 126	Abundance: 127C	Abundance: 128C	Abundance: 129C	Abundance: 130C	Quan Info	XCorr	# Protein Groups	Percolator q-Value	Percolator PEP
		FALSE	High	Sequest HT (A2)	Unambiguous	[K].lQNVQIALDYLR.[H]	N-Term(TMT6plex)	14	Q15149-4; Q15149; Q15149-3	E9PIA2; Q15149-4; Q15149; E9PMV1; H0YDN1; Q15149-6; Q15149-9; Q15149-3; Q15149-8; Q15149-5; Q15149-7; Q15149-2; E9PKG0; E9PQ28	0	3	0.4561	0	1	1	558.996	1674.97	1674.97	0.27	0.00015	CID (Collision Induced Dissociation)	MS2	9.35085	100	414.4	-55	35	159.017	75603	20220420_hiroki_HeLa_SAHA_sORF_TMT_FAIMS_160min_07.raw	F1	378.1	471.4	412	438.7	372		3.42	3	6.232e-05	0.0002125
	FALSE	High	[K].LQQEAK.[L]	1xTMT6plex [K6]; 1xTMT6plex [N-Term]	0.0218269	0.00368184	3	9	2	Q15149-4; Q15149; Q15149-3	Q15149-4 [2462-2467]; Q15149 [2599-2604]; Q15149-3 [2485-2490]		0	1174.72	1.045	0.95	1.046	1.162	0.988271	0.995965	0.99398	0.993627	96.1	100.4	91.3	100.5	111.7	6.66	1.09	5.3	5.61	4.05	Shared	High	Not Found	High	High	Not Found	High	High	Not Found	High	High	Not Found	High	High	Not Found	High	High
		Checked	Confidence	Identifying Node	PSM Ambiguity	Annotated Sequence	Modifications	# Proteins	Master Protein Accessions	Protein Accessions	# Missed Cleavages	Charge	DeltaScore	DeltaCn	Rank	Search Engine Rank	m/z [Da]	MH+ [Da]	Theo. MH+ [Da]	DeltaM [ppm]	Deltam/z [Da]	Activation Type	MS Order	Isolation Interference [%]	SPS Mass Matches [%]	Average Reporter S/N	Comp. Voltage [V]	Ion Inject Time [ms]	RT [min]	First Scan	Spectrum File	File ID	Abundance: 126	Abundance: 127C	Abundance: 128C	Abundance: 129C	Abundance: 130C	Quan Info	XCorr	# Protein Groups	Percolator q-Value	Percolator PEP
		FALSE	High	Sequest HT (A2)	Unambiguous	[K].lQQEAk.[L]	N-Term(TMT6plex); K6(TMT6plex)	9	Q15149-4; Q15149; Q15149-3	Q15149-4; Q15149; Q15149-6; Q15149-9; Q15149-3; Q15149-8; Q15149-5; Q15149-7; Q15149-2	0	2	0.1438	0	1	1	587.863	1174.72	1174.72	-0.34	-0.0002	CID (Collision Induced Dissociation)	MS2	14.2007	100	104.4	-40	35	60.1397	27274	20220420_hiroki_HeLa_SAHA_sORF_TMT_FAIMS_160min_07.raw	F1	96.8	121.2	93.9	109	101.2		1.6	3	0.003703	0.0254
		FALSE	High	Sequest HT (A2)	Unambiguous	[K].lQQEAk.[L]	N-Term(TMT6plex); K6(TMT6plex)	9	Q15149-4; Q15149; Q15149-3	Q15149-4; Q15149; Q15149-6; Q15149-9; Q15149-3; Q15149-8; Q15149-5; Q15149-7; Q15149-2	0	2		0.027	3	3	587.863	1174.72	1174.72	0.09	5e-05	CID (Collision Induced Dissociation)	MS2	39.2482	100	385.1	-55	35	63.5728	36567	20220509_hiroki_SAHA_sORF_TMT_FAIMS_160min_06.raw	F5	393	440.7	371.4	371.7	348.6		1.44	3	0.00199	0.01432
	FALSE	High	[R].LRAETEQGEQQR.[Q]	1xTMT6plex [N-Term]	0.00377577	0.000536391	3	9	3	Q15149-4; Q15149; Q15149-3	Q15149-4 [1718-1729]; Q15149 [1855-1866]; Q15149-3 [1741-1752]		1	1673.88	0.919	0.829	0.838	0.871	0.988095	0.991256	0.99398	0.99996	112.2	103.1	93	94	97.7	6.37	11.87	9.34	2.81	8.83	Shared	High	High	High	High	High	High	High	High	High	High	High	High	High	High	High	High
		Checked	Confidence	Identifying Node	PSM Ambiguity	Annotated Sequence	Modifications	# Proteins	Master Protein Accessions	Protein Accessions	# Missed Cleavages	Charge	DeltaScore	DeltaCn	Rank	Search Engine Rank	m/z [Da]	MH+ [Da]	Theo. MH+ [Da]	DeltaM [ppm]	Deltam/z [Da]	Activation Type	MS Order	Isolation Interference [%]	SPS Mass Matches [%]	Average Reporter S/N	Comp. Voltage [V]	Ion Inject Time [ms]	RT [min]	First Scan	Spectrum File	File ID	Abundance: 126	Abundance: 127C	Abundance: 128C	Abundance: 129C	Abundance: 130C	Quan Info	XCorr	# Protein Groups	Percolator q-Value	Percolator PEP
		FALSE	High	Sequest HT (A2)	Unambiguous	[R].lRAETEQGEQQR.[Q]	N-Term(TMT6plex)	9	Q15149-4; Q15149; Q15149-3	Q15149-4; Q15149; Q15149-6; Q15149-9; Q15149-3; Q15149-8; Q15149-5; Q15149-7; Q15149-2	1	3	0.5313	0	1	1	558.631	1673.88	1673.88	0.41	0.00023	CID (Collision Induced Dissociation)	MS2	0	100	167.7	-40	35	45.2384	17658	20220420_hiroki_HeLa_SAHA_sORF_TMT_FAIMS_160min_07.raw	F1	177.6	195	156.7	154.7	154.4		3.99	3	0.001303	0.009194
		FALSE	High	Sequest HT (A2)	Unambiguous	[R].lRAETEQGEQQR.[Q]	N-Term(TMT6plex)	9	Q15149-4; Q15149; Q15149-3	Q15149-4; Q15149; Q15149-6; Q15149-9; Q15149-3; Q15149-8; Q15149-5; Q15149-7; Q15149-2	1	3	0.4607	0	1	1	558.631	1673.88	1673.88	0.24	0.00013	CID (Collision Induced Dissociation)	MS2	0	100	18.9	-40	35	48.3655	27901	20220509_hiroki_SAHA_sORF_TMT_FAIMS_160min_05.raw	F4	20.9	25	16.6	17.4	14.5		3.82	3	0.0002969	0.002055
		FALSE	High	Sequest HT (A2)	Unambiguous	[R].lRAETEQGEQQR.[Q]	N-Term(TMT6plex)	9	Q15149-4; Q15149; Q15149-3	Q15149-4; Q15149; Q15149-6; Q15149-9; Q15149-3; Q15149-8; Q15149-5; Q15149-7; Q15149-2	1	3	0.4024	0	1	1	558.631	1673.88	1673.88	0.62	0.00034	CID (Collision Induced Dissociation)	MS2	16.9553	100	31.1	-40	35	48.1486	26834	20220509_hiroki_SAHA_sORF_TMT_FAIMS_160min_06.raw	F5	37.4	32.8	32.9	27.4	24.9		3.28	3	0.0007449	0.005696
	FALSE	High	[K].LRDVGAYSK.[Y]	1xTMT6plex [K9]; 1xTMT6plex [N-Term]	0.00812744	0.00101966	3	10	2	Q15149-4; Q15149; Q15149-3	Q15149-4 [4425-4433]; Q15149 [4562-4570]; Q15149-3 [4448-4456]		1	1466.87	0.879	0.766	0.635	0.714	0.981946	0.952656	0.779759	0.930397	125.2	110	95.9	79.5	89.4	7.27	0.93	8.96	4.35	3.28	Shared	High	High	Not Found	High	High	Not Found	High	High	Not Found	High	High	Not Found	High	High	Not Found	High
		Checked	Confidence	Identifying Node	PSM Ambiguity	Annotated Sequence	Modifications	# Proteins	Master Protein Accessions	Protein Accessions	# Missed Cleavages	Charge	DeltaScore	DeltaCn	Rank	Search Engine Rank	m/z [Da]	MH+ [Da]	Theo. MH+ [Da]	DeltaM [ppm]	Deltam/z [Da]	Activation Type	MS Order	Isolation Interference [%]	SPS Mass Matches [%]	Average Reporter S/N	Comp. Voltage [V]	Ion Inject Time [ms]	RT [min]	First Scan	Spectrum File	File ID	Abundance: 126	Abundance: 127C	Abundance: 128C	Abundance: 129C	Abundance: 130C	Quan Info	XCorr	# Protein Groups	Percolator q-Value	Percolator PEP
		FALSE	High	Sequest HT (A2)	Unambiguous	[K].lRDVGAYSk.[Y]	N-Term(TMT6plex); K9(TMT6plex)	10	Q15149-4; Q15149; Q15149-3	Q15149-4; Q15149; H0YDN1; Q15149-6; Q15149-9; Q15149-3; Q15149-8; Q15149-5; Q15149-7; Q15149-2	1	3	0.2905	0	1	1	489.629	1466.87	1466.87	-0.32	-0.00016	CID (Collision Induced Dissociation)	MS2	22.2716	100	132.1	-55	4.847	79.0765	37902	20220420_hiroki_HeLa_SAHA_sORF_TMT_FAIMS_160min_07.raw	F1	157	165.9	136.4	100.5	100.8		2.1	3	0.001099	0.008053
		FALSE	High	Sequest HT (A2)	Unambiguous	[K].lRDVGAYSk.[Y]	N-Term(TMT6plex); K9(TMT6plex)	10	Q15149-4; Q15149; Q15149-3	Q15149-4; Q15149; H0YDN1; Q15149-6; Q15149-9; Q15149-3; Q15149-8; Q15149-5; Q15149-7; Q15149-2	1	3		0.017	2	2	489.629	1466.87	1466.87	-0.15	-7e-05	CID (Collision Induced Dissociation)	MS2	21.4118	100	132.9	-55	2.958	83.437	48647	20220509_hiroki_SAHA_sORF_TMT_FAIMS_160min_05.raw	F4	175.3	165.1	120.3	107.8	96.1		2.31	3	0.000538	0.004779
	FALSE	High	[R].LREQLQLLEEQHR.[A]	1xTMT6plex [N-Term]	0.000442463	6.55117e-05	3	10	3	Q15149-4; Q15149; Q15149-3	Q15149-4 [2594-2606]; Q15149 [2731-2743]; Q15149-3 [2617-2629]		1	1921.08	0.945	0.888	0.848	0.907	0.988271	0.991256	0.99398	0.99996	109	103	96.7	92.5	98.8	3.35	5.14	4.83	3.5	3.52	Shared	High	High	High	High	High	High	High	High	High	High	High	High	High	High	High	High
		Checked	Confidence	Identifying Node	PSM Ambiguity	Annotated Sequence	Modifications	# Proteins	Master Protein Accessions	Protein Accessions	# Missed Cleavages	Charge	DeltaScore	DeltaCn	Rank	Search Engine Rank	m/z [Da]	MH+ [Da]	Theo. MH+ [Da]	DeltaM [ppm]	Deltam/z [Da]	Activation Type	MS Order	Isolation Interference [%]	SPS Mass Matches [%]	Average Reporter S/N	Comp. Voltage [V]	Ion Inject Time [ms]	RT [min]	First Scan	Spectrum File	File ID	Abundance: 126	Abundance: 127C	Abundance: 128C	Abundance: 129C	Abundance: 130C	Quan Info	XCorr	# Protein Groups	Percolator q-Value	Percolator PEP
		FALSE	High	Sequest HT (A2)	Unambiguous	[R].lREQLQLLEEQHR.[A]	N-Term(TMT6plex)	10	Q15149-4; Q15149; Q15149-3	Q15149-4; Q15149; H0YDN1; Q15149-6; Q15149-9; Q15149-3; Q15149-8; Q15149-5; Q15149-7; Q15149-2	1	3	0.5642	0	1	1	641.033	1921.08	1921.08	0.66	0.00042	CID (Collision Induced Dissociation)	MS2	40.531	100	134.2	-55	35	104.519	50338	20220420_hiroki_HeLa_SAHA_sORF_TMT_FAIMS_160min_07.raw	F1	147.7	170.4	124.7	116.7	111.7		3.58	3	6.232e-05	0.0001929
		FALSE	High	Sequest HT (A2)	Unambiguous	[R].lREQLQLLEEQHR.[A]	N-Term(TMT6plex)	10	Q15149-4; Q15149; Q15149-3	Q15149-4; Q15149; H0YDN1; Q15149-6; Q15149-9; Q15149-3; Q15149-8; Q15149-5; Q15149-7; Q15149-2	1	4	0.3423	0	1	1	481.026	1921.08	1921.08	-0.11	-5e-05	CID (Collision Induced Dissociation)	MS2	38.6958	100	151.5	-40	2.285	109.574	61296	20220509_hiroki_SAHA_sORF_TMT_FAIMS_160min_05.raw	F4	159.5	175.5	154.8	140.5	127.1		2.22	3	0.0003281	0.002429
		FALSE	High	Sequest HT (A2)	Unambiguous	[R].lREQLQLLEEQHR.[A]	N-Term(TMT6plex)	10	Q15149-4; Q15149; Q15149-3	Q15149-4; Q15149; H0YDN1; Q15149-6; Q15149-9; Q15149-3; Q15149-8; Q15149-5; Q15149-7; Q15149-2	1	4	0.6514	0	1	1	481.026	1921.08	1921.08	-0.08	-4e-05	CID (Collision Induced Dissociation)	MS2	35.7041	100	116.8	-40	1.632	109.651	60189	20220509_hiroki_SAHA_sORF_TMT_FAIMS_160min_06.raw	F5	131	138.2	115	108.6	91.2		3.27	3	0.0001701	0.001334
	FALSE	High	[R].LSAEAEK.[V]	1xTMT6plex [K7]; 1xTMT6plex [N-Term]	0.0191971	0.00305945	3	10	1	Q15149-4; Q15149; Q15149-3	Q15149-4 [1043-1049]; Q15149 [1180-1186]; Q15149-3 [1066-1072]		0	1205.71	1.031	1.041	1.019	1.25	0.99054	0.995965	0.999948	0.984559	93.6	96.5	97.4	95.4	117						Shared	Not Found	Not Found	High	Not Found	Not Found	High	Not Found	Not Found	High	Not Found	Not Found	High	Not Found	Not Found	High	High
		Checked	Confidence	Identifying Node	PSM Ambiguity	Annotated Sequence	Modifications	# Proteins	Master Protein Accessions	Protein Accessions	# Missed Cleavages	Charge	DeltaScore	DeltaCn	Rank	Search Engine Rank	m/z [Da]	MH+ [Da]	Theo. MH+ [Da]	DeltaM [ppm]	Deltam/z [Da]	Activation Type	MS Order	Isolation Interference [%]	SPS Mass Matches [%]	Average Reporter S/N	Comp. Voltage [V]	Ion Inject Time [ms]	RT [min]	First Scan	Spectrum File	File ID	Abundance: 126	Abundance: 127C	Abundance: 128C	Abundance: 129C	Abundance: 130C	Quan Info	XCorr	# Protein Groups	Percolator q-Value	Percolator PEP
		FALSE	High	Sequest HT (A2)	Unambiguous	[R].lSAEAEk.[V]	N-Term(TMT6plex); K7(TMT6plex)	10	Q15149-4; Q15149; Q15149-3	Q15149-4; Q15149; H0YDN1; Q15149-6; Q15149-9; Q15149-3; Q15149-8; Q15149-5; Q15149-7; Q15149-2	0	2	0.0753	0	1	1	603.361	1205.71	1205.71	-0.3	-0.00018	CID (Collision Induced Dissociation)	MS2	2.45242	100	1118.1	-55	35	73.7458	42394	20220509_hiroki_SAHA_sORF_TMT_FAIMS_160min_06.raw	F5	1065	1245.1	1113	1070.7	1096.8		1.86	3	0.001629	0.01241
	FALSE	High	[K].LSIYNALK.[K]	1xTMT6plex [K8]; 1xTMT6plex [N-Term]	0.0108286	0.00169562	3	10	2	Q15149-4; Q15149; Q15149-3	Q15149-4 [3038-3045]; Q15149 [3175-3182]; Q15149-3 [3061-3068]		0	1379.87	0.98	0.93	1.021	1.088	0.992516	0.993652	0.999874	0.99996	99.6	97.6	92.6	101.7	108.4	3.53	0.58	2.85	1.78	1.95	Shared	High	High	Not Found	High	High	Not Found	High	High	Not Found	High	High	Not Found	High	High	Not Found	High
		Checked	Confidence	Identifying Node	PSM Ambiguity	Annotated Sequence	Modifications	# Proteins	Master Protein Accessions	Protein Accessions	# Missed Cleavages	Charge	DeltaScore	DeltaCn	Rank	Search Engine Rank	m/z [Da]	MH+ [Da]	Theo. MH+ [Da]	DeltaM [ppm]	Deltam/z [Da]	Activation Type	MS Order	Isolation Interference [%]	SPS Mass Matches [%]	Average Reporter S/N	Comp. Voltage [V]	Ion Inject Time [ms]	RT [min]	First Scan	Spectrum File	File ID	Abundance: 126	Abundance: 127C	Abundance: 128C	Abundance: 129C	Abundance: 130C	Quan Info	XCorr	# Protein Groups	Percolator q-Value	Percolator PEP
		FALSE	High	Sequest HT (A2)	Unambiguous	[K].lSIYNALk.[K]	N-Term(TMT6plex); K8(TMT6plex)	10	Q15149-4; Q15149; Q15149-3	Q15149-4; Q15149; H0YDN1; Q15149-6; Q15149-9; Q15149-3; Q15149-8; Q15149-5; Q15149-7; Q15149-2	0	2	0.1969	0	1	1	690.437	1379.87	1379.87	-0.12	-8e-05	CID (Collision Induced Dissociation)	MS2	10.9241	100	711.2	-40	35	132.156	62993	20220420_hiroki_HeLa_SAHA_sORF_TMT_FAIMS_160min_07.raw	F1	733.7	792.4	659.4	730.2	640.5		1.93	3	0.0009193	0.006592
		FALSE	High	Sequest HT (A2)	Unambiguous	[K].lSIYNALk.[K]	N-Term(TMT6plex); K8(TMT6plex)	10	Q15149-4; Q15149; Q15149-3	Q15149-4; Q15149; H0YDN1; Q15149-6; Q15149-9; Q15149-3; Q15149-8; Q15149-5; Q15149-7; Q15149-2	0	2	0.2011	0	1	1	690.437	1379.87	1379.87	0.29	0.0002	CID (Collision Induced Dissociation)	MS2	32.8886	100	1018.6	-40	35	137.248	73695	20220509_hiroki_SAHA_sORF_TMT_FAIMS_160min_05.raw	F4	1002.6	1148.7	980.1	1024.1	937.6		1.79	3	0.0009771	0.007126
	FALSE	High	[R].LSVAAQEAAR.[L]	1xTMT6plex [N-Term]	5.296e-05	6.55117e-05	3	9	3	Q15149-4; Q15149; Q15149-3	Q15149-4 [2283-2292]; Q15149 [2420-2429]; Q15149-3 [2306-2315]		0	1244.72	0.998	0.922	0.96	1.036	0.994791	0.995682	0.999952	0.99996	101.7	101.5	93.8	97.7	105.4	5.71	3.31	2.94	1.64	6.06	Shared	High	High	High	High	High	High	High	High	High	High	High	High	High	High	High	High
		Checked	Confidence	Identifying Node	PSM Ambiguity	Annotated Sequence	Modifications	# Proteins	Master Protein Accessions	Protein Accessions	# Missed Cleavages	Charge	DeltaScore	DeltaCn	Rank	Search Engine Rank	m/z [Da]	MH+ [Da]	Theo. MH+ [Da]	DeltaM [ppm]	Deltam/z [Da]	Activation Type	MS Order	Isolation Interference [%]	SPS Mass Matches [%]	Average Reporter S/N	Comp. Voltage [V]	Ion Inject Time [ms]	RT [min]	First Scan	Spectrum File	File ID	Abundance: 126	Abundance: 127C	Abundance: 128C	Abundance: 129C	Abundance: 130C	Quan Info	XCorr	# Protein Groups	Percolator q-Value	Percolator PEP
		FALSE	High	Sequest HT (A2)	Unambiguous	[R].lSVAAQEAAR.[L]	N-Term(TMT6plex)	9	Q15149-4; Q15149; Q15149-3	Q15149-4; Q15149; Q15149-6; Q15149-9; Q15149-3; Q15149-8; Q15149-5; Q15149-7; Q15149-2	0	2	0.3493	0	1	1	622.862	1244.72	1244.72	0.11	7e-05	CID (Collision Induced Dissociation)	MS2	2.54842	100	249.6	-70	35	74.6885	35563	20220420_hiroki_HeLa_SAHA_sORF_TMT_FAIMS_160min_07.raw	F1	263.7	287.6	236.8	240.2	219.6		2.29	3	6.232e-05	0.0003954
		FALSE	High	Sequest HT (A2)	Unambiguous	[R].lSVAAQEAAR.[L]	N-Term(TMT6plex)	9	Q15149-4; Q15149; Q15149-3	Q15149-4; Q15149; Q15149-6; Q15149-9; Q15149-3; Q15149-8; Q15149-5; Q15149-7; Q15149-2	0	2	0.3543	0	1	1	622.862	1244.72	1244.72	0.22	0.00014	CID (Collision Induced Dissociation)	MS2	2.88629	100	197.8	-70	35	78.5577	46097	20220509_hiroki_SAHA_sORF_TMT_FAIMS_160min_05.raw	F4	201.4	240.9	177.5	196.4	172.6		2.54	3	6.232e-05	1.843e-05
		FALSE	High	Sequest HT (A2)	Unambiguous	[R].lSVAAQEAAR.[L]	N-Term(TMT6plex)	9	Q15149-4; Q15149; Q15149-3	Q15149-4; Q15149; Q15149-6; Q15149-9; Q15149-3; Q15149-8; Q15149-5; Q15149-7; Q15149-2	0	2	0.3643	0	1	1	622.862	1244.72	1244.72	0.29	0.00018	CID (Collision Induced Dissociation)	MS2	5.58758	100	197.2	-70	35	78.5119	44972	20220509_hiroki_SAHA_sORF_TMT_FAIMS_160min_06.raw	F5	187.5	227.6	187.7	191.6	191.4		2.58	3	6.232e-05	0.000264
	FALSE	High	[K].LSVYAALQR.[Q]	1xTMT6plex [N-Term]	0.000514858	6.55117e-05	3	10	3	Q15149-4; Q15149; Q15149-3	Q15149-4 [2710-2718]; Q15149 [2847-2855]; Q15149-3 [2733-2741]		0	1249.75	1.194	1.139	1.23	1.103	0.971232	0.991256	0.988234	0.99996	88.3	105.4	100.5	108.5	97.3	4.81	1.39	0.3	3.57	3.93	Shared	High	High	High	High	High	High	High	High	High	High	High	High	High	High	High	High
		Checked	Confidence	Identifying Node	PSM Ambiguity	Annotated Sequence	Modifications	# Proteins	Master Protein Accessions	Protein Accessions	# Missed Cleavages	Charge	DeltaScore	DeltaCn	Rank	Search Engine Rank	m/z [Da]	MH+ [Da]	Theo. MH+ [Da]	DeltaM [ppm]	Deltam/z [Da]	Activation Type	MS Order	Isolation Interference [%]	SPS Mass Matches [%]	Average Reporter S/N	Comp. Voltage [V]	Ion Inject Time [ms]	RT [min]	First Scan	Spectrum File	File ID	Abundance: 126	Abundance: 127C	Abundance: 128C	Abundance: 129C	Abundance: 130C	Quan Info	XCorr	# Protein Groups	Percolator q-Value	Percolator PEP
		FALSE	High	Sequest HT (A2)	Unambiguous	[K].lSVYAALQR.[Q]	N-Term(TMT6plex)	10	Q15149-4; Q15149; Q15149-3	Q15149-4; Q15149; H0YDN1; Q15149-6; Q15149-9; Q15149-3; Q15149-8; Q15149-5; Q15149-7; Q15149-2	0	2	0.1128	0	1	1	625.378	1249.75	1249.75	0.98	0.00061	CID (Collision Induced Dissociation)	MS2	13.9945	100	207.5	-70	35	115.012	55106	20220420_hiroki_HeLa_SAHA_sORF_TMT_FAIMS_160min_07.raw	F1	184.2	254.6	212.1	212.7	173.8		1.95	3	6.232e-05	0.0009508
		FALSE	High	Sequest HT (A2)	Unambiguous	[K].lSVYAALQR.[Q]	N-Term(TMT6plex)	10	Q15149-4; Q15149; Q15149-3	Q15149-4; Q15149; H0YDN1; Q15149-6; Q15149-9; Q15149-3; Q15149-8; Q15149-5; Q15149-7; Q15149-2	0	2	0.3615	0	1	1	625.377	1249.75	1249.75	0.81	0.0005	CID (Collision Induced Dissociation)	MS2	13.2968	100	263	-70	35	119.468	65762	20220509_hiroki_SAHA_sORF_TMT_FAIMS_160min_05.raw	F4	247.9	314.7	266.3	283.9	202.2		2.6	3	6.232e-05	0.0005216
		FALSE	High	Sequest HT (A2)	Unambiguous	[K].lSVYAALQR.[Q]	N-Term(TMT6plex)	10	Q15149-4; Q15149; Q15149-3	Q15149-4; Q15149; H0YDN1; Q15149-6; Q15149-9; Q15149-3; Q15149-8; Q15149-5; Q15149-7; Q15149-2	0	2	0.3173	0	1	1	625.377	1249.75	1249.75	0.38	0.00024	CID (Collision Induced Dissociation)	MS2	20.2508	100	385	-70	35	119.384	64559	20220509_hiroki_SAHA_sORF_TMT_FAIMS_160min_06.raw	F5	331.1	464.6	393.1	424.4	311.6		2.08	3	6.232e-05	0.0002268
	FALSE	High	[R].LSVYQAMK.[K]	1xTMT6plex [K8]; 1xTMT6plex [N-Term]	0.0203266	0.00350938	3	10	1	Q15149-4; Q15149; Q15149-3	Q15149-4 [3947-3954]; Q15149 [4084-4091]; Q15149-3 [3970-3977]		0	1397.82	1.06	0.957	1.037	1.058	0.988271	0.995965	0.99398	0.99996	97.8	103.7	93.6	101.4	103.4						Shared	Not Found	High	Not Found	Not Found	High	Not Found	Not Found	High	Not Found	Not Found	High	Not Found	Not Found	High	Not Found	High
		Checked	Confidence	Identifying Node	PSM Ambiguity	Annotated Sequence	Modifications	# Proteins	Master Protein Accessions	Protein Accessions	# Missed Cleavages	Charge	DeltaScore	DeltaCn	Rank	Search Engine Rank	m/z [Da]	MH+ [Da]	Theo. MH+ [Da]	DeltaM [ppm]	Deltam/z [Da]	Activation Type	MS Order	Isolation Interference [%]	SPS Mass Matches [%]	Average Reporter S/N	Comp. Voltage [V]	Ion Inject Time [ms]	RT [min]	First Scan	Spectrum File	File ID	Abundance: 126	Abundance: 127C	Abundance: 128C	Abundance: 129C	Abundance: 130C	Quan Info	XCorr	# Protein Groups	Percolator q-Value	Percolator PEP
		FALSE	High	Sequest HT (A2)	Unambiguous	[R].lSVYQAMk.[K]	N-Term(TMT6plex); K8(TMT6plex)	10	Q15149-4; Q15149; Q15149-3	Q15149-4; Q15149; H0YDN1; Q15149-6; Q15149-9; Q15149-3; Q15149-8; Q15149-5; Q15149-7; Q15149-2	0	3	0.4349	0	1	1	466.612	1397.82	1397.82	-0.63	-0.00029	CID (Collision Induced Dissociation)	MS2	5.71829	100	490	-40	6.136	117.397	64845	20220509_hiroki_SAHA_sORF_TMT_FAIMS_160min_05.raw	F4	483.6	582.4	465.3	495.8	423		3.15	3	0.001895	0.01327
	FALSE	High	[R].LSYTQLLR.[R]	1xTMT6plex [N-Term]	0.00126723	6.55117e-05	3	10	4	Q15149-4; Q15149; Q15149-3	Q15149-4 [3855-3862]; Q15149 [3992-3999]; Q15149-3 [3878-3885]		0	1222.74	1.09	0.996	1.118	1.084	0.988095	0.999986	0.99398	0.99996	94.5	103.1	94.2	105.7	102.5	1.68	2.3	3.65	0.26	0.25	Shared	High	High	High	High	High	High	High	High	High	High	High	High	High	High	High	High
		Checked	Confidence	Identifying Node	PSM Ambiguity	Annotated Sequence	Modifications	# Proteins	Master Protein Accessions	Protein Accessions	# Missed Cleavages	Charge	DeltaScore	DeltaCn	Rank	Search Engine Rank	m/z [Da]	MH+ [Da]	Theo. MH+ [Da]	DeltaM [ppm]	Deltam/z [Da]	Activation Type	MS Order	Isolation Interference [%]	SPS Mass Matches [%]	Average Reporter S/N	Comp. Voltage [V]	Ion Inject Time [ms]	RT [min]	First Scan	Spectrum File	File ID	Abundance: 126	Abundance: 127C	Abundance: 128C	Abundance: 129C	Abundance: 130C	Quan Info	XCorr	# Protein Groups	Percolator q-Value	Percolator PEP
		FALSE	High	Sequest HT (A2)	Unambiguous	[R].lSYTQLLR.[R]	N-Term(TMT6plex)	10	Q15149-4; Q15149; Q15149-3	Q15149-4; Q15149; H0YDN1; Q15149-6; Q15149-9; Q15149-3; Q15149-8; Q15149-5; Q15149-7; Q15149-2	0	2	0.2	0	1	1	611.871	1222.74	1222.74	-0.2	-0.00012	CID (Collision Induced Dissociation)	MS2	55.4254	100	250.9	-55	35	122.393	58503	20220420_hiroki_HeLa_SAHA_sORF_TMT_FAIMS_160min_07.raw	F1	245.4	279.6	249.9	271.4	208		1.55	3	0.001629	0.01242
		FALSE	High	Sequest HT (A2)	Unambiguous	[R].lSYTQLLR.[R]	N-Term(TMT6plex)	10	Q15149-4; Q15149; Q15149-3	Q15149-4; Q15149; H0YDN1; Q15149-6; Q15149-9; Q15149-3; Q15149-8; Q15149-5; Q15149-7; Q15149-2	0	2	0.0864	0	1	1	611.872	1222.74	1222.74	0.87	0.00053	CID (Collision Induced Dissociation)	MS2	24.7263	100	399.7	-55	35	127.082	69167	20220509_hiroki_SAHA_sORF_TMT_FAIMS_160min_05.raw	F4	377	464.8	391.8	422.4	342.6		1.62	3	0.006258	0.03861
		FALSE	High	Sequest HT (A2)	Unambiguous	[R].lSYTQLLR.[R]	N-Term(TMT6plex)	10	Q15149-4; Q15149; Q15149-3	Q15149-4; Q15149; H0YDN1; Q15149-6; Q15149-9; Q15149-3; Q15149-8; Q15149-5; Q15149-7; Q15149-2	0	2	0.0286	0	1	1	611.872	1222.74	1222.74	0.65	0.0004	CID (Collision Induced Dissociation)	MS2	28.2445	100	301	-55	35	126.743	67821	20220509_hiroki_SAHA_sORF_TMT_FAIMS_160min_06.raw	F5	290.9	361.3	280.2	316.5	256.2		1.4	3	6.232e-05	0.0006116
		FALSE	High	Sequest HT (A2)	Unambiguous	[R].lSYTQLLR.[R]	N-Term(TMT6plex)	10	Q15149-4; Q15149; Q15149-3	Q15149-4; Q15149; H0YDN1; Q15149-6; Q15149-9; Q15149-3; Q15149-8; Q15149-5; Q15149-7; Q15149-2	0	2		0.0063	2	2	611.873	1222.74	1222.74	1.96	0.0012	CID (Collision Induced Dissociation)	MS2	4.67562			-55	35	127.402	68110	20220509_hiroki_SAHA_sORF_TMT_FAIMS_160min_06.raw	F5							1.59	3	0.001099	0.007971
	FALSE	High	[R].LTAEDLFEAR.[I]	1xTMT6plex [N-Term]	0.000349825	6.55117e-05	3	10	3	Q15149-4; Q15149; Q15149-3	Q15149-4 [3647-3656]; Q15149 [3784-3793]; Q15149-3 [3670-3679]		0	1393.75	1.115	1.094	1.235	0.945	0.988095	0.991256	0.988234	0.99996	92.8	103.5	101.5	114.6	87.7	3.43	2.23	1.09	0.4	2.07	Shared	High	High	High	High	High	High	High	High	High	High	High	High	High	High	High	High
		Checked	Confidence	Identifying Node	PSM Ambiguity	Annotated Sequence	Modifications	# Proteins	Master Protein Accessions	Protein Accessions	# Missed Cleavages	Charge	DeltaScore	DeltaCn	Rank	Search Engine Rank	m/z [Da]	MH+ [Da]	Theo. MH+ [Da]	DeltaM [ppm]	Deltam/z [Da]	Activation Type	MS Order	Isolation Interference [%]	SPS Mass Matches [%]	Average Reporter S/N	Comp. Voltage [V]	Ion Inject Time [ms]	RT [min]	First Scan	Spectrum File	File ID	Abundance: 126	Abundance: 127C	Abundance: 128C	Abundance: 129C	Abundance: 130C	Quan Info	XCorr	# Protein Groups	Percolator q-Value	Percolator PEP
		FALSE	High	Sequest HT (A2)	Unambiguous	[R].lTAEDLFEAR.[I]	N-Term(TMT6plex)	10	Q15149-4; Q15149; Q15149-3	Q15149-4; Q15149; H0YDN1; Q15149-6; Q15149-9; Q15149-3; Q15149-8; Q15149-5; Q15149-7; Q15149-2	0	2	0.1832	0	1	1	697.38	1393.75	1393.75	-0.07	-5e-05	CID (Collision Induced Dissociation)	MS2	20.5371	100	351.1	-40	35	130.857	62390	20220420_hiroki_HeLa_SAHA_sORF_TMT_FAIMS_160min_07.raw	F1	326.3	412.8	356.8	397.8	261.7		2.02	3	6.232e-05	0.0004684
		FALSE	High	Sequest HT (A2)	Unambiguous	[R].lTAEDLFEAR.[I]	N-Term(TMT6plex)	10	Q15149-4; Q15149; Q15149-3	Q15149-4; Q15149; H0YDN1; Q15149-6; Q15149-9; Q15149-3; Q15149-8; Q15149-5; Q15149-7; Q15149-2	0	2	0.2563	0	1	1	697.38	1393.75	1393.75	-0.28	-0.0002	CID (Collision Induced Dissociation)	MS2	0	100	387	-40	35	135.095	72742	20220509_hiroki_SAHA_sORF_TMT_FAIMS_160min_05.raw	F4	370.9	451.7	400	437.9	274.7		1.99	3	6.232e-05	0.0005659
		FALSE	High	Sequest HT (A2)	Unambiguous	[R].lTAEDLFEAR.[I]	N-Term(TMT6plex)	10	Q15149-4; Q15149; Q15149-3	Q15149-4; Q15149; H0YDN1; Q15149-6; Q15149-9; Q15149-3; Q15149-8; Q15149-5; Q15149-7; Q15149-2	0	2	0.219	0	1	1	697.38	1393.75	1393.75	-0.11	-8e-05	CID (Collision Induced Dissociation)	MS2	11.399	100	317.2	-40	35	134.831	71418	20220509_hiroki_SAHA_sORF_TMT_FAIMS_160min_06.raw	F5	284.1	386	324.4	361.4	229.9		2.1	3	6.232e-05	0.0001478
	FALSE	High	[R].LTVDEAVR.[AK]	1xTMT6plex [N-Term]	0.00127685	6.55117e-05	3	10	3	Q15149-4; Q15149; Q15149-3	Q15149-4 [3076-3083]; [3742-3749]; Q15149 [3213-3220]; [3879-3886]; Q15149-3 [3099-3106]; [3765-3772]		0	1131.66	1.066	0.954	1.096	1.025	0.988095	0.995965	0.99398	0.99996	97.3	103.7	92.8	106.6	99.7	2.92	0.87	2.39	1.53	0.59	Shared	High	High	High	High	High	High	High	High	High	High	High	High	High	High	High	High
		Checked	Confidence	Identifying Node	PSM Ambiguity	Annotated Sequence	Modifications	# Proteins	Master Protein Accessions	Protein Accessions	# Missed Cleavages	Charge	DeltaScore	DeltaCn	Rank	Search Engine Rank	m/z [Da]	MH+ [Da]	Theo. MH+ [Da]	DeltaM [ppm]	Deltam/z [Da]	Activation Type	MS Order	Isolation Interference [%]	SPS Mass Matches [%]	Average Reporter S/N	Comp. Voltage [V]	Ion Inject Time [ms]	RT [min]	First Scan	Spectrum File	File ID	Abundance: 126	Abundance: 127C	Abundance: 128C	Abundance: 129C	Abundance: 130C	Quan Info	XCorr	# Protein Groups	Percolator q-Value	Percolator PEP
		FALSE	High	Sequest HT (A2)	Unambiguous	[R].lTVDEAVR.[AK]	N-Term(TMT6plex)	10	Q15149-4; Q15149; Q15149-3	Q15149-4; Q15149; H0YDN1; Q15149-6; Q15149-9; Q15149-3; Q15149-8; Q15149-5; Q15149-7; Q15149-2	0	2	0.131	0	1	1	566.332	1131.66	1131.66	-0.77	-0.00044	CID (Collision Induced Dissociation)	MS2	39.691	100	812	-55	35	82.8679	39866	20220420_hiroki_HeLa_SAHA_sORF_TMT_FAIMS_160min_07.raw	F1	760.2	970	790.2	863.4	676		2.29	3	0.004418	0.02951
		FALSE	High	Sequest HT (A2)	Unambiguous	[R].lTVDEAVR.[AK]	N-Term(TMT6plex)	10	Q15149-4; Q15149; Q15149-3	Q15149-4; Q15149; H0YDN1; Q15149-6; Q15149-9; Q15149-3; Q15149-8; Q15149-5; Q15149-7; Q15149-2	0	2	0.2283	0	1	1	566.332	1131.66	1131.66	0.52	0.00029	CID (Collision Induced Dissociation)	MS2	24.69	100	753.1	-55	35	86.6686	50315	20220509_hiroki_SAHA_sORF_TMT_FAIMS_160min_05.raw	F4	745.7	888.2	696.6	804.9	630.1		2.54	3	0.001303	0.009653
		FALSE	High	Sequest HT (A2)	Unambiguous	[R].lTVDEAVR.[AK]	N-Term(TMT6plex)	10	Q15149-4; Q15149; Q15149-3	Q15149-4; Q15149; H0YDN1; Q15149-6; Q15149-9; Q15149-3; Q15149-8; Q15149-5; Q15149-7; Q15149-2	0	2	0.2521	0	1	1	566.332	1131.66	1131.66	0	0	CID (Collision Induced Dissociation)	MS2	41.0782	100	596.4	-55	35	86.6426	49188	20220509_hiroki_SAHA_sORF_TMT_FAIMS_160min_06.raw	F5	588.8	711.8	564.3	619.9	497.1		2.38	3	6.232e-05	0.0006179
	FALSE	High	[R].LTVNEAVK.[E]	1xTMT6plex [K8]; 1xTMT6plex [N-Term]	0.00419283	0.000536391	3	10	1	Q15149-4; Q15149; Q15149-3	Q15149-4 [2748-2755]; Q15149 [2885-2892]; Q15149-3 [2771-2778]		0	1331.83	1.094	1.005	1.165	0.958	0.988095	0.999986	0.988323	0.99996	95.7	104.7	96.2	111.5	91.7						Shared	Not Found	High	Not Found	Not Found	High	Not Found	Not Found	High	Not Found	Not Found	High	Not Found	Not Found	High	Not Found	High
		Checked	Confidence	Identifying Node	PSM Ambiguity	Annotated Sequence	Modifications	# Proteins	Master Protein Accessions	Protein Accessions	# Missed Cleavages	Charge	DeltaScore	DeltaCn	Rank	Search Engine Rank	m/z [Da]	MH+ [Da]	Theo. MH+ [Da]	DeltaM [ppm]	Deltam/z [Da]	Activation Type	MS Order	Isolation Interference [%]	SPS Mass Matches [%]	Average Reporter S/N	Comp. Voltage [V]	Ion Inject Time [ms]	RT [min]	First Scan	Spectrum File	File ID	Abundance: 126	Abundance: 127C	Abundance: 128C	Abundance: 129C	Abundance: 130C	Quan Info	XCorr	# Protein Groups	Percolator q-Value	Percolator PEP
		FALSE	High	Sequest HT (A2)	Unambiguous	[R].lTVNEAVk.[E]	N-Term(TMT6plex); K8(TMT6plex)	10	Q15149-4; Q15149; Q15149-3	Q15149-4; Q15149; H0YDN1; Q15149-6; Q15149-9; Q15149-3; Q15149-8; Q15149-5; Q15149-7; Q15149-2	0	2		0.0339	2	2	666.419	1331.83	1331.83	0.93	0.00062	CID (Collision Induced Dissociation)	MS2	20.2029	100	450.7	-55	35	97.7511	55750	20220509_hiroki_SAHA_sORF_TMT_FAIMS_160min_05.raw	F4	433.7	538.8	438	499.4	343.7		2.28	3	0.0002969	0.002306
	FALSE	High	[R].LVASMEEAR.[R]	1xTMT6plex [N-Term]	0.000686574	6.55117e-05	3	10	3	Q15149-4; Q15149; Q15149-3	Q15149-4 [2548-2556]; Q15149 [2685-2693]; Q15149-3 [2571-2579]		0	1234.67	1.01	0.912	1.009	1.14	0.998671	0.992006	0.999948	0.99996	98.6	99.6	89.9	99.5	112.4	6.29	4.29	3.68	3.04	3.92	Shared	High	High	High	High	High	High	High	High	High	High	High	High	High	High	High	High
		Checked	Confidence	Identifying Node	PSM Ambiguity	Annotated Sequence	Modifications	# Proteins	Master Protein Accessions	Protein Accessions	# Missed Cleavages	Charge	DeltaScore	DeltaCn	Rank	Search Engine Rank	m/z [Da]	MH+ [Da]	Theo. MH+ [Da]	DeltaM [ppm]	Deltam/z [Da]	Activation Type	MS Order	Isolation Interference [%]	SPS Mass Matches [%]	Average Reporter S/N	Comp. Voltage [V]	Ion Inject Time [ms]	RT [min]	First Scan	Spectrum File	File ID	Abundance: 126	Abundance: 127C	Abundance: 128C	Abundance: 129C	Abundance: 130C	Quan Info	XCorr	# Protein Groups	Percolator q-Value	Percolator PEP
		FALSE	High	Sequest HT (A2)	Unambiguous	[R].lVASMEEAR.[R]	N-Term(TMT6plex)	10	Q15149-4; Q15149; Q15149-3	Q15149-4; Q15149; H0YDN1; Q15149-6; Q15149-9; Q15149-3; Q15149-8; Q15149-5; Q15149-7; Q15149-2	0	2	0.1289	0	1	1	617.837	1234.67	1234.67	0.6	0.00037	CID (Collision Induced Dissociation)	MS2	54.9871	100	207.4	-40	35	89.4741	43200	20220420_hiroki_HeLa_SAHA_sORF_TMT_FAIMS_160min_07.raw	F1	186.4	230.6	198.2	212.3	209.6		1.94	3	0.0007449	0.005999
		FALSE	High	Sequest HT (A2)	Unambiguous	[R].lVASMEEAR.[R]	N-Term(TMT6plex)	10	Q15149-4; Q15149; Q15149-3	Q15149-4; Q15149; H0YDN1; Q15149-6; Q15149-9; Q15149-3; Q15149-8; Q15149-5; Q15149-7; Q15149-2	0	2	0.2361	0	1	1	617.837	1234.67	1234.67	0.17	0.0001	CID (Collision Induced Dissociation)	MS2	13.8512	100	260.3	-40	35	93.592	53751	20220509_hiroki_SAHA_sORF_TMT_FAIMS_160min_05.raw	F4	272.3	289.7	232.6	254.3	252.4		2.33	3	6.232e-05	0.0003126
		FALSE	High	Sequest HT (A2)	Unambiguous	[R].lVASMEEAR.[R]	N-Term(TMT6plex)	10	Q15149-4; Q15149; Q15149-3	Q15149-4; Q15149; H0YDN1; Q15149-6; Q15149-9; Q15149-3; Q15149-8; Q15149-5; Q15149-7; Q15149-2	0	2	0.3217	0	1	1	617.837	1234.67	1234.67	-0.2	-0.00012	CID (Collision Induced Dissociation)	MS2	18.6609	100	380.6	-40	35	93.708	52710	20220509_hiroki_SAHA_sORF_TMT_FAIMS_160min_06.raw	F5	363.5	448.5	357.3	386.6	347		2.3	3	0.0002969	0.001846
	FALSE	High	[R].LVASMEEAR.[R]	1xOxidation [M5]; 1xTMT6plex [N-Term]	0.0462585	0.00926126	3	10	1	Q15149-4; Q15149; Q15149-3	Q15149-4 [2548-2556]; Q15149 [2685-2693]; Q15149-3 [2571-2579]		0	1250.66	0.899	0.911	1.093	1.033	0.988095	0.993652	0.99398	0.99996	101.3	91	92.3	110.7	104.7						Shared	High	Not Found	Not Found	High	Not Found	Not Found	High	Not Found	Not Found	High	Not Found	Not Found	High	Not Found	Not Found	High
		Checked	Confidence	Identifying Node	PSM Ambiguity	Annotated Sequence	Modifications	# Proteins	Master Protein Accessions	Protein Accessions	# Missed Cleavages	Charge	DeltaScore	DeltaCn	Rank	Search Engine Rank	m/z [Da]	MH+ [Da]	Theo. MH+ [Da]	DeltaM [ppm]	Deltam/z [Da]	Activation Type	MS Order	Isolation Interference [%]	SPS Mass Matches [%]	Average Reporter S/N	Comp. Voltage [V]	Ion Inject Time [ms]	RT [min]	First Scan	Spectrum File	File ID	Abundance: 126	Abundance: 127C	Abundance: 128C	Abundance: 129C	Abundance: 130C	Quan Info	XCorr	# Protein Groups	Percolator q-Value	Percolator PEP
		FALSE	High	Sequest HT (A2)	Unambiguous	[R].lVASmEEAR.[R]	N-Term(TMT6plex); M5(Oxidation)	10	Q15149-4; Q15149; Q15149-3	Q15149-4; Q15149; H0YDN1; Q15149-6; Q15149-9; Q15149-3; Q15149-8; Q15149-5; Q15149-7; Q15149-2	0	2	0.5164	0	1	1	625.834	1250.66	1250.66	-0.14	-9e-05	CID (Collision Induced Dissociation)	MS2	6.31276	100	29.7	-40	35	60.1953	27303	20220420_hiroki_HeLa_SAHA_sORF_TMT_FAIMS_160min_07.raw	F1	30.4	31	28	32.8	26.2		2.13	3	0.005175	0.0327
	FALSE	High	[R].LVASMEEARR.[R]	1xTMT6plex [N-Term]	0.0136768	0.00231179	3	10	1	Q15149-4; Q15149; Q15149-3	Q15149-4 [2548-2557]; Q15149 [2685-2694]; Q15149-3 [2571-2580]		1	1390.77	0.73	0.807	0.67	0.801	0.727527	0.97317	0.828478	0.998632	124.8	91.1	100.6	83.6	99.9						Shared	Not Found	Not Found	High	Not Found	Not Found	High	Not Found	Not Found	High	Not Found	Not Found	High	Not Found	Not Found	High	High
		Checked	Confidence	Identifying Node	PSM Ambiguity	Annotated Sequence	Modifications	# Proteins	Master Protein Accessions	Protein Accessions	# Missed Cleavages	Charge	DeltaScore	DeltaCn	Rank	Search Engine Rank	m/z [Da]	MH+ [Da]	Theo. MH+ [Da]	DeltaM [ppm]	Deltam/z [Da]	Activation Type	MS Order	Isolation Interference [%]	SPS Mass Matches [%]	Average Reporter S/N	Comp. Voltage [V]	Ion Inject Time [ms]	RT [min]	First Scan	Spectrum File	File ID	Abundance: 126	Abundance: 127C	Abundance: 128C	Abundance: 129C	Abundance: 130C	Quan Info	XCorr	# Protein Groups	Percolator q-Value	Percolator PEP
		FALSE	High	Sequest HT (A2)	Unambiguous	[R].lVASMEEARR.[R]	N-Term(TMT6plex)	10	Q15149-4; Q15149; Q15149-3	Q15149-4; Q15149; H0YDN1; Q15149-6; Q15149-9; Q15149-3; Q15149-8; Q15149-5; Q15149-7; Q15149-2	1	3		0.0231	2	2	464.261	1390.77	1390.77	0.87	0.0004	CID (Collision Induced Dissociation)	MS2	34.5622	100	94.2	-40	4.843	81.557	46603	20220509_hiroki_SAHA_sORF_TMT_FAIMS_160min_06.raw	F5	119	98.5	96.4	78.7	78.5		1.69	3	0.001233	0.008515
	FALSE	High	[R].LYVHEAVK.[A]	1xTMT6plex [K8]; 1xTMT6plex [N-Term]	0.0415832	0.00762935	3	10	2	Q15149-4; Q15149; Q15149-3	Q15149-4 [3407-3414]; Q15149 [3544-3551]; Q15149-3 [3430-3437]		0	1416.86	1.041	0.967	1.117	0.894	0.990781	0.995965	0.99398	0.99996	99.6	103.7	96.4	111.3	89	5.01	0.75	3.45	6.45	0.4	Shared	Not Found	High	High	Not Found	High	High	Not Found	High	High	Not Found	High	High	Not Found	High	High	High
		Checked	Confidence	Identifying Node	PSM Ambiguity	Annotated Sequence	Modifications	# Proteins	Master Protein Accessions	Protein Accessions	# Missed Cleavages	Charge	DeltaScore	DeltaCn	Rank	Search Engine Rank	m/z [Da]	MH+ [Da]	Theo. MH+ [Da]	DeltaM [ppm]	Deltam/z [Da]	Activation Type	MS Order	Isolation Interference [%]	SPS Mass Matches [%]	Average Reporter S/N	Comp. Voltage [V]	Ion Inject Time [ms]	RT [min]	First Scan	Spectrum File	File ID	Abundance: 126	Abundance: 127C	Abundance: 128C	Abundance: 129C	Abundance: 130C	Quan Info	XCorr	# Protein Groups	Percolator q-Value	Percolator PEP
		FALSE	High	Sequest HT (A2)	Unambiguous	[R].lYVHEAVk.[A]	N-Term(TMT6plex); K8(TMT6plex)	10	Q15149-4; Q15149; Q15149-3	Q15149-4; Q15149; H0YDN1; Q15149-6; Q15149-9; Q15149-3; Q15149-8; Q15149-5; Q15149-7; Q15149-2	0	3	0.2227	0	1	1	472.959	1416.86	1416.86	-0.11	-5e-05	CID (Collision Induced Dissociation)	MS2	17.5419	100	243.1	-55	2.294	87.2211	50596	20220509_hiroki_SAHA_sORF_TMT_FAIMS_160min_05.raw	F4	251.9	285.9	242.2	256.4	179.2		2.47	3	0.006767	0.04071
		FALSE	High	Sequest HT (A2)	Unambiguous	[R].lYVHEAVk.[A]	N-Term(TMT6plex); K8(TMT6plex)	10	Q15149-4; Q15149; Q15149-3	Q15149-4; Q15149; H0YDN1; Q15149-6; Q15149-9; Q15149-3; Q15149-8; Q15149-5; Q15149-7; Q15149-2	0	3	0.1386	0	1	1	472.959	1416.86	1416.86	-0.27	-0.00013	CID (Collision Induced Dissociation)	MS2	15.4863	100	262.6	-55	2.243	87.2522	49497	20220509_hiroki_SAHA_sORF_TMT_FAIMS_160min_06.raw	F5	253.9	312.2	249.4	303.3	194.2		2.02	3	0.004273	0.02911
	FALSE	High	[R].MGIVGPEFK.[D]	1xTMT6plex [K9]; 1xTMT6plex [N-Term]	0.00907828	0.00142934	3	10	3	Q15149-4; Q15149; Q15149-3	Q15149-4 [3993-4001]; Q15149 [4130-4138]; Q15149-3 [4016-4024]		0	1435.84	1.078	0.933	1.03	1.121	0.988095	0.995682	0.997373	0.99996	96.9	104.4	90.3	99.8	108.6						Shared	High	High	High	High	High	High	High	High	High	High	High	High	High	High	High	High
		Checked	Confidence	Identifying Node	PSM Ambiguity	Annotated Sequence	Modifications	# Proteins	Master Protein Accessions	Protein Accessions	# Missed Cleavages	Charge	DeltaScore	DeltaCn	Rank	Search Engine Rank	m/z [Da]	MH+ [Da]	Theo. MH+ [Da]	DeltaM [ppm]	Deltam/z [Da]	Activation Type	MS Order	Isolation Interference [%]	SPS Mass Matches [%]	Average Reporter S/N	Comp. Voltage [V]	Ion Inject Time [ms]	RT [min]	First Scan	Spectrum File	File ID	Abundance: 126	Abundance: 127C	Abundance: 128C	Abundance: 129C	Abundance: 130C	Quan Info	XCorr	# Protein Groups	Percolator q-Value	Percolator PEP
		FALSE	High	Sequest HT (A2)	Unambiguous	[R].mGIVGPEFk.[D]	N-Term(TMT6plex); K9(TMT6plex)	10	Q15149-4; Q15149; Q15149-3	Q15149-4; Q15149; H0YDN1; Q15149-6; Q15149-9; Q15149-3; Q15149-8; Q15149-5; Q15149-7; Q15149-2	0	2	0.2523	0	1	1	718.422	1435.84	1435.84	-0.58	-0.00042	CID (Collision Induced Dissociation)	MS2	22.1749	100	606.3	-40	35	124.926	59674	20220420_hiroki_HeLa_SAHA_sORF_TMT_FAIMS_160min_07.raw	F1	592.2	724.6	558.5	602.4	553.7		2.14	3	0.0009493	0.006787
		FALSE	High	Sequest HT (A2)	Unambiguous	[R].mGIVGPEFk.[D]	N-Term(TMT6plex); K9(TMT6plex)	10	Q15149-4; Q15149; Q15149-3	Q15149-4; Q15149; H0YDN1; Q15149-6; Q15149-9; Q15149-3; Q15149-8; Q15149-5; Q15149-7; Q15149-2	0	2	0.1085	0	1	1	718.423	1435.84	1435.84	0.06	4e-05	CID (Collision Induced Dissociation)	MS2	59.6635	100	526.8	-40	35	129.709	70351	20220509_hiroki_SAHA_sORF_TMT_FAIMS_160min_05.raw	F4	518.8	615.1	482.2	531.5	486.3		2.12	3	0.0007449	0.005686
		FALSE	High	Sequest HT (A2)	Unambiguous	[R].mGIVGPEFk.[D]	N-Term(TMT6plex); K9(TMT6plex)	10	Q15149-4; Q15149; Q15149-3	Q15149-4; Q15149; H0YDN1; Q15149-6; Q15149-9; Q15149-3; Q15149-8; Q15149-5; Q15149-7; Q15149-2	0	2	0.2548	0	1	1	718.423	1435.84	1435.84	-0.2	-0.00014	CID (Collision Induced Dissociation)	MS2	56.7664	100	568.3	-40	35	129.547	69076	20220509_hiroki_SAHA_sORF_TMT_FAIMS_160min_06.raw	F5	569.6	678.2	515.2	566.8	511.5		2.08	3	0.0007255	0.005425
	FALSE	High	[K].MQAVQEATR.[L]	1xTMT6plex [N-Term]	0.00536402	0.000679449	3	9	2	Q15149-4; Q15149; Q15149-3	Q15149-4 [2316-2324]; Q15149 [2453-2461]; Q15149-3 [2339-2347]		0	1262.67	1.086	0.97	1.074	1.288	0.988095	0.997591	0.99398	0.969711	92.3	100.2	89.5	99.2	118.9	1.9	0.12	1.85	0.86	0.7	Shared	Not Found	High	High	Not Found	High	High	Not Found	High	High	Not Found	High	High	Not Found	High	High	High
		Checked	Confidence	Identifying Node	PSM Ambiguity	Annotated Sequence	Modifications	# Proteins	Master Protein Accessions	Protein Accessions	# Missed Cleavages	Charge	DeltaScore	DeltaCn	Rank	Search Engine Rank	m/z [Da]	MH+ [Da]	Theo. MH+ [Da]	DeltaM [ppm]	Deltam/z [Da]	Activation Type	MS Order	Isolation Interference [%]	SPS Mass Matches [%]	Average Reporter S/N	Comp. Voltage [V]	Ion Inject Time [ms]	RT [min]	First Scan	Spectrum File	File ID	Abundance: 126	Abundance: 127C	Abundance: 128C	Abundance: 129C	Abundance: 130C	Quan Info	XCorr	# Protein Groups	Percolator q-Value	Percolator PEP
		FALSE	High	Sequest HT (A2)	Unambiguous	[K].mQAVQEATR.[L]	N-Term(TMT6plex)	9	Q15149-4; Q15149; Q15149-3	Q15149-4; Q15149; Q15149-6; Q15149-9; Q15149-3; Q15149-8; Q15149-5; Q15149-7; Q15149-2	0	2	0.3989	0	1	1	631.84	1262.67	1262.67	0.24	0.00015	CID (Collision Induced Dissociation)	MS2	20.8889	100	412.5	-55	35	69.3923	40924	20220509_hiroki_SAHA_sORF_TMT_FAIMS_160min_05.raw	F4	391.8	476.2	371.8	413	409.8		1.88	3	0.000472	0.00362
		FALSE	High	Sequest HT (A2)	Unambiguous	[K].mQAVQEATR.[L]	N-Term(TMT6plex)	9	Q15149-4; Q15149; Q15149-3	Q15149-4; Q15149; Q15149-6; Q15149-9; Q15149-3; Q15149-8; Q15149-5; Q15149-7; Q15149-2	0	2	0.3983	0	1	1	631.84	1262.67	1262.67	-0.37	-0.00023	CID (Collision Induced Dissociation)	MS2	13.2086	100	488.5	-55	35	69.3128	39904	20220509_hiroki_SAHA_sORF_TMT_FAIMS_160min_06.raw	F5	452.6	565.2	452.6	483.2	489.1		2.31	3	0.000367	0.003039
	FALSE	High	[R].MQEEVVR.[R]	1xTMT6plex [N-Term]	0.0160393	0.00261285	3	9	2	Q15149-4; Q15149; Q15149-3	Q15149-4 [1397-1403]; Q15149 [1534-1540]; Q15149-3 [1420-1426]		0	1119.6	1.029	0.946	1.071	1.114	0.991108	0.995965	0.99398	0.996967	96.9	99.7	91.7	103.8	107.9	0.35	3.83	3.09	2.71	3.88	Shared	High	High	Not Found	High	High	Not Found	High	High	Not Found	High	High	Not Found	High	High	Not Found	High
		Checked	Confidence	Identifying Node	PSM Ambiguity	Annotated Sequence	Modifications	# Proteins	Master Protein Accessions	Protein Accessions	# Missed Cleavages	Charge	DeltaScore	DeltaCn	Rank	Search Engine Rank	m/z [Da]	MH+ [Da]	Theo. MH+ [Da]	DeltaM [ppm]	Deltam/z [Da]	Activation Type	MS Order	Isolation Interference [%]	SPS Mass Matches [%]	Average Reporter S/N	Comp. Voltage [V]	Ion Inject Time [ms]	RT [min]	First Scan	Spectrum File	File ID	Abundance: 126	Abundance: 127C	Abundance: 128C	Abundance: 129C	Abundance: 130C	Quan Info	XCorr	# Protein Groups	Percolator q-Value	Percolator PEP
		FALSE	High	Sequest HT (A2)	Unambiguous	[R].mQEEVVR.[R]	N-Term(TMT6plex)	9	Q15149-4; Q15149; Q15149-3	Q15149-4; Q15149; Q15149-6; Q15149-9; Q15149-3; Q15149-8; Q15149-5; Q15149-7; Q15149-2	0	2	0.3128	0	1	1	560.304	1119.6	1119.6	-1.34	-0.00075	CID (Collision Induced Dissociation)	MS2	25.5624	100	148.4	-40	35	62.4827	28706	20220420_hiroki_HeLa_SAHA_sORF_TMT_FAIMS_160min_07.raw	F1	145.1	165.3	136.1	156.7	138.9		2.27	3	0.001391	0.01017
		FALSE	High	Sequest HT (A2)	Unambiguous	[R].mQEEVVR.[R]	N-Term(TMT6plex)	9	Q15149-4; Q15149; Q15149-3	Q15149-4; Q15149; Q15149-6; Q15149-9; Q15149-3; Q15149-8; Q15149-5; Q15149-7; Q15149-2	0	2	0.25	0	1	1	560.305	1119.6	1119.6	-0.87	-0.00049	CID (Collision Induced Dissociation)	MS2	0	100	148.9	-40	35	66.0153	38997	20220509_hiroki_SAHA_sORF_TMT_FAIMS_160min_05.raw	F4	146.1	175	141.6	151.3	130.6		2.72	3	0.001572	0.01106
	FALSE	High	[R].MQEEVVRR.[E]	1xTMT6plex [N-Term]	0.027741	0.00483973	3	9	1	Q15149-4; Q15149; Q15149-3	Q15149-4 [1397-1404]; Q15149 [1534-1541]; Q15149-3 [1420-1427]		1	1275.7	0.736	0.973	0.56	0.659	0.857931	0.995965	0.576814	0.79573	127.3	93.7	123.8	71.3	83.9						Shared	Not Found	Not Found	High	Not Found	Not Found	High	Not Found	Not Found	High	Not Found	Not Found	High	Not Found	Not Found	High	High
		Checked	Confidence	Identifying Node	PSM Ambiguity	Annotated Sequence	Modifications	# Proteins	Master Protein Accessions	Protein Accessions	# Missed Cleavages	Charge	DeltaScore	DeltaCn	Rank	Search Engine Rank	m/z [Da]	MH+ [Da]	Theo. MH+ [Da]	DeltaM [ppm]	Deltam/z [Da]	Activation Type	MS Order	Isolation Interference [%]	SPS Mass Matches [%]	Average Reporter S/N	Comp. Voltage [V]	Ion Inject Time [ms]	RT [min]	First Scan	Spectrum File	File ID	Abundance: 126	Abundance: 127C	Abundance: 128C	Abundance: 129C	Abundance: 130C	Quan Info	XCorr	# Protein Groups	Percolator q-Value	Percolator PEP
		FALSE	High	Sequest HT (A2)	Unambiguous	[R].mQEEVVRR.[E]	N-Term(TMT6plex)	9	Q15149-4; Q15149; Q15149-3	Q15149-4; Q15149; Q15149-6; Q15149-9; Q15149-3; Q15149-8; Q15149-5; Q15149-7; Q15149-2	1	3	0.0909	0	1	1	425.906	1275.7	1275.7	-0.7	-0.0003	CID (Collision Induced Dissociation)	MS2	30.5563	100	47.4	-55	10.864	56.3588	32162	20220509_hiroki_SAHA_sORF_TMT_FAIMS_160min_06.raw	F5	60.6	50.6	59.2	33.5	32.9		2.31	3	0.002677	0.01866
	FALSE	High	[K].MSAAQALK.[K]	1xTMT6plex [K8]; 1xTMT6plex [N-Term]	0.0122617	0.00192783	3	10	3	Q15149-4; Q15149; Q15149-3	Q15149-4 [4368-4375]; Q15149 [4505-4512]; Q15149-3 [4391-4398]		0	1277.77	1.108	0.966	1.042	1.092	0.98781	0.995965	0.998266	0.99996	96	106.4	92.8	100	104.8						Shared	High	High	Not Found	High	High	Not Found	High	High	Not Found	High	High	Not Found	High	High	Not Found	High
		Checked	Confidence	Identifying Node	PSM Ambiguity	Annotated Sequence	Modifications	# Proteins	Master Protein Accessions	Protein Accessions	# Missed Cleavages	Charge	DeltaScore	DeltaCn	Rank	Search Engine Rank	m/z [Da]	MH+ [Da]	Theo. MH+ [Da]	DeltaM [ppm]	Deltam/z [Da]	Activation Type	MS Order	Isolation Interference [%]	SPS Mass Matches [%]	Average Reporter S/N	Comp. Voltage [V]	Ion Inject Time [ms]	RT [min]	First Scan	Spectrum File	File ID	Abundance: 126	Abundance: 127C	Abundance: 128C	Abundance: 129C	Abundance: 130C	Quan Info	XCorr	# Protein Groups	Percolator q-Value	Percolator PEP
		FALSE	High	Sequest HT (A2)	Unambiguous	[K].mSAAQALk.[K]	N-Term(TMT6plex); K8(TMT6plex)	10	Q15149-4; Q15149; Q15149-3	Q15149-4; Q15149; H0YDN1; Q15149-6; Q15149-9; Q15149-3; Q15149-8; Q15149-5; Q15149-7; Q15149-2	0	2	0.2099	0	1	1	639.387	1277.77	1277.77	1.16	0.00074	CID (Collision Induced Dissociation)	MS2	16.9686	100	787.9	-55	35	88.2234	42592	20220420_hiroki_HeLa_SAHA_sORF_TMT_FAIMS_160min_07.raw	F1	761.5	957.3	743.9	783.3	693.6		2.43	3	0.001364	0.009926
		FALSE	High	Sequest HT (A2)	Unambiguous	[K].mSAAQALk.[K]	N-Term(TMT6plex); K8(TMT6plex)	10	Q15149-4; Q15149; Q15149-3	Q15149-4; Q15149; H0YDN1; Q15149-6; Q15149-9; Q15149-3; Q15149-8; Q15149-5; Q15149-7; Q15149-2	0	2	0.1064	0	1	1	639.387	1277.77	1277.77	1.9	0.00121	CID (Collision Induced Dissociation)	MS2	47.3578	0	460.3	-55	35	92.7954	53375	20220509_hiroki_SAHA_sORF_TMT_FAIMS_160min_05.raw	F4	412.3	518.1	485.2	452.4	433.4	Excluded by Method	1.88	3	0.001038	0.007535
		FALSE	High	Sequest HT (A2)	Unambiguous	[K].mSAAQALk.[K]	N-Term(TMT6plex); K8(TMT6plex)	10	Q15149-4; Q15149; Q15149-3	Q15149-4; Q15149; H0YDN1; Q15149-6; Q15149-9; Q15149-3; Q15149-8; Q15149-5; Q15149-7; Q15149-2	0	2	0.2064	0	1	1	639.388	1277.77	1277.77	2.35	0.0015	CID (Collision Induced Dissociation)	MS2	2.46274			-55	35	92.8235	52279	20220509_hiroki_SAHA_sORF_TMT_FAIMS_160min_06.raw	F5							2.18	3	0.00483	0.03117
	FALSE	High	[R].MVEGYQGLR.[C]	1xTMT6plex [N-Term]	0.0427121	0.00782799	3	12	3	Q15149-4; Q15149; Q15149-3	Q15149-4 [171-179]; Q15149 [308-316]; Q15149-3 [198-206]		0	1281.68	1.154	1.109	1.205	0.885	0.984777	0.991256	0.988323	0.99996	93.4	107.8	103.6	112.5	82.6	1.33	0.59	2.75	4.17	3.71	Shared	High	High	High	High	High	High	High	High	High	High	High	High	High	High	High	High
		Checked	Confidence	Identifying Node	PSM Ambiguity	Annotated Sequence	Modifications	# Proteins	Master Protein Accessions	Protein Accessions	# Missed Cleavages	Charge	DeltaScore	DeltaCn	Rank	Search Engine Rank	m/z [Da]	MH+ [Da]	Theo. MH+ [Da]	DeltaM [ppm]	Deltam/z [Da]	Activation Type	MS Order	Isolation Interference [%]	SPS Mass Matches [%]	Average Reporter S/N	Comp. Voltage [V]	Ion Inject Time [ms]	RT [min]	First Scan	Spectrum File	File ID	Abundance: 126	Abundance: 127C	Abundance: 128C	Abundance: 129C	Abundance: 130C	Quan Info	XCorr	# Protein Groups	Percolator q-Value	Percolator PEP
		FALSE	High	Sequest HT (A2)	Unambiguous	[R].mVEGYQGLR.[C]	N-Term(TMT6plex)	12	Q15149-4; Q15149; Q15149-3	Q15149-4; Q15149; E9PMV1; H0YDN1; Q15149-6; Q15149-9; Q15149-3; Q15149-8; Q15149-5; Q15149-7; Q15149-2; E9PKG0	0	2	0.3125	0	1	1	641.345	1281.68	1281.68	0.4	0.00026	CID (Collision Induced Dissociation)	MS2	26.5793	100	318.1	-55	35	88.1613	42557	20220420_hiroki_HeLa_SAHA_sORF_TMT_FAIMS_160min_07.raw	F1	297	389.6	333.1	337.3	233.4		2.4	3	0.00446	0.02995
		FALSE	High	Sequest HT (A2)	Unambiguous	[R].mVEGYQGLR.[C]	N-Term(TMT6plex)	12	Q15149-4; Q15149; Q15149-3	Q15149-4; Q15149; E9PMV1; H0YDN1; Q15149-6; Q15149-9; Q15149-3; Q15149-8; Q15149-5; Q15149-7; Q15149-2; E9PKG0	0	2	0.3597	0	1	1	641.345	1281.68	1281.68	-0.12	-8e-05	CID (Collision Induced Dissociation)	MS2	9.7434	100	222.5	-55	35	92.0747	53018	20220509_hiroki_SAHA_sORF_TMT_FAIMS_160min_05.raw	F4	204.1	272.3	236.5	247.4	152		2.53	3	0.006116	0.03749
		FALSE	High	Sequest HT (A2)	Unambiguous	[R].mVEGYQGLR.[C]	N-Term(TMT6plex)	12	Q15149-4; Q15149; Q15149-3	Q15149-4; Q15149; E9PMV1; H0YDN1; Q15149-6; Q15149-9; Q15149-3; Q15149-8; Q15149-5; Q15149-7; Q15149-2; E9PKG0	0	2	0.3333	0	1	1	641.345	1281.68	1281.68	-0.15	-0.0001	CID (Collision Induced Dissociation)	MS2	9.97732	100	299.9	-55	35	92.1651	51941	20220509_hiroki_SAHA_sORF_TMT_FAIMS_160min_06.raw	F5	282.9	363.9	302.2	346.2	204.2		2.58	3	0.006132	0.03782
	FALSE	High	[K].NLLDEELQR.[L]	1xTMT6plex [N-Term]	0.00186252	6.55117e-05	3	9	3	Q15149-4; Q15149; Q15149-3	Q15149-4 [2203-2211]; Q15149 [2340-2348]; Q15149-3 [2226-2234]		0	1358.75	1.121	1.065	1.07	1.212	0.988095	0.993882	0.99398	0.983006	91.4	102.5	97.4	97.8	110.8	3.65	0.99	1.41	0.25	2.19	Shared	High	High	High	High	High	High	High	High	High	High	High	High	High	High	High	High
		Checked	Confidence	Identifying Node	PSM Ambiguity	Annotated Sequence	Modifications	# Proteins	Master Protein Accessions	Protein Accessions	# Missed Cleavages	Charge	DeltaScore	DeltaCn	Rank	Search Engine Rank	m/z [Da]	MH+ [Da]	Theo. MH+ [Da]	DeltaM [ppm]	Deltam/z [Da]	Activation Type	MS Order	Isolation Interference [%]	SPS Mass Matches [%]	Average Reporter S/N	Comp. Voltage [V]	Ion Inject Time [ms]	RT [min]	First Scan	Spectrum File	File ID	Abundance: 126	Abundance: 127C	Abundance: 128C	Abundance: 129C	Abundance: 130C	Quan Info	XCorr	# Protein Groups	Percolator q-Value	Percolator PEP
		FALSE	High	Sequest HT (A2)	Unambiguous	[K].nLLDEELQR.[L]	N-Term(TMT6plex)	9	Q15149-4; Q15149; Q15149-3	Q15149-4; Q15149; Q15149-6; Q15149-9; Q15149-3; Q15149-8; Q15149-5; Q15149-7; Q15149-2	0	2	0.3654	0	1	1	679.877	1358.75	1358.75	-0.37	-0.00025	CID (Collision Induced Dissociation)	MS2	3.05781	100	231.9	-40	35	106.788	51368	20220420_hiroki_HeLa_SAHA_sORF_TMT_FAIMS_160min_07.raw	F1	218.9	274.7	226.1	227.3	212.3		2.6	3	6.232e-05	0.0009412
		FALSE	High	Sequest HT (A2)	Unambiguous	[K].nLLDEELQR.[L]	N-Term(TMT6plex)	9	Q15149-4; Q15149; Q15149-3	Q15149-4; Q15149; Q15149-6; Q15149-9; Q15149-3; Q15149-8; Q15149-5; Q15149-7; Q15149-2	0	2	0.3416	0	1	1	679.877	1358.75	1358.75	-0.25	-0.00017	CID (Collision Induced Dissociation)	MS2	16.4964	100	327.4	-40	35	110.778	61851	20220509_hiroki_SAHA_sORF_TMT_FAIMS_160min_05.raw	F4	289	387.3	327.4	321.6	311.8		2.43	3	0.0001192	0.00106
		FALSE	High	Sequest HT (A2)	Unambiguous	[K].nLLDEELQR.[L]	N-Term(TMT6plex)	9	Q15149-4; Q15149; Q15149-3	Q15149-4; Q15149; Q15149-6; Q15149-9; Q15149-3; Q15149-8; Q15149-5; Q15149-7; Q15149-2	0	2	0.3775	0	1	1	679.878	1358.75	1358.75	0.22	0.00015	CID (Collision Induced Dissociation)	MS2	6.55012	100	444.7	-40	35	110.761	60694	20220509_hiroki_SAHA_sORF_TMT_FAIMS_160min_06.raw	F5	413.5	519.1	442.2	435.8	412.8		2.04	3	0.0001192	0.001064
	FALSE	High	[R].NLVDNITGQR.[L]	1xTMT6plex [N-Term]	0.000366099	6.55117e-05	3	10	3	Q15149-4; Q15149; Q15149-3	Q15149-4 [4301-4310]; Q15149 [4438-4447]; Q15149-3 [4324-4333]		0	1358.76	1.147	1.045	1.112	1.17	0.987066	0.995965	0.99398	0.993627	91.3	104.8	95.5	101.6	106.9	4.08	3.51	4.21	5.96	2.26	Shared	High	High	High	High	High	High	High	High	High	High	High	High	High	High	High	High
		Checked	Confidence	Identifying Node	PSM Ambiguity	Annotated Sequence	Modifications	# Proteins	Master Protein Accessions	Protein Accessions	# Missed Cleavages	Charge	DeltaScore	DeltaCn	Rank	Search Engine Rank	m/z [Da]	MH+ [Da]	Theo. MH+ [Da]	DeltaM [ppm]	Deltam/z [Da]	Activation Type	MS Order	Isolation Interference [%]	SPS Mass Matches [%]	Average Reporter S/N	Comp. Voltage [V]	Ion Inject Time [ms]	RT [min]	First Scan	Spectrum File	File ID	Abundance: 126	Abundance: 127C	Abundance: 128C	Abundance: 129C	Abundance: 130C	Quan Info	XCorr	# Protein Groups	Percolator q-Value	Percolator PEP
		FALSE	High	Sequest HT (A2)	Unambiguous	[R].nLVDNITGQR.[L]	N-Term(TMT6plex)	10	Q15149-4; Q15149; Q15149-3	Q15149-4; Q15149; H0YDN1; Q15149-6; Q15149-9; Q15149-3; Q15149-8; Q15149-5; Q15149-7; Q15149-2	0	2	0.4416	0	1	1	679.883	1358.76	1358.76	-0.59	-0.0004	CID (Collision Induced Dissociation)	MS2	9.16039	100	368	-55	35	95.1008	45941	20220420_hiroki_HeLa_SAHA_sORF_TMT_FAIMS_160min_07.raw	F1	321.1	421.3	362.5	387.7	347.4		2.31	3	6.232e-05	0.0003359
		FALSE	High	Sequest HT (A2)	Unambiguous	[R].nLVDNITGQR.[L]	N-Term(TMT6plex)	10	Q15149-4; Q15149; Q15149-3	Q15149-4; Q15149; H0YDN1; Q15149-6; Q15149-9; Q15149-3; Q15149-8; Q15149-5; Q15149-7; Q15149-2	0	2	0.3932	0	1	1	679.883	1358.76	1358.76	0.05	4e-05	CID (Collision Induced Dissociation)	MS2	0	100	257.4	-55	35	98.8135	56271	20220509_hiroki_SAHA_sORF_TMT_FAIMS_160min_05.raw	F4	239.7	314.3	238.6	263.4	231.1		2.34	3	6.232e-05	0.0003487
		FALSE	High	Sequest HT (A2)	Unambiguous	[R].nLVDNITGQR.[L]	N-Term(TMT6plex)	10	Q15149-4; Q15149; Q15149-3	Q15149-4; Q15149; H0YDN1; Q15149-6; Q15149-9; Q15149-3; Q15149-8; Q15149-5; Q15149-7; Q15149-2	0	2	0.43	0	1	1	679.883	1358.76	1358.76	-0.44	-0.0003	CID (Collision Induced Dissociation)	MS2	8.19601	100	292.3	-55	35	98.7529	55123	20220509_hiroki_SAHA_sORF_TMT_FAIMS_160min_06.raw	F5	275.3	354.5	294.8	274.1	262.7		2.07	3	6.232e-05	0.0001557
	FALSE	High	[R].NTNMTAK.[K]	1xTMT6plex [K7]; 1xTMT6plex [N-Term]	0.00458623	0.000601638	3	11	3	Q15149-4; Q15149; Q15149-3	Q15149-4 [648-654]; Q15149 [785-791]; Q15149-3 [671-677]		0	1237.7	1.214	1.044	1.22	1.119	0.968878	0.995682	0.988323	0.998632	89.3	108.5	93.3	109	100	3.92	7.97	2.12	4.56	4.3	Shared	High	High	High	High	High	High	High	High	High	High	High	High	High	High	High	High
		Checked	Confidence	Identifying Node	PSM Ambiguity	Annotated Sequence	Modifications	# Proteins	Master Protein Accessions	Protein Accessions	# Missed Cleavages	Charge	DeltaScore	DeltaCn	Rank	Search Engine Rank	m/z [Da]	MH+ [Da]	Theo. MH+ [Da]	DeltaM [ppm]	Deltam/z [Da]	Activation Type	MS Order	Isolation Interference [%]	SPS Mass Matches [%]	Average Reporter S/N	Comp. Voltage [V]	Ion Inject Time [ms]	RT [min]	First Scan	Spectrum File	File ID	Abundance: 126	Abundance: 127C	Abundance: 128C	Abundance: 129C	Abundance: 130C	Quan Info	XCorr	# Protein Groups	Percolator q-Value	Percolator PEP
		FALSE	High	Sequest HT (A2)	Unambiguous	[R].nTNMTAk.[K]	N-Term(TMT6plex); K7(TMT6plex)	11	Q15149-4; Q15149; Q15149-3	Q15149-4; Q15149; E9PMV1; H0YDN1; Q15149-6; Q15149-9; Q15149-3; Q15149-8; Q15149-5; Q15149-7; Q15149-2	0	2	0.2679	0	1	1	619.353	1237.7	1237.7	0.38	0.00024	CID (Collision Induced Dissociation)	MS2	26.9817	100	199.7	-55	35	55.0479	24051	20220420_hiroki_HeLa_SAHA_sORF_TMT_FAIMS_160min_07.raw	F1	183.9	243.8	192.4	213.1	165.2		2.09	3	0.001233	0.00845
		FALSE	High	Sequest HT (A2)	Unambiguous	[R].nTNMTAk.[K]	N-Term(TMT6plex); K7(TMT6plex)	11	Q15149-4; Q15149; Q15149-3	Q15149-4; Q15149; E9PMV1; H0YDN1; Q15149-6; Q15149-9; Q15149-3; Q15149-8; Q15149-5; Q15149-7; Q15149-2	0	2	0.2798	0	1	1	619.352	1237.7	1237.7	-1.16	-0.00072	CID (Collision Induced Dissociation)	MS2	7.45158	100	157.7	-55	35	58.4631	34365	20220509_hiroki_SAHA_sORF_TMT_FAIMS_160min_05.raw	F4	139.4	219.9	144.6	158.7	126.1		1.93	3	0.0003281	0.002841
		FALSE	High	Sequest HT (A2)	Unambiguous	[R].nTNMTAk.[K]	N-Term(TMT6plex); K7(TMT6plex)	11	Q15149-4; Q15149; Q15149-3	Q15149-4; Q15149; E9PMV1; H0YDN1; Q15149-6; Q15149-9; Q15149-3; Q15149-8; Q15149-5; Q15149-7; Q15149-2	0	2	0.3543	0	1	1	619.352	1237.7	1237.7	0	0	CID (Collision Induced Dissociation)	MS2	23.5716	100	138.1	-55	35	58.1212	33218	20220509_hiroki_SAHA_sORF_TMT_FAIMS_160min_06.raw	F5	118.3	169.4	129.1	153.2	120.5		2.23	3	0.0003281	0.002536
	FALSE	High	[K].QAADAEMEK.[H]	1xTMT6plex [K9]; 1xTMT6plex [N-Term]	0.000617507	6.55117e-05	3	9	3	Q15149-4; Q15149; Q15149-3	Q15149-4 [2161-2169]; Q15149 [2298-2306]; Q15149-3 [2184-2192]		0	1450.76	1.039	0.944	1.072	1.123	0.991835	0.995965	0.99398	0.99996	96.6	100.3	91.2	103.5	108.4	8.74	3.56	0.23	0.37	3.95	Shared	High	High	High	High	High	High	High	High	High	High	High	High	High	High	High	High
		Checked	Confidence	Identifying Node	PSM Ambiguity	Annotated Sequence	Modifications	# Proteins	Master Protein Accessions	Protein Accessions	# Missed Cleavages	Charge	DeltaScore	DeltaCn	Rank	Search Engine Rank	m/z [Da]	MH+ [Da]	Theo. MH+ [Da]	DeltaM [ppm]	Deltam/z [Da]	Activation Type	MS Order	Isolation Interference [%]	SPS Mass Matches [%]	Average Reporter S/N	Comp. Voltage [V]	Ion Inject Time [ms]	RT [min]	First Scan	Spectrum File	File ID	Abundance: 126	Abundance: 127C	Abundance: 128C	Abundance: 129C	Abundance: 130C	Quan Info	XCorr	# Protein Groups	Percolator q-Value	Percolator PEP
		FALSE	High	Sequest HT (A2)	Unambiguous	[K].qAADAEMEk.[H]	N-Term(TMT6plex); K9(TMT6plex)	9	Q15149-4; Q15149; Q15149-3	Q15149-4; Q15149; Q15149-6; Q15149-9; Q15149-3; Q15149-8; Q15149-5; Q15149-7; Q15149-2	0	3	0.1794	0	1	1	484.259	1450.76	1450.76	-0.09	-4e-05	CID (Collision Induced Dissociation)	MS2	74.3484	100	183.7	-40	8.586	65.4021	30371	20220420_hiroki_HeLa_SAHA_sORF_TMT_FAIMS_160min_07.raw	F1	175.6	199.1	189.2	180.8	173.7		2.23	3	0.0002168	0.001461
		FALSE	High	Sequest HT (A2)	Unambiguous	[K].qAADAEMEk.[H]	N-Term(TMT6plex); K9(TMT6plex)	9	Q15149-4; Q15149; Q15149-3	Q15149-4; Q15149; Q15149-6; Q15149-9; Q15149-3; Q15149-8; Q15149-5; Q15149-7; Q15149-2	0	2	0.4295	0	1	1	725.884	1450.76	1450.76	-0.16	-0.00011	CID (Collision Induced Dissociation)	MS2	5.20575	100	261.5	-40	35	68.6264	40482	20220509_hiroki_SAHA_sORF_TMT_FAIMS_160min_05.raw	F4	240.2	309.2	242.8	271.5	244		3.05	3	6.232e-05	0.0002777
		FALSE	High	Sequest HT (A2)	Unambiguous	[K].qAADAEMEk.[H]	N-Term(TMT6plex); K9(TMT6plex)	9	Q15149-4; Q15149; Q15149-3	Q15149-4; Q15149; Q15149-6; Q15149-9; Q15149-3; Q15149-8; Q15149-5; Q15149-7; Q15149-2	0	2	0.32	0	1	1	725.884	1450.76	1450.76	0.07	5e-05	CID (Collision Induced Dissociation)	MS2	0	100	273.7	-40	35	68.3895	39355	20220509_hiroki_SAHA_sORF_TMT_FAIMS_160min_06.raw	F5	284.7	307.5	253.3	282.3	240.7		2.5	3	0.0002168	0.00157
	FALSE	High	[K].QAEEIGEK.[L]	1xTMT6plex [K8]; 1xTMT6plex [N-Term]	0.00193409	6.55117e-05	3	9	3	Q15149-4; Q15149; Q15149-3	Q15149-4 [2409-2416]; Q15149 [2546-2553]; Q15149-3 [2432-2439]		0	1361.77	1.003	0.96	1.024	1.181	0.998948	0.995965	0.999941	0.99657	96.7	97	92.8	99.1	114.3	8.54	8.68	1.69	3.06	9.68	Shared	High	High	High	High	High	High	High	High	High	High	High	High	High	High	High	High
		Checked	Confidence	Identifying Node	PSM Ambiguity	Annotated Sequence	Modifications	# Proteins	Master Protein Accessions	Protein Accessions	# Missed Cleavages	Charge	DeltaScore	DeltaCn	Rank	Search Engine Rank	m/z [Da]	MH+ [Da]	Theo. MH+ [Da]	DeltaM [ppm]	Deltam/z [Da]	Activation Type	MS Order	Isolation Interference [%]	SPS Mass Matches [%]	Average Reporter S/N	Comp. Voltage [V]	Ion Inject Time [ms]	RT [min]	First Scan	Spectrum File	File ID	Abundance: 126	Abundance: 127C	Abundance: 128C	Abundance: 129C	Abundance: 130C	Quan Info	XCorr	# Protein Groups	Percolator q-Value	Percolator PEP
		FALSE	High	Sequest HT (A2)	Unambiguous	[K].qAEEIGEk.[L]	N-Term(TMT6plex); K8(TMT6plex)	9	Q15149-4; Q15149; Q15149-3	Q15149-4; Q15149; Q15149-6; Q15149-9; Q15149-3; Q15149-8; Q15149-5; Q15149-7; Q15149-2	0	2	0.239	0	1	1	681.387	1361.77	1361.77	-0.23	-0.00015	CID (Collision Induced Dissociation)	MS2	0	100	79.5	-40	35	65.1551	30229	20220420_hiroki_HeLa_SAHA_sORF_TMT_FAIMS_160min_07.raw	F1	71.7	77	78.5	82.7	87.8		2.05	3	0.0002969	0.002026
		FALSE	High	Sequest HT (A2)	Unambiguous	[K].qAEEIGEk.[L]	N-Term(TMT6plex); K8(TMT6plex)	9	Q15149-4; Q15149; Q15149-3	Q15149-4; Q15149; Q15149-6; Q15149-9; Q15149-3; Q15149-8; Q15149-5; Q15149-7; Q15149-2	0	2	0.3306	0	1	1	681.388	1361.77	1361.77	0.06	4e-05	CID (Collision Induced Dissociation)	MS2	0	100	339.5	-40	35	68.3906	40343	20220509_hiroki_SAHA_sORF_TMT_FAIMS_160min_05.raw	F4	359.9	381.9	320.6	329.8	305.1		2.45	3	6.232e-05	0.0009919
		FALSE	High	Sequest HT (A2)	Unambiguous	[K].qAEEIGEk.[L]	N-Term(TMT6plex); K8(TMT6plex)	9	Q15149-4; Q15149; Q15149-3	Q15149-4; Q15149; Q15149-6; Q15149-9; Q15149-3; Q15149-8; Q15149-5; Q15149-7; Q15149-2	0	2	0.3077	0	1	1	681.387	1361.77	1361.77	-0.5	-0.00034	CID (Collision Induced Dissociation)	MS2	0	100	397.4	-40	35	68.2083	39257	20220509_hiroki_SAHA_sORF_TMT_FAIMS_160min_06.raw	F5	390.8	444.5	376.4	394.8	380.3		2.34	3	6.232e-05	0.0009828
	FALSE	High	[R].QALHSLELHYQAFLR.[D]	1xTMT6plex [N-Term]	6.78293e-06	6.55117e-05	3	10	3	Q15149-4; Q15149; Q15149-3	Q15149-4 [924-938]; Q15149 [1061-1075]; Q15149-3 [947-961]		0	2055.13	1.021	1.317	1.275	0.911	0.991689	0.943991	0.970923	0.99996	90.5	92.4	119.2	115.4	82.5	2.51	0.75	0.04	2.12	0.99	Shared	High	High	High	High	High	High	High	High	High	High	High	High	High	High	High	High
		Checked	Confidence	Identifying Node	PSM Ambiguity	Annotated Sequence	Modifications	# Proteins	Master Protein Accessions	Protein Accessions	# Missed Cleavages	Charge	DeltaScore	DeltaCn	Rank	Search Engine Rank	m/z [Da]	MH+ [Da]	Theo. MH+ [Da]	DeltaM [ppm]	Deltam/z [Da]	Activation Type	MS Order	Isolation Interference [%]	SPS Mass Matches [%]	Average Reporter S/N	Comp. Voltage [V]	Ion Inject Time [ms]	RT [min]	First Scan	Spectrum File	File ID	Abundance: 126	Abundance: 127C	Abundance: 128C	Abundance: 129C	Abundance: 130C	Quan Info	XCorr	# Protein Groups	Percolator q-Value	Percolator PEP
		FALSE	High	Sequest HT (A2)	Unambiguous	[R].qALHSLELHYQAFLR.[D]	N-Term(TMT6plex)	10	Q15149-4; Q15149; Q15149-3	Q15149-4; Q15149; H0YDN1; Q15149-6; Q15149-9; Q15149-3; Q15149-8; Q15149-5; Q15149-7; Q15149-2	0	4	0.5047	0	1	1	514.539	2055.13	2055.13	0.32	0.00016	CID (Collision Induced Dissociation)	MS2	52.5231	100	176.3	-40	4.301	130.501	62228	20220420_hiroki_HeLa_SAHA_sORF_TMT_FAIMS_160min_07.raw	F1	149.7	187.8	214.8	210.6	118.8		4.3	3	6.232e-05	6.268e-05
		FALSE	High	Sequest HT (A2)	Unambiguous	[R].qALHSLELHYQAFLR.[D]	N-Term(TMT6plex)	10	Q15149-4; Q15149; Q15149-3	Q15149-4; Q15149; H0YDN1; Q15149-6; Q15149-9; Q15149-3; Q15149-8; Q15149-5; Q15149-7; Q15149-2	0	4	0.4715	0	1	1	514.539	2055.13	2055.13	0.36	0.00019	CID (Collision Induced Dissociation)	MS2	8.34245	100	188.8	-40	5.187	136.22	73234	20220509_hiroki_SAHA_sORF_TMT_FAIMS_160min_05.raw	F4	174.9	198.2	227.4	213.3	130.4		4.56	3	6.232e-05	1.913e-06
		FALSE	High	Sequest HT (A2)	Unambiguous	[R].qALHSLELHYQAFLR.[D]	N-Term(TMT6plex)	10	Q15149-4; Q15149; Q15149-3	Q15149-4; Q15149; H0YDN1; Q15149-6; Q15149-9; Q15149-3; Q15149-8; Q15149-5; Q15149-7; Q15149-2	0	4	0.5908	0	1	1	514.539	2055.13	2055.13	-0.14	-7e-05	CID (Collision Induced Dissociation)	MS2	2.63203	100	119	-40	1.646	135.805	71851	20220509_hiroki_SAHA_sORF_TMT_FAIMS_160min_06.raw	F5	106.5	126.2	143.3	138.4	80.8		4.35	3	6.232e-05	4.306e-05
	FALSE	High	[K].QEELQQLEQQR.[R]	1xTMT6plex [N-Term]	0.000150801	6.55117e-05	3	10	3	Q15149-4; Q15149; Q15149-3	Q15149-4 [2570-2580]; Q15149 [2707-2717]; Q15149-3 [2593-2603]		0	1657.87	1.06	0.901	0.886	0.978	0.988271	0.992006	0.99398	0.99996	103.6	109.9	93.3	91.8	101.3	0.94	5.04	1.91	0.62	2.18	Shared	Not Found	High	High	Not Found	High	High	Not Found	High	High	Not Found	High	High	Not Found	High	High	High
		Checked	Confidence	Identifying Node	PSM Ambiguity	Annotated Sequence	Modifications	# Proteins	Master Protein Accessions	Protein Accessions	# Missed Cleavages	Charge	DeltaScore	DeltaCn	Rank	Search Engine Rank	m/z [Da]	MH+ [Da]	Theo. MH+ [Da]	DeltaM [ppm]	Deltam/z [Da]	Activation Type	MS Order	Isolation Interference [%]	SPS Mass Matches [%]	Average Reporter S/N	Comp. Voltage [V]	Ion Inject Time [ms]	RT [min]	First Scan	Spectrum File	File ID	Abundance: 126	Abundance: 127C	Abundance: 128C	Abundance: 129C	Abundance: 130C	Quan Info	XCorr	# Protein Groups	Percolator q-Value	Percolator PEP
		FALSE	High	Sequest HT (A2)	Unambiguous	[K].qEELQQLEQQR.[R]	N-Term(TMT6plex)	10	Q15149-4; Q15149; Q15149-3	Q15149-4; Q15149; H0YDN1; Q15149-6; Q15149-9; Q15149-3; Q15149-8; Q15149-5; Q15149-7; Q15149-2	0	2	0.137	0	1	1	829.439	1657.87	1657.87	0.5	0.00042	CID (Collision Induced Dissociation)	MS2	19.4167			-40	17.066	90.3761	43660	20220420_hiroki_HeLa_SAHA_sORF_TMT_FAIMS_160min_07.raw	F1							3.43	3	6.232e-05	0.0002136
		FALSE	High	Sequest HT (A2)	Unambiguous	[K].qEELQQLEQQR.[R]	N-Term(TMT6plex)	10	Q15149-4; Q15149; Q15149-3	Q15149-4; Q15149; H0YDN1; Q15149-6; Q15149-9; Q15149-3; Q15149-8; Q15149-5; Q15149-7; Q15149-2	0	2	0.4683	0	1	1	829.439	1657.87	1657.87	-0.48	-0.00039	CID (Collision Induced Dissociation)	MS2	7.26388	100	82.5	-40	16.396	93.472	53698	20220509_hiroki_SAHA_sORF_TMT_FAIMS_160min_05.raw	F4	86.8	100.2	79.1	75.8	70.8		3.78	3	6.232e-05	0.0005414
		FALSE	High	Sequest HT (A2)	Unambiguous	[K].qEELQQLEQQR.[R]	N-Term(TMT6plex)	10	Q15149-4; Q15149; Q15149-3	Q15149-4; Q15149; H0YDN1; Q15149-6; Q15149-9; Q15149-3; Q15149-8; Q15149-5; Q15149-7; Q15149-2	0	2	0.5139	0	1	1	829.439	1657.87	1657.87	0.23	0.00019	CID (Collision Induced Dissociation)	MS2	11.605	100	55	-40	35	93.5784	52652	20220509_hiroki_SAHA_sORF_TMT_FAIMS_160min_06.raw	F5	57	71.5	51.2	49.9	45.5		3.23	3	6.232e-05	5.855e-05
	FALSE	High	[R].QEELYSELQAR.[E]	1xTMT6plex [N-Term]	0.0019933	0.000177208	3	10	1	Q15149-4; Q15149; Q15149-3	Q15149-4 [3221-3231]; Q15149 [3358-3368]; Q15149-3 [3244-3254]		0	1594.83	1.216	1.145	1.336	1.376	0.971232	0.991256	0.937694	0.899134	82.3	100.1	94.2	110	113.3						Shared	Not Found	High	Not Found	Not Found	High	Not Found	Not Found	High	Not Found	Not Found	High	Not Found	Not Found	High	Not Found	High
		Checked	Confidence	Identifying Node	PSM Ambiguity	Annotated Sequence	Modifications	# Proteins	Master Protein Accessions	Protein Accessions	# Missed Cleavages	Charge	DeltaScore	DeltaCn	Rank	Search Engine Rank	m/z [Da]	MH+ [Da]	Theo. MH+ [Da]	DeltaM [ppm]	Deltam/z [Da]	Activation Type	MS Order	Isolation Interference [%]	SPS Mass Matches [%]	Average Reporter S/N	Comp. Voltage [V]	Ion Inject Time [ms]	RT [min]	First Scan	Spectrum File	File ID	Abundance: 126	Abundance: 127C	Abundance: 128C	Abundance: 129C	Abundance: 130C	Quan Info	XCorr	# Protein Groups	Percolator q-Value	Percolator PEP
		FALSE	High	Sequest HT (A2)	Unambiguous	[R].qEELYSELQAR.[E]	N-Term(TMT6plex)	10	Q15149-4; Q15149; Q15149-3	Q15149-4; Q15149; H0YDN1; Q15149-6; Q15149-9; Q15149-3; Q15149-8; Q15149-5; Q15149-7; Q15149-2	0	2	0.2107	0	1	1	797.917	1594.83	1594.83	0.03	3e-05	CID (Collision Induced Dissociation)	MS2	21.0259	100	59.8	-40	17.997	104.491	58953	20220509_hiroki_SAHA_sORF_TMT_FAIMS_160min_05.raw	F4	49.9	68.9	57.4	65.9	56.8		2.99	3	0.0001192	0.001013
	FALSE	High	[R].QEQIQAMPLADSQAVR.[E]	1xTMT6plex [N-Term]	0.00132602	6.55117e-05	3	10	3	Q15149-4; Q15149; Q15149-3	Q15149-4 [1230-1245]; Q15149 [1367-1382]; Q15149-3 [1253-1268]		0	2014.06	1.407	1.347	1.496	1.177	0.668907	0.927644	0.728924	0.993627	77.8	109.5	104.8	116.4	91.5	2.94	2.23	2.38	3.2	2.66	Shared	High	High	High	High	High	High	High	High	High	High	High	High	High	High	High	High
		Checked	Confidence	Identifying Node	PSM Ambiguity	Annotated Sequence	Modifications	# Proteins	Master Protein Accessions	Protein Accessions	# Missed Cleavages	Charge	DeltaScore	DeltaCn	Rank	Search Engine Rank	m/z [Da]	MH+ [Da]	Theo. MH+ [Da]	DeltaM [ppm]	Deltam/z [Da]	Activation Type	MS Order	Isolation Interference [%]	SPS Mass Matches [%]	Average Reporter S/N	Comp. Voltage [V]	Ion Inject Time [ms]	RT [min]	First Scan	Spectrum File	File ID	Abundance: 126	Abundance: 127C	Abundance: 128C	Abundance: 129C	Abundance: 130C	Quan Info	XCorr	# Protein Groups	Percolator q-Value	Percolator PEP
		FALSE	High	Sequest HT (A2)	Unambiguous	[R].qEQIQAMPLADSQAVR.[E]	N-Term(TMT6plex)	10	Q15149-4; Q15149; Q15149-3	Q15149-4; Q15149; H0YDN1; Q15149-6; Q15149-9; Q15149-3; Q15149-8; Q15149-5; Q15149-7; Q15149-2	0	3	0.262	0	1	1	672.024	2014.06	2014.06	0.03	2e-05	CID (Collision Induced Dissociation)	MS2	23.8804	100	389.5	-40	35	105.275	50681	20220420_hiroki_HeLa_SAHA_sORF_TMT_FAIMS_160min_07.raw	F1	305	487	415.5	450.9	289		1.87	3	0.0002969	0.00187
		FALSE	High	Sequest HT (A2)	Unambiguous	[R].qEQIQAMPLADSQAVR.[E]	N-Term(TMT6plex)	10	Q15149-4; Q15149; Q15149-3	Q15149-4; Q15149; H0YDN1; Q15149-6; Q15149-9; Q15149-3; Q15149-8; Q15149-5; Q15149-7; Q15149-2	0	3	0.3805	0	1	1	672.025	2014.06	2014.06	0.13	9e-05	CID (Collision Induced Dissociation)	MS2	3.30638	100	390.3	-40	35	108.985	61024	20220509_hiroki_SAHA_sORF_TMT_FAIMS_160min_05.raw	F4	300.2	503.2	416	428.8	303.4		2.97	3	6.232e-05	0.0006454
		FALSE	High	Sequest HT (A2)	Unambiguous	[R].qEQIQAMPLADSQAVR.[E]	N-Term(TMT6plex)	10	Q15149-4; Q15149; Q15149-3	Q15149-4; Q15149; H0YDN1; Q15149-6; Q15149-9; Q15149-3; Q15149-8; Q15149-5; Q15149-7; Q15149-2	0	3	0.3452	0	1	1	672.024	2014.06	2014.06	-0.24	-0.00016	CID (Collision Induced Dissociation)	MS2	7.30822	100	337.2	-40	35	108.78	59796	20220509_hiroki_SAHA_sORF_TMT_FAIMS_160min_06.raw	F5	275.5	416.4	345	391.8	257.3		1.97	3	0.0001701	0.001318
	FALSE	High	[K].QKEEAER.[E]	1xTMT6plex [K2]; 1xTMT6plex [N-Term]	0.0299518	0.00522772	3	9	1	Q15149-4; Q15149; Q15149-3	Q15149-4 [1665-1671]; Q15149 [1802-1808]; Q15149-3 [1688-1694]		1	1347.76																			No Quan Values	Not Found	Not Found	Not Found	Not Found	Not Found	Not Found	Not Found	Not Found	Not Found	Not Found	Not Found	Not Found	Not Found	Not Found	Not Found	High
		Checked	Confidence	Identifying Node	PSM Ambiguity	Annotated Sequence	Modifications	# Proteins	Master Protein Accessions	Protein Accessions	# Missed Cleavages	Charge	DeltaScore	DeltaCn	Rank	Search Engine Rank	m/z [Da]	MH+ [Da]	Theo. MH+ [Da]	DeltaM [ppm]	Deltam/z [Da]	Activation Type	MS Order	Isolation Interference [%]	SPS Mass Matches [%]	Average Reporter S/N	Comp. Voltage [V]	Ion Inject Time [ms]	RT [min]	First Scan	Spectrum File	File ID	Abundance: 126	Abundance: 127C	Abundance: 128C	Abundance: 129C	Abundance: 130C	Quan Info	XCorr	# Protein Groups	Percolator q-Value	Percolator PEP
		FALSE	High	Sequest HT (A2)	Unambiguous	[K].qkEEAER.[E]	N-Term(TMT6plex); K2(TMT6plex)	9	Q15149-4; Q15149; Q15149-3	Q15149-4; Q15149; Q15149-6; Q15149-9; Q15149-3; Q15149-8; Q15149-5; Q15149-7; Q15149-2	1	3	0.066	0	1	1	449.926	1347.76	1347.76	-0.95	-0.00043	CID (Collision Induced Dissociation)	MS2	8.94091			-70	35	38.7706	20817	20220509_hiroki_SAHA_sORF_TMT_FAIMS_160min_06.raw	F5							2.12	3	0.002891	0.02033
	FALSE	High	[R].QLAAEEER.[R]	1xTMT6plex [N-Term]	0.0295382	0.00508251	3	9	1	Q15149-4; Q15149; Q15149-3	Q15149-4 [1974-1981]; Q15149 [2111-2118]; Q15149-3 [1997-2004]		0	1174.63																			No Quan Values	Not Found	Not Found	Not Found	Not Found	Not Found	Not Found	Not Found	Not Found	Not Found	Not Found	Not Found	Not Found	Not Found	Not Found	Not Found	High
		Checked	Confidence	Identifying Node	PSM Ambiguity	Annotated Sequence	Modifications	# Proteins	Master Protein Accessions	Protein Accessions	# Missed Cleavages	Charge	DeltaScore	DeltaCn	Rank	Search Engine Rank	m/z [Da]	MH+ [Da]	Theo. MH+ [Da]	DeltaM [ppm]	Deltam/z [Da]	Activation Type	MS Order	Isolation Interference [%]	SPS Mass Matches [%]	Average Reporter S/N	Comp. Voltage [V]	Ion Inject Time [ms]	RT [min]	First Scan	Spectrum File	File ID	Abundance: 126	Abundance: 127C	Abundance: 128C	Abundance: 129C	Abundance: 130C	Quan Info	XCorr	# Protein Groups	Percolator q-Value	Percolator PEP
		FALSE	High	Sequest HT (A2)	Unambiguous	[R].qLAAEEER.[R]	N-Term(TMT6plex)	9	Q15149-4; Q15149; Q15149-3	Q15149-4; Q15149; Q15149-6; Q15149-9; Q15149-3; Q15149-8; Q15149-5; Q15149-7; Q15149-2	0	2		0.0184	3	3	587.818	1174.63	1174.63	1.06	0.00062	CID (Collision Induced Dissociation)	MS2	85.2692			-55	35	53.6897	30488	20220509_hiroki_SAHA_sORF_TMT_FAIMS_160min_06.raw	F5							1.6	3	0.002811	0.01997
	FALSE	High	[R].QLAEAHAQAK.[A]	1xTMT6plex [K10]; 1xTMT6plex [N-Term]	0.000480921	6.55117e-05	3	9	3	Q15149-4; Q15149; Q15149-3	Q15149-4 [1374-1383]; Q15149 [1511-1520]; Q15149-3 [1397-1406]		0	1524.89	0.982	0.965	1.015	1.159	0.991835	0.997667	0.999952	0.998632	97.6	95.9	94.2	99.1	113.2	0.77	1.13	5.15	4.15	0.98	Shared	High	High	High	High	High	High	High	High	High	High	High	High	High	High	High	High
		Checked	Confidence	Identifying Node	PSM Ambiguity	Annotated Sequence	Modifications	# Proteins	Master Protein Accessions	Protein Accessions	# Missed Cleavages	Charge	DeltaScore	DeltaCn	Rank	Search Engine Rank	m/z [Da]	MH+ [Da]	Theo. MH+ [Da]	DeltaM [ppm]	Deltam/z [Da]	Activation Type	MS Order	Isolation Interference [%]	SPS Mass Matches [%]	Average Reporter S/N	Comp. Voltage [V]	Ion Inject Time [ms]	RT [min]	First Scan	Spectrum File	File ID	Abundance: 126	Abundance: 127C	Abundance: 128C	Abundance: 129C	Abundance: 130C	Quan Info	XCorr	# Protein Groups	Percolator q-Value	Percolator PEP
		FALSE	High	Sequest HT (A2)	Unambiguous	[R].qLAEAHAQAk.[A]	N-Term(TMT6plex); K10(TMT6plex)	9	Q15149-4; Q15149; Q15149-3	Q15149-4; Q15149; Q15149-6; Q15149-9; Q15149-3; Q15149-8; Q15149-5; Q15149-7; Q15149-2	0	3	0.2624	0	1	1	508.968	1524.89	1524.89	-0.14	-7e-05	CID (Collision Induced Dissociation)	MS2	57.6801	100	216.2	-55	3.67	55.3211	24208	20220420_hiroki_HeLa_SAHA_sORF_TMT_FAIMS_160min_07.raw	F1	228	246.9	203.3	205.6	197.3		2.21	3	0.001391	0.01004
		FALSE	High	Sequest HT (A2)	Unambiguous	[R].qLAEAHAQAk.[A]	N-Term(TMT6plex); K10(TMT6plex)	9	Q15149-4; Q15149; Q15149-3	Q15149-4; Q15149; Q15149-6; Q15149-9; Q15149-3; Q15149-8; Q15149-5; Q15149-7; Q15149-2	0	3	0.3302	0	1	1	508.968	1524.89	1524.89	-0.04	-2e-05	CID (Collision Induced Dissociation)	MS2	12.8604	100	451.6	-55	5.794	59.1678	34802	20220509_hiroki_SAHA_sORF_TMT_FAIMS_160min_05.raw	F4	449.6	502.8	418.2	461.9	425.7		3.18	3	6.232e-05	0.0002115
		FALSE	High	Sequest HT (A2)	Unambiguous	[R].qLAEAHAQAk.[A]	N-Term(TMT6plex); K10(TMT6plex)	9	Q15149-4; Q15149; Q15149-3	Q15149-4; Q15149; Q15149-6; Q15149-9; Q15149-3; Q15149-8; Q15149-5; Q15149-7; Q15149-2	0	3	0.5236	0	1	1	508.968	1524.89	1524.89	0.25	0.00013	CID (Collision Induced Dissociation)	MS2	15.9279	100	273.8	-55	4.587	58.8516	33652	20220509_hiroki_SAHA_sORF_TMT_FAIMS_160min_06.raw	F5	270.2	300.2	273.1	264.1	261.2		2.54	3	0.0006075	0.005235
	FALSE	High	[R].QLAEEDAAR.[Q]	1xTMT6plex [N-Term]	0.000241293	6.55117e-05	3	9	3	Q15149-4; Q15149; Q15149-3	Q15149-4 [1818-1826]; Q15149 [1955-1963]; Q15149-3 [1841-1849]		0	1231.65	1.075	0.938	1.017	1.205	0.988271	0.995682	0.99755	0.986564	95.5	102.7	89.5	97.1	115.1	6.52	0.85	1.38	3.87	1.23	Shared	High	High	High	High	High	High	High	High	High	High	High	High	High	High	High	High
		Checked	Confidence	Identifying Node	PSM Ambiguity	Annotated Sequence	Modifications	# Proteins	Master Protein Accessions	Protein Accessions	# Missed Cleavages	Charge	DeltaScore	DeltaCn	Rank	Search Engine Rank	m/z [Da]	MH+ [Da]	Theo. MH+ [Da]	DeltaM [ppm]	Deltam/z [Da]	Activation Type	MS Order	Isolation Interference [%]	SPS Mass Matches [%]	Average Reporter S/N	Comp. Voltage [V]	Ion Inject Time [ms]	RT [min]	First Scan	Spectrum File	File ID	Abundance: 126	Abundance: 127C	Abundance: 128C	Abundance: 129C	Abundance: 130C	Quan Info	XCorr	# Protein Groups	Percolator q-Value	Percolator PEP
		FALSE	High	Sequest HT (A2)	Unambiguous	[R].qLAEEDAAR.[Q]	N-Term(TMT6plex)	9	Q15149-4; Q15149; Q15149-3	Q15149-4; Q15149; Q15149-6; Q15149-9; Q15149-3; Q15149-8; Q15149-5; Q15149-7; Q15149-2	0	2	0.0847	0	1	1	616.327	1231.65	1231.65	-0.46	-0.00029	CID (Collision Induced Dissociation)	MS2	3.78165	100	126.9	-40	35	53	22784	20220420_hiroki_HeLa_SAHA_sORF_TMT_FAIMS_160min_07.raw	F1	123.5	150.2	116.6	119.6	124.4		2.36	3	0.002174	0.01527
		FALSE	High	Sequest HT (A2)	Unambiguous	[R].qLAEEDAAR.[Q]	N-Term(TMT6plex)	9	Q15149-4; Q15149; Q15149-3	Q15149-4; Q15149; Q15149-6; Q15149-9; Q15149-3; Q15149-8; Q15149-5; Q15149-7; Q15149-2	0	2	0.1561	0	1	1	616.328	1231.65	1231.65	0.13	8e-05	CID (Collision Induced Dissociation)	MS2	0	100	62.2	-40	35	55.8015	32779	20220509_hiroki_SAHA_sORF_TMT_FAIMS_160min_05.raw	F4	60.5	73.7	57	60.8	59.2		2.37	3	6.232e-05	0.0001844
		FALSE	High	Sequest HT (A2)	Unambiguous	[R].qLAEEDAAR.[Q]	N-Term(TMT6plex)	9	Q15149-4; Q15149; Q15149-3	Q15149-4; Q15149; Q15149-6; Q15149-9; Q15149-3; Q15149-8; Q15149-5; Q15149-7; Q15149-2	0	2	0.3279	0	1	1	616.328	1231.65	1231.65	0.31	0.00019	CID (Collision Induced Dissociation)	MS2	0	100	38.9	-40	35	55.5667	31684	20220509_hiroki_SAHA_sORF_TMT_FAIMS_160min_06.raw	F5	33.8	46.8	36.5	39.7	37.6		3.08	3	6.232e-05	9.865e-05
	FALSE	High	[R].QLAEEDLAQQR.[A]	1xTMT6plex [N-Term]	5.48528e-06	6.55117e-05	3	9	3	Q15149-4; Q15149; Q15149-3	Q15149-4 [2295-2305]; Q15149 [2432-2442]; Q15149-3 [2318-2328]		0	1529.81	1.002	0.982	1.032	1.094	0.998948	0.999986	0.994356	0.99996	97.8	98	96.1	101	107.1	1	2.14	4.23	1.2	3.74	Shared	High	High	High	High	High	High	High	High	High	High	High	High	High	High	High	High
		Checked	Confidence	Identifying Node	PSM Ambiguity	Annotated Sequence	Modifications	# Proteins	Master Protein Accessions	Protein Accessions	# Missed Cleavages	Charge	DeltaScore	DeltaCn	Rank	Search Engine Rank	m/z [Da]	MH+ [Da]	Theo. MH+ [Da]	DeltaM [ppm]	Deltam/z [Da]	Activation Type	MS Order	Isolation Interference [%]	SPS Mass Matches [%]	Average Reporter S/N	Comp. Voltage [V]	Ion Inject Time [ms]	RT [min]	First Scan	Spectrum File	File ID	Abundance: 126	Abundance: 127C	Abundance: 128C	Abundance: 129C	Abundance: 130C	Quan Info	XCorr	# Protein Groups	Percolator q-Value	Percolator PEP
		FALSE	High	Sequest HT (A2)	Unambiguous	[R].qLAEEDLAQQR.[A]	N-Term(TMT6plex)	9	Q15149-4; Q15149; Q15149-3	Q15149-4; Q15149; Q15149-6; Q15149-9; Q15149-3; Q15149-8; Q15149-5; Q15149-7; Q15149-2	0	3	0.4821	0	1	1	510.609	1529.81	1529.81	-0.1	-5e-05	CID (Collision Induced Dissociation)	MS2	15.4718	100	120.8	-40	7.974	78.1442	37421	20220420_hiroki_HeLa_SAHA_sORF_TMT_FAIMS_160min_07.raw	F1	118.3	135.8	122.7	123.3	103.8		3.36	3	6.232e-05	1.859e-06
		FALSE	High	Sequest HT (A2)	Unambiguous	[R].qLAEEDLAQQR.[A]	N-Term(TMT6plex)	9	Q15149-4; Q15149; Q15149-3	Q15149-4; Q15149; Q15149-6; Q15149-9; Q15149-3; Q15149-8; Q15149-5; Q15149-7; Q15149-2	0	3	0.5015	0	1	1	510.609	1529.81	1529.81	0.03	2e-05	CID (Collision Induced Dissociation)	MS2	18.177	100	184.2	-40	7.713	81.6068	47727	20220509_hiroki_SAHA_sORF_TMT_FAIMS_160min_05.raw	F4	184.9	203.1	180.6	186.6	165.6		3.39	3	6.232e-05	1.517e-06
		FALSE	High	Sequest HT (A2)	Unambiguous	[R].qLAEEDLAQQR.[A]	N-Term(TMT6plex)	9	Q15149-4; Q15149; Q15149-3	Q15149-4; Q15149; Q15149-6; Q15149-9; Q15149-3; Q15149-8; Q15149-5; Q15149-7; Q15149-2	0	2	0.4104	0	1	1	765.409	1529.81	1529.81	-0.51	-0.00039	CID (Collision Induced Dissociation)	MS2	13.4627	100	152	-40	32.747	81.6195	46634	20220509_hiroki_SAHA_sORF_TMT_FAIMS_160min_06.raw	F5	151.2	174.9	141.8	152.3	139.7		2.68	3	6.232e-05	0.0007602
	FALSE	High	[R].QLLEEELAR.[L]	1xTMT6plex [N-Term]	0.00490495	0.000601638	3	9	3	Q15149-4; Q15149; Q15149-3	Q15149-4 [1730-1738]; Q15149 [1867-1875]; Q15149-3 [1753-1761]		0	1329.76	0.965	0.952	1.004	1.132	0.99054	0.995965	0.999952	0.99996	99	95.5	94.2	99.3	112	0.2	0.51	2.4	1.37	2.57	Shared	High	High	High	High	High	High	High	High	High	High	High	High	High	High	High	High
		Checked	Confidence	Identifying Node	PSM Ambiguity	Annotated Sequence	Modifications	# Proteins	Master Protein Accessions	Protein Accessions	# Missed Cleavages	Charge	DeltaScore	DeltaCn	Rank	Search Engine Rank	m/z [Da]	MH+ [Da]	Theo. MH+ [Da]	DeltaM [ppm]	Deltam/z [Da]	Activation Type	MS Order	Isolation Interference [%]	SPS Mass Matches [%]	Average Reporter S/N	Comp. Voltage [V]	Ion Inject Time [ms]	RT [min]	First Scan	Spectrum File	File ID	Abundance: 126	Abundance: 127C	Abundance: 128C	Abundance: 129C	Abundance: 130C	Quan Info	XCorr	# Protein Groups	Percolator q-Value	Percolator PEP
		FALSE	High	Sequest HT (A2)	Unambiguous	[R].qLLEEELAR.[L]	N-Term(TMT6plex)	9	Q15149-4; Q15149; Q15149-3	Q15149-4; Q15149; Q15149-6; Q15149-9; Q15149-3; Q15149-8; Q15149-5; Q15149-7; Q15149-2	0	2	0.1416	0	1	1	665.381	1329.75	1329.76	-2.74	-0.00182	CID (Collision Induced Dissociation)	MS2	16.7239	100	427.1	-40	35	109.94	52822	20220420_hiroki_HeLa_SAHA_sORF_TMT_FAIMS_160min_07.raw	F1	427.3	465.7	427.8	425.7	389.1		1.13	3	0.000848	0.006322
		FALSE	High	Sequest HT (A2)	Unambiguous	[R].qLLEEELAR.[L]	N-Term(TMT6plex)	9	Q15149-4; Q15149; Q15149-3	Q15149-4; Q15149; Q15149-6; Q15149-9; Q15149-3; Q15149-8; Q15149-5; Q15149-7; Q15149-2	0	2	0.1813	0	1	1	665.383	1329.76	1329.76	0.19	0.00013	CID (Collision Induced Dissociation)	MS2	0	100	719	-40	35	114.676	63624	20220509_hiroki_SAHA_sORF_TMT_FAIMS_160min_05.raw	F4	723.7	791	688.2	716.4	675.9		1.71	3	0.0003281	0.002786
		FALSE	High	Sequest HT (A2)	Unambiguous	[R].qLLEEELAR.[L]	N-Term(TMT6plex)	9	Q15149-4; Q15149; Q15149-3	Q15149-4; Q15149; Q15149-6; Q15149-9; Q15149-3; Q15149-8; Q15149-5; Q15149-7; Q15149-2	0	2	0.2874	0	1	1	665.382	1329.76	1329.76	-0.14	-9e-05	CID (Collision Induced Dissociation)	MS2	2.00308	100	680	-40	35	114.625	62431	20220509_hiroki_SAHA_sORF_TMT_FAIMS_160min_06.raw	F5	683	752.8	654.1	663.6	646.6		1.67	3	0.0003281	0.00275
	FALSE	High	[R].QLQLAQEAAQK.[R]	1xTMT6plex [K11]; 1xTMT6plex [N-Term]	5.28118e-06	6.55117e-05	3	9	3	Q15149-4; Q15149; Q15149-3	Q15149-4 [2035-2045]; Q15149 [2172-2182]; Q15149-3 [2058-2068]		0	1686	1.076	0.955	1.032	1.119	0.988095	0.995965	0.998266	0.99996	96.5	103.8	92.2	99.6	107.9	3.14	1.92	4.28	4.89	1.81	Shared	High	High	High	High	High	High	High	High	High	High	High	High	High	High	High	High
		Checked	Confidence	Identifying Node	PSM Ambiguity	Annotated Sequence	Modifications	# Proteins	Master Protein Accessions	Protein Accessions	# Missed Cleavages	Charge	DeltaScore	DeltaCn	Rank	Search Engine Rank	m/z [Da]	MH+ [Da]	Theo. MH+ [Da]	DeltaM [ppm]	Deltam/z [Da]	Activation Type	MS Order	Isolation Interference [%]	SPS Mass Matches [%]	Average Reporter S/N	Comp. Voltage [V]	Ion Inject Time [ms]	RT [min]	First Scan	Spectrum File	File ID	Abundance: 126	Abundance: 127C	Abundance: 128C	Abundance: 129C	Abundance: 130C	Quan Info	XCorr	# Protein Groups	Percolator q-Value	Percolator PEP
		FALSE	High	Sequest HT (A2)	Unambiguous	[R].qLQLAQEAAQk.[R]	N-Term(TMT6plex); K11(TMT6plex)	9	Q15149-4; Q15149; Q15149-3	Q15149-4; Q15149; Q15149-6; Q15149-9; Q15149-3; Q15149-8; Q15149-5; Q15149-7; Q15149-2	0	2	0.4448	0	1	1	843.5	1685.99	1686	-1.74	-0.00146	CID (Collision Induced Dissociation)	MS2	0	100	93.2	-40	8.872	99.0231	47785	20220420_hiroki_HeLa_SAHA_sORF_TMT_FAIMS_160min_07.raw	F1	93.4	107.6	82	100.2	82.6		3.08	3	6.232e-05	0.0009056
		FALSE	High	Sequest HT (A2)	Unambiguous	[R].qLQLAQEAAQk.[R]	N-Term(TMT6plex); K11(TMT6plex)	9	Q15149-4; Q15149; Q15149-3	Q15149-4; Q15149; Q15149-6; Q15149-9; Q15149-3; Q15149-8; Q15149-5; Q15149-7; Q15149-2	0	3	0.4139	0	1	1	562.67	1686	1686	0.2	0.00011	CID (Collision Induced Dissociation)	MS2	36.5005	100	1380.7	-70	35	102.785	58133	20220509_hiroki_SAHA_sORF_TMT_FAIMS_160min_05.raw	F4	1302.9	1659.9	1313.5	1367.3	1260.1		2.73	3	0.0004075	0.003177
		FALSE	High	Sequest HT (A2)	Unambiguous	[R].qLQLAQEAAQk.[R]	N-Term(TMT6plex); K11(TMT6plex)	9	Q15149-4; Q15149; Q15149-3	Q15149-4; Q15149; Q15149-6; Q15149-9; Q15149-3; Q15149-8; Q15149-5; Q15149-7; Q15149-2	0	3	0.3755	0	1	1	562.671	1686	1686	1.23	0.00069	CID (Collision Induced Dissociation)	MS2	30.8513	100	1454.8	-70	35	102.754	57010	20220509_hiroki_SAHA_sORF_TMT_FAIMS_160min_06.raw	F5	1421	1733.1	1363.4	1447.2	1309.5		2.45	3	6.232e-05	1.447e-06
	FALSE	High	[K].QITMEELVR.[S]	1xTMT6plex [N-Term]	0.00117496	6.55117e-05	3	10	3	Q15149-4; Q15149; Q15149-3	Q15149-4 [3891-3899]; Q15149 [4028-4036]; Q15149-3 [3914-3922]		0	1347.75	0.988	0.951	0.979	1.108	0.994791	0.995965	0.999952	0.99996	99.5	98.3	94.6	97.4	110.2	1.78	3.87	1.64	1.56	2.21	Shared	High	High	High	High	High	High	High	High	High	High	High	High	High	High	High	High
		Checked	Confidence	Identifying Node	PSM Ambiguity	Annotated Sequence	Modifications	# Proteins	Master Protein Accessions	Protein Accessions	# Missed Cleavages	Charge	DeltaScore	DeltaCn	Rank	Search Engine Rank	m/z [Da]	MH+ [Da]	Theo. MH+ [Da]	DeltaM [ppm]	Deltam/z [Da]	Activation Type	MS Order	Isolation Interference [%]	SPS Mass Matches [%]	Average Reporter S/N	Comp. Voltage [V]	Ion Inject Time [ms]	RT [min]	First Scan	Spectrum File	File ID	Abundance: 126	Abundance: 127C	Abundance: 128C	Abundance: 129C	Abundance: 130C	Quan Info	XCorr	# Protein Groups	Percolator q-Value	Percolator PEP
		FALSE	High	Sequest HT (A2)	Unambiguous	[K].qITMEELVR.[S]	N-Term(TMT6plex)	10	Q15149-4; Q15149; Q15149-3	Q15149-4; Q15149; H0YDN1; Q15149-6; Q15149-9; Q15149-3; Q15149-8; Q15149-5; Q15149-7; Q15149-2	0	2	0.3448	0	1	1	674.379	1347.75	1347.75	0.43	0.00029	CID (Collision Induced Dissociation)	MS2	8.09384	100	405	-40	35	115.654	55405	20220420_hiroki_HeLa_SAHA_sORF_TMT_FAIMS_160min_07.raw	F1	400.5	471.6	380.1	397	375.7		2.61	3	6.232e-05	0.0009129
		FALSE	High	Sequest HT (A2)	Unambiguous	[K].qITMEELVR.[S]	N-Term(TMT6plex)	10	Q15149-4; Q15149; Q15149-3	Q15149-4; Q15149; H0YDN1; Q15149-6; Q15149-9; Q15149-3; Q15149-8; Q15149-5; Q15149-7; Q15149-2	0	2	0.4816	0	1	1	674.379	1347.75	1347.75	-0.03	-2e-05	CID (Collision Induced Dissociation)	MS2	6.87176	100	469	-40	35	120.109	66056	20220509_hiroki_SAHA_sORF_TMT_FAIMS_160min_05.raw	F4	472.7	530.5	451.6	457.2	433.2		2.72	3	6.232e-05	0.0005672
		FALSE	High	Sequest HT (A2)	Unambiguous	[K].qITMEELVR.[S]	N-Term(TMT6plex)	10	Q15149-4; Q15149; Q15149-3	Q15149-4; Q15149; H0YDN1; Q15149-6; Q15149-9; Q15149-3; Q15149-8; Q15149-5; Q15149-7; Q15149-2	0	2	0.463	0	1	1	674.378	1347.75	1347.75	-0.92	-0.00062	CID (Collision Induced Dissociation)	MS2	9.09458	100	392.4	-40	35	120.018	64833	20220509_hiroki_SAHA_sORF_TMT_FAIMS_160min_06.raw	F5	405.1	425.8	379.3	375.5	376.3		2.16	3	6.232e-05	0.0008749
	FALSE	High	[R].QQQQMEQER.[Q]	1xTMT6plex [N-Term]	0.00231744	0.00027851	3	10	2	Q15149-4; Q15149; Q15149-3	Q15149-4 [2537-2545]; Q15149 [2674-2682]; Q15149-3 [2560-2568]		0	1433.7	1.107	1.061	1.231	1.026	0.988095	0.9955	0.988323	0.99996	92.2	102	97.8	113.5	94.6						Shared	Not Found	High	High	Not Found	High	High	Not Found	High	High	Not Found	High	High	Not Found	High	High	High
		Checked	Confidence	Identifying Node	PSM Ambiguity	Annotated Sequence	Modifications	# Proteins	Master Protein Accessions	Protein Accessions	# Missed Cleavages	Charge	DeltaScore	DeltaCn	Rank	Search Engine Rank	m/z [Da]	MH+ [Da]	Theo. MH+ [Da]	DeltaM [ppm]	Deltam/z [Da]	Activation Type	MS Order	Isolation Interference [%]	SPS Mass Matches [%]	Average Reporter S/N	Comp. Voltage [V]	Ion Inject Time [ms]	RT [min]	First Scan	Spectrum File	File ID	Abundance: 126	Abundance: 127C	Abundance: 128C	Abundance: 129C	Abundance: 130C	Quan Info	XCorr	# Protein Groups	Percolator q-Value	Percolator PEP
		FALSE	High	Sequest HT (A2)	Unambiguous	[R].qQQQMEQER.[Q]	N-Term(TMT6plex)	10	Q15149-4; Q15149; Q15149-3	Q15149-4; Q15149; H0YDN1; Q15149-6; Q15149-9; Q15149-3; Q15149-8; Q15149-5; Q15149-7; Q15149-2	0	2	0.4965	0	1	1	717.353	1433.7	1433.7	-0.53	-0.00038	CID (Collision Induced Dissociation)	MS2	0	100	16.4	-40	35	40.9468	23141	20220509_hiroki_SAHA_sORF_TMT_FAIMS_160min_05.raw	F4	15.2	19.1	16.2	18.5	12.9		2.82	3	0.001303	0.008892
		FALSE	High	Sequest HT (A2)	Unambiguous	[R].qQQQMEQER.[Q]	N-Term(TMT6plex)	10	Q15149-4; Q15149; Q15149-3	Q15149-4; Q15149; H0YDN1; Q15149-6; Q15149-9; Q15149-3; Q15149-8; Q15149-5; Q15149-7; Q15149-2	0	3	0.3119	0	1	1	478.571	1433.7	1433.7	-0.74	-0.00035	CID (Collision Induced Dissociation)	MS2	52.83	100	44	-70	20.619	40.5106	21991	20220509_hiroki_SAHA_sORF_TMT_FAIMS_160min_06.raw	F5	47.4	54.6	43.8	35.9	38.4		3.11	3	0.0001701	0.001197
	FALSE	High	[K].QRLEAEAGR.[F]	1xTMT6plex [N-Term]	0.00308378	0.000373217	3	9	3	Q15149-4; Q15149; Q15149-3	Q15149-4 [1787-1795]; Q15149 [1924-1932]; Q15149-3 [1810-1818]		1	1258.71	0.942	0.848	0.665	0.86	0.988271	0.991256	0.865342	0.99996	115.9	109.2	98.3	77	99.7	7.17	1.9	2.65	4.75	7.48	Shared	High	High	High	High	High	High	High	High	High	High	High	High	High	High	High	High
		Checked	Confidence	Identifying Node	PSM Ambiguity	Annotated Sequence	Modifications	# Proteins	Master Protein Accessions	Protein Accessions	# Missed Cleavages	Charge	DeltaScore	DeltaCn	Rank	Search Engine Rank	m/z [Da]	MH+ [Da]	Theo. MH+ [Da]	DeltaM [ppm]	Deltam/z [Da]	Activation Type	MS Order	Isolation Interference [%]	SPS Mass Matches [%]	Average Reporter S/N	Comp. Voltage [V]	Ion Inject Time [ms]	RT [min]	First Scan	Spectrum File	File ID	Abundance: 126	Abundance: 127C	Abundance: 128C	Abundance: 129C	Abundance: 130C	Quan Info	XCorr	# Protein Groups	Percolator q-Value	Percolator PEP
		FALSE	High	Sequest HT (A2)	Unambiguous	[K].qRLEAEAGR.[F]	N-Term(TMT6plex)	9	Q15149-4; Q15149; Q15149-3	Q15149-4; Q15149; Q15149-6; Q15149-9; Q15149-3; Q15149-8; Q15149-5; Q15149-7; Q15149-2	1	3	0.24	0	1	1	420.24	1258.71	1258.71	-0.37	-0.00016	CID (Collision Induced Dissociation)	MS2	4.66879	100	47.3	-55	16.341	42.5866	15980	20220420_hiroki_HeLa_SAHA_sORF_TMT_FAIMS_160min_07.raw	F1	54.9	57.2	48.1	36.8	39.4		2.75	3	0.0002969	0.002021
		FALSE	High	Sequest HT (A2)	Unambiguous	[K].qRLEAEAGR.[F]	N-Term(TMT6plex)	9	Q15149-4; Q15149; Q15149-3	Q15149-4; Q15149; Q15149-6; Q15149-9; Q15149-3; Q15149-8; Q15149-5; Q15149-7; Q15149-2	1	3	0.183	0	1	1	420.24	1258.7	1258.71	-1.31	-0.00055	CID (Collision Induced Dissociation)	MS2	5.49746	100	43.1	-55	11.618	45.8883	26353	20220509_hiroki_SAHA_sORF_TMT_FAIMS_160min_05.raw	F4	56.2	54.1	42.6	30.6	32.2		3.17	3	0.001805	0.013
		FALSE	High	Sequest HT (A2)	Unambiguous	[K].qRLEAEAGR.[F]	N-Term(TMT6plex)	9	Q15149-4; Q15149; Q15149-3	Q15149-4; Q15149; Q15149-6; Q15149-9; Q15149-3; Q15149-8; Q15149-5; Q15149-7; Q15149-2	1	3	0.2186	0	1	1	420.24	1258.71	1258.71	-0.94	-0.00039	CID (Collision Induced Dissociation)	MS2	14.0187	100	42.4	-55	35	45.5295	25257	20220509_hiroki_SAHA_sORF_TMT_FAIMS_160min_06.raw	F5	49	52.8	40.8	32.4	36.8		2.47	3	0.0002168	0.001645
	FALSE	High	[K].QSAEEQAQAR.[A]	1xTMT6plex [N-Term]	0.000230564	6.55117e-05	3	9	1	Q15149-4; Q15149; Q15149-3	Q15149-4 [2119-2128]; Q15149 [2256-2265]; Q15149-3 [2142-2151]		0	1346.69	1.194	0.794	1.2	0.991	0.98105	0.982627	0.988323	0.99996	96.5	115.3	76.7	115.9	95.6						Shared	Not Found	High	Not Found	Not Found	High	Not Found	Not Found	High	Not Found	Not Found	High	Not Found	Not Found	High	Not Found	High
		Checked	Confidence	Identifying Node	PSM Ambiguity	Annotated Sequence	Modifications	# Proteins	Master Protein Accessions	Protein Accessions	# Missed Cleavages	Charge	DeltaScore	DeltaCn	Rank	Search Engine Rank	m/z [Da]	MH+ [Da]	Theo. MH+ [Da]	DeltaM [ppm]	Deltam/z [Da]	Activation Type	MS Order	Isolation Interference [%]	SPS Mass Matches [%]	Average Reporter S/N	Comp. Voltage [V]	Ion Inject Time [ms]	RT [min]	First Scan	Spectrum File	File ID	Abundance: 126	Abundance: 127C	Abundance: 128C	Abundance: 129C	Abundance: 130C	Quan Info	XCorr	# Protein Groups	Percolator q-Value	Percolator PEP
		FALSE	High	Sequest HT (A2)	Unambiguous	[K].qSAEEQAQAR.[A]	N-Term(TMT6plex)	9	Q15149-4; Q15149; Q15149-3	Q15149-4; Q15149; Q15149-6; Q15149-9; Q15149-3; Q15149-8; Q15149-5; Q15149-7; Q15149-2	0	2	0.4606	0	1	1	673.846	1346.69	1346.69	-0.44	-0.0003	CID (Collision Induced Dissociation)	MS2	0	100	19.4	-55	35	38.5632	21531	20220509_hiroki_SAHA_sORF_TMT_FAIMS_160min_05.raw	F4	18.8	25.5	15	22.3	15.4		3.17	3	6.232e-05	9.384e-05
	FALSE	High	[R].QSSEAEIQAK.[A]	1xTMT6plex [K10]; 1xTMT6plex [N-Term]	0.000146296	6.55117e-05	3	9	3	Q15149-4; Q15149; Q15149-3	Q15149-4 [1427-1436]; Q15149 [1564-1573]; Q15149-3 [1450-1459]		0	1548.86	1.105	0.971	1.153	1.251	0.988095	0.998602	0.988323	0.969452	91.2	100.8	88.6	105.2	114.1	2.84	1.14	6.73	2.36	2.17	Shared	High	High	High	High	High	High	High	High	High	High	High	High	High	High	High	High
		Checked	Confidence	Identifying Node	PSM Ambiguity	Annotated Sequence	Modifications	# Proteins	Master Protein Accessions	Protein Accessions	# Missed Cleavages	Charge	DeltaScore	DeltaCn	Rank	Search Engine Rank	m/z [Da]	MH+ [Da]	Theo. MH+ [Da]	DeltaM [ppm]	Deltam/z [Da]	Activation Type	MS Order	Isolation Interference [%]	SPS Mass Matches [%]	Average Reporter S/N	Comp. Voltage [V]	Ion Inject Time [ms]	RT [min]	First Scan	Spectrum File	File ID	Abundance: 126	Abundance: 127C	Abundance: 128C	Abundance: 129C	Abundance: 130C	Quan Info	XCorr	# Protein Groups	Percolator q-Value	Percolator PEP
		FALSE	High	Sequest HT (A2)	Unambiguous	[R].qSSEAEIQAk.[A]	N-Term(TMT6plex); K10(TMT6plex)	9	Q15149-4; Q15149; Q15149-3	Q15149-4; Q15149; Q15149-6; Q15149-9; Q15149-3; Q15149-8; Q15149-5; Q15149-7; Q15149-2	0	2	0.4832	0	1	1	774.935	1548.86	1548.86	-0.79	-0.00061	CID (Collision Induced Dissociation)	MS2	0	100	205.5	-40	35	64.6713	29942	20220420_hiroki_HeLa_SAHA_sORF_TMT_FAIMS_160min_07.raw	F1	188.6	232.6	201.3	211.5	193.5		3.58	3	6.232e-05	8.425e-05
		FALSE	High	Sequest HT (A2)	Unambiguous	[R].qSSEAEIQAk.[A]	N-Term(TMT6plex); K10(TMT6plex)	9	Q15149-4; Q15149; Q15149-3	Q15149-4; Q15149; Q15149-6; Q15149-9; Q15149-3; Q15149-8; Q15149-5; Q15149-7; Q15149-2	0	2	0.4884	0	1	1	774.935	1548.86	1548.86	0.05	4e-05	CID (Collision Induced Dissociation)	MS2	0	100	101.2	-40	35	68.0818	40163	20220509_hiroki_SAHA_sORF_TMT_FAIMS_160min_05.raw	F4	97.1	117	86.7	106.3	99		3.44	3	6.232e-05	7.576e-05
		FALSE	High	Sequest HT (A2)	Unambiguous	[R].qSSEAEIQAk.[A]	N-Term(TMT6plex); K10(TMT6plex)	9	Q15149-4; Q15149; Q15149-3	Q15149-4; Q15149; Q15149-6; Q15149-9; Q15149-3; Q15149-8; Q15149-5; Q15149-7; Q15149-2	0	2	0.4328	0	1	1	774.935	1548.86	1548.86	-0.21	-0.00017	CID (Collision Induced Dissociation)	MS2	0	100	116.4	-40	35	67.8509	39044	20220509_hiroki_SAHA_sORF_TMT_FAIMS_160min_06.raw	F5	105.8	135.2	104.6	125.9	110.5		3.05	3	6.232e-05	5.649e-05
	FALSE	High	[R].QTNLENLDQAFSVAER.[D]	1xTMT6plex [N-Term]	3.12065e-07	6.55117e-05	3	11	3	Q15149-4; Q15149; Q15149-3	Q15149-4 [213-228]; Q15149 [350-365]; Q15149-3 [240-255]		0	2064.06	1.138	1.049	1.113	1.137	0.985368	0.995965	0.99398	0.99996	92	104.6	96.5	102.3	104.6	0.48	1.12	1.87	0.37	2.79	Shared	High	High	High	High	High	High	High	High	High	High	High	High	High	High	High	High
		Checked	Confidence	Identifying Node	PSM Ambiguity	Annotated Sequence	Modifications	# Proteins	Master Protein Accessions	Protein Accessions	# Missed Cleavages	Charge	DeltaScore	DeltaCn	Rank	Search Engine Rank	m/z [Da]	MH+ [Da]	Theo. MH+ [Da]	DeltaM [ppm]	Deltam/z [Da]	Activation Type	MS Order	Isolation Interference [%]	SPS Mass Matches [%]	Average Reporter S/N	Comp. Voltage [V]	Ion Inject Time [ms]	RT [min]	First Scan	Spectrum File	File ID	Abundance: 126	Abundance: 127C	Abundance: 128C	Abundance: 129C	Abundance: 130C	Quan Info	XCorr	# Protein Groups	Percolator q-Value	Percolator PEP
		FALSE	High	Sequest HT (A2)	Unambiguous	[R].qTNLENLDQAFSVAER.[D]	N-Term(TMT6plex)	11	Q15149-4; Q15149; Q15149-3	Q15149-4; Q15149; E9PMV1; H0YDN1; Q15149-6; Q15149-9; Q15149-3; Q15149-8; Q15149-5; Q15149-7; Q15149-2	0	3	0.3211	0	1	1	688.691	2064.06	2064.06	0.9	0.00062	CID (Collision Induced Dissociation)	MS2	85.8009	100	350.6	-40	35	135.153	64368	20220420_hiroki_HeLa_SAHA_sORF_TMT_FAIMS_160min_07.raw	F1	339.5	413.3	357.4	353.3	289.6		2.46	3	0.0001701	0.001195
		FALSE	High	Sequest HT (A2)	Unambiguous	[R].qTNLENLDQAFSVAER.[D]	N-Term(TMT6plex)	11	Q15149-4; Q15149; Q15149-3	Q15149-4; Q15149; E9PMV1; H0YDN1; Q15149-6; Q15149-9; Q15149-3; Q15149-8; Q15149-5; Q15149-7; Q15149-2	0	3	0.4948	0	1	1	688.69	2064.06	2064.06	-0.39	-0.00027	CID (Collision Induced Dissociation)	MS2	44.4788	100	432.9	-40	35	138.65	74320	20220509_hiroki_SAHA_sORF_TMT_FAIMS_160min_05.raw	F4	403.6	515.5	418.6	441.1	385.9		3.86	3	6.232e-05	6.385e-08
		FALSE	High	Sequest HT (A2)	Unambiguous	[R].qTNLENLDQAFSVAER.[D]	N-Term(TMT6plex)	11	Q15149-4; Q15149; Q15149-3	Q15149-4; Q15149; E9PMV1; H0YDN1; Q15149-6; Q15149-9; Q15149-3; Q15149-8; Q15149-5; Q15149-7; Q15149-2	0	3	0.5378	0	1	1	688.689	2064.05	2064.06	-1.04	-0.00072	CID (Collision Induced Dissociation)	MS2	44.5449	100	339.7	-40	35	138.547	73084	20220509_hiroki_SAHA_sORF_TMT_FAIMS_160min_06.raw	F5	314.4	410.2	336.9	347.1	289.8		3.7	3	6.232e-05	0.0003525
	FALSE	High	[K].QVAEEAAR.[L]	1xTMT6plex [N-Term]	0.00216557	0.000177208	3	9	1	Q15149-4; Q15149; Q15149-3	Q15149-4 [2275-2282]; Q15149 [2412-2419]; Q15149-3 [2298-2305]		0	1102.61																			No Quan Values	Not Found	Not Found	Not Found	Not Found	Not Found	Not Found	Not Found	Not Found	Not Found	Not Found	Not Found	Not Found	Not Found	Not Found	Not Found	High
		Checked	Confidence	Identifying Node	PSM Ambiguity	Annotated Sequence	Modifications	# Proteins	Master Protein Accessions	Protein Accessions	# Missed Cleavages	Charge	DeltaScore	DeltaCn	Rank	Search Engine Rank	m/z [Da]	MH+ [Da]	Theo. MH+ [Da]	DeltaM [ppm]	Deltam/z [Da]	Activation Type	MS Order	Isolation Interference [%]	SPS Mass Matches [%]	Average Reporter S/N	Comp. Voltage [V]	Ion Inject Time [ms]	RT [min]	First Scan	Spectrum File	File ID	Abundance: 126	Abundance: 127C	Abundance: 128C	Abundance: 129C	Abundance: 130C	Quan Info	XCorr	# Protein Groups	Percolator q-Value	Percolator PEP
		FALSE	High	Sequest HT (A2)	Unambiguous	[K].qVAEEAAR.[L]	N-Term(TMT6plex)	9	Q15149-4; Q15149; Q15149-3	Q15149-4; Q15149; Q15149-6; Q15149-9; Q15149-3; Q15149-8; Q15149-5; Q15149-7; Q15149-2	0	2	0.1232	0	1	1	551.806	1102.61	1102.61	0.01	0	CID (Collision Induced Dissociation)	MS2	2.92705			-55	35	44.1941	17023	20220420_hiroki_HeLa_SAHA_sORF_TMT_FAIMS_160min_07.raw	F1							2.11	3	0.0001192	0.001108
	FALSE	High	[R].QVEEEILALK.[A]	1xTMT6plex [K10]; 1xTMT6plex [N-Term]	0.000503288	6.55117e-05	3	9	2	Q15149-4; Q15149; Q15149-3	Q15149-4 [1922-1931]; Q15149 [2059-2068]; Q15149-3 [1945-1954]		0	1629.98	1.021	0.978	1.066	1.238	0.991835	0.996186	0.994356	0.988512	94.3	96.2	92.2	100.5	116.7						Shared	High	High	Not Found	High	High	Not Found	High	High	Not Found	High	High	Not Found	High	High	Not Found	High
		Checked	Confidence	Identifying Node	PSM Ambiguity	Annotated Sequence	Modifications	# Proteins	Master Protein Accessions	Protein Accessions	# Missed Cleavages	Charge	DeltaScore	DeltaCn	Rank	Search Engine Rank	m/z [Da]	MH+ [Da]	Theo. MH+ [Da]	DeltaM [ppm]	Deltam/z [Da]	Activation Type	MS Order	Isolation Interference [%]	SPS Mass Matches [%]	Average Reporter S/N	Comp. Voltage [V]	Ion Inject Time [ms]	RT [min]	First Scan	Spectrum File	File ID	Abundance: 126	Abundance: 127C	Abundance: 128C	Abundance: 129C	Abundance: 130C	Quan Info	XCorr	# Protein Groups	Percolator q-Value	Percolator PEP
		FALSE	High	Sequest HT (A2)	Unambiguous	[R].qVEEEILALk.[A]	N-Term(TMT6plex); K10(TMT6plex)	9	Q15149-4; Q15149; Q15149-3	Q15149-4; Q15149; Q15149-6; Q15149-9; Q15149-3; Q15149-8; Q15149-5; Q15149-7; Q15149-2	0	2	0.3849	0	1	1	815.494	1629.98	1629.98	-1.38	-0.00112	CID (Collision Induced Dissociation)	MS2	58.6934	100	42.1	-40	2.518	142.598	67857	20220420_hiroki_HeLa_SAHA_sORF_TMT_FAIMS_160min_07.raw	F1	43.3	40.2	46.4	44.2	36.6		3.17	3	6.232e-05	0.0002216
		FALSE	High	Sequest HT (A2)	Unambiguous	[R].qVEEEILALk.[A]	N-Term(TMT6plex); K10(TMT6plex)	9	Q15149-4; Q15149; Q15149-3	Q15149-4; Q15149; Q15149-6; Q15149-9; Q15149-3; Q15149-8; Q15149-5; Q15149-7; Q15149-2	0	3	0.1641	0	1	1	543.999	1629.98	1629.98	0	0	CID (Collision Induced Dissociation)	MS2	6.50091	100	753.8	-70	35	146.742	77964	20220509_hiroki_SAHA_sORF_TMT_FAIMS_160min_05.raw	F4	722.1	837	709.5	761	739.3		2.56	3	0.003522	0.02496
	FALSE	High	[K].QVEVTVHK.[G]	1xTMT6plex [K8]; 1xTMT6plex [N-Term]	0.0024245	0.00027851	3	10	1	Q15149-4; Q15149; Q15149-3	Q15149-4 [817-824]; Q15149 [954-961]; Q15149-3 [840-847]		0	1397.85	0.99	0.97	1.022	0.929	0.994791	0.998602	0.999038	0.99996	101.8	100.8	98.8	104.1	94.6						Shared	Not Found	High	Not Found	Not Found	High	Not Found	Not Found	High	Not Found	Not Found	High	Not Found	Not Found	High	Not Found	High
		Checked	Confidence	Identifying Node	PSM Ambiguity	Annotated Sequence	Modifications	# Proteins	Master Protein Accessions	Protein Accessions	# Missed Cleavages	Charge	DeltaScore	DeltaCn	Rank	Search Engine Rank	m/z [Da]	MH+ [Da]	Theo. MH+ [Da]	DeltaM [ppm]	Deltam/z [Da]	Activation Type	MS Order	Isolation Interference [%]	SPS Mass Matches [%]	Average Reporter S/N	Comp. Voltage [V]	Ion Inject Time [ms]	RT [min]	First Scan	Spectrum File	File ID	Abundance: 126	Abundance: 127C	Abundance: 128C	Abundance: 129C	Abundance: 130C	Quan Info	XCorr	# Protein Groups	Percolator q-Value	Percolator PEP
		FALSE	High	Sequest HT (A2)	Unambiguous	[K].qVEVTVHk.[G]	N-Term(TMT6plex); K8(TMT6plex)	10	Q15149-4; Q15149; Q15149-3	Q15149-4; Q15149; H0YDN1; Q15149-6; Q15149-9; Q15149-3; Q15149-8; Q15149-5; Q15149-7; Q15149-2	0	3	0.0809	0	1	1	466.622	1397.85	1397.85	-0.26	-0.00012	CID (Collision Induced Dissociation)	MS2	8.49885	100	162.7	-40	6.29	77.8579	45713	20220509_hiroki_SAHA_sORF_TMT_FAIMS_160min_05.raw	F4	166.8	187.5	162.6	168.5	128.1		2.72	3	0.0001701	0.00126
	FALSE	High	[R].QVQVALETAQR.[S]	1xTMT6plex [N-Term]	5.62723e-05	6.55117e-05	3	9	3	Q15149-4; Q15149; Q15149-3	Q15149-4 [1562-1572]; Q15149 [1699-1709]; Q15149-3 [1585-1595]		0	1471.84	1.104	0.942	1.042	1.174	0.988095	0.995965	0.995264	0.998632	95	104.9	89.5	99	111.5	2.84	6.47	3.74	1.15	7.68	Shared	High	High	High	High	High	High	High	High	High	High	High	High	High	High	High	High
		Checked	Confidence	Identifying Node	PSM Ambiguity	Annotated Sequence	Modifications	# Proteins	Master Protein Accessions	Protein Accessions	# Missed Cleavages	Charge	DeltaScore	DeltaCn	Rank	Search Engine Rank	m/z [Da]	MH+ [Da]	Theo. MH+ [Da]	DeltaM [ppm]	Deltam/z [Da]	Activation Type	MS Order	Isolation Interference [%]	SPS Mass Matches [%]	Average Reporter S/N	Comp. Voltage [V]	Ion Inject Time [ms]	RT [min]	First Scan	Spectrum File	File ID	Abundance: 126	Abundance: 127C	Abundance: 128C	Abundance: 129C	Abundance: 130C	Quan Info	XCorr	# Protein Groups	Percolator q-Value	Percolator PEP
		FALSE	High	Sequest HT (A2)	Unambiguous	[R].qVQVALETAQR.[S]	N-Term(TMT6plex)	9	Q15149-4; Q15149; Q15149-3	Q15149-4; Q15149; Q15149-6; Q15149-9; Q15149-3; Q15149-8; Q15149-5; Q15149-7; Q15149-2	0	2	0.4669	0	1	1	736.425	1471.84	1471.84	-0.51	-0.00038	CID (Collision Induced Dissociation)	MS2	11.4101	100	111	-40	35	85.5847	41258	20220420_hiroki_HeLa_SAHA_sORF_TMT_FAIMS_160min_07.raw	F1	103.9	139	103.7	109.9	98.3		2.72	3	6.232e-05	0.0005375
		FALSE	High	Sequest HT (A2)	Unambiguous	[R].qVQVALETAQR.[S]	N-Term(TMT6plex)	9	Q15149-4; Q15149; Q15149-3	Q15149-4; Q15149; Q15149-6; Q15149-9; Q15149-3; Q15149-8; Q15149-5; Q15149-7; Q15149-2	0	2	0.4203	0	1	1	736.425	1471.84	1471.84	0.48	0.00035	CID (Collision Induced Dissociation)	MS2	62.7904	100	241.5	-40	35	89.4122	51694	20220509_hiroki_SAHA_sORF_TMT_FAIMS_160min_05.raw	F4	247.3	281.1	234.8	222.9	221.6		2.76	3	6.232e-05	0.000395
		FALSE	High	Sequest HT (A2)	Unambiguous	[R].qVQVALETAQR.[S]	N-Term(TMT6plex)	9	Q15149-4; Q15149; Q15149-3	Q15149-4; Q15149; Q15149-6; Q15149-9; Q15149-3; Q15149-8; Q15149-5; Q15149-7; Q15149-2	0	2	0.4741	0	1	1	736.425	1471.84	1471.84	0.01	1e-05	CID (Collision Induced Dissociation)	MS2	16.9336	100	273.8	-40	35	89.48	50614	20220509_hiroki_SAHA_sORF_TMT_FAIMS_160min_06.raw	F5	269.8	316.2	243.7	269.5	269.9		2.7	3	6.232e-05	1.973e-05
	FALSE	High	[R].QYDIDDAIAK.[N]	1xTMT6plex [K10]; 1xTMT6plex [N-Term]	0.000305211	6.55117e-05	3	10	3	Q15149-4; Q15149; Q15149-3	Q15149-4 [4202-4211]; Q15149 [4339-4348]; Q15149-3 [4225-4234]		0	1609.88	0.99	0.898	0.986	1.018	0.994791	0.992006	0.999952	0.99996	102.2	101.2	91.8	100.8	104.1	1.53	4.86	2.34	2.21	6.77	Shared	High	High	High	High	High	High	High	High	High	High	High	High	High	High	High	High
		Checked	Confidence	Identifying Node	PSM Ambiguity	Annotated Sequence	Modifications	# Proteins	Master Protein Accessions	Protein Accessions	# Missed Cleavages	Charge	DeltaScore	DeltaCn	Rank	Search Engine Rank	m/z [Da]	MH+ [Da]	Theo. MH+ [Da]	DeltaM [ppm]	Deltam/z [Da]	Activation Type	MS Order	Isolation Interference [%]	SPS Mass Matches [%]	Average Reporter S/N	Comp. Voltage [V]	Ion Inject Time [ms]	RT [min]	First Scan	Spectrum File	File ID	Abundance: 126	Abundance: 127C	Abundance: 128C	Abundance: 129C	Abundance: 130C	Quan Info	XCorr	# Protein Groups	Percolator q-Value	Percolator PEP
		FALSE	High	Sequest HT (A2)	Unambiguous	[R].qYDIDDAIAk.[N]	N-Term(TMT6plex); K10(TMT6plex)	10	Q15149-4; Q15149; Q15149-3	Q15149-4; Q15149; H0YDN1; Q15149-6; Q15149-9; Q15149-3; Q15149-8; Q15149-5; Q15149-7; Q15149-2	0	2	0.2862	0	1	1	805.445	1609.88	1609.88	-0.73	-0.00059	CID (Collision Induced Dissociation)	MS2	9.01204	100	177.7	-40	9.202	110.122	52908	20220420_hiroki_HeLa_SAHA_sORF_TMT_FAIMS_160min_07.raw	F1	182.9	206.2	165.8	184.2	149.4		2.9	3	6.232e-05	0.0001277
		FALSE	High	Sequest HT (A2)	Unambiguous	[R].qYDIDDAIAk.[N]	N-Term(TMT6plex); K10(TMT6plex)	10	Q15149-4; Q15149; Q15149-3	Q15149-4; Q15149; H0YDN1; Q15149-6; Q15149-9; Q15149-3; Q15149-8; Q15149-5; Q15149-7; Q15149-2	0	2	0.1315	0	1	1	805.447	1609.89	1609.88	1.3	0.00105	CID (Collision Induced Dissociation)	MS2	0	100	99.4	-40	21.736	115.243	63879	20220509_hiroki_SAHA_sORF_TMT_FAIMS_160min_05.raw	F4	103.1	106.7	91.9	100	95.2		2.51	3	0.0004446	0.003424
		FALSE	High	Sequest HT (A2)	Unambiguous	[R].qYDIDDAIAk.[N]	N-Term(TMT6plex); K10(TMT6plex)	10	Q15149-4; Q15149; Q15149-3	Q15149-4; Q15149; H0YDN1; Q15149-6; Q15149-9; Q15149-3; Q15149-8; Q15149-5; Q15149-7; Q15149-2	0	3	0.2348	0	1	1	537.299	1609.88	1609.88	-0.3	-0.00016	CID (Collision Induced Dissociation)	MS2	0	100	1098.4	-55	35	113.954	62132	20220509_hiroki_SAHA_sORF_TMT_FAIMS_160min_06.raw	F5	1105.6	1274	1057.3	1103.4	951.5		2.64	3	6.232e-05	0.0006339
	FALSE	High	[K].QYINAIK.[D]	1xTMT6plex [K7]; 1xTMT6plex [N-Term]	0.00732803	0.00101966	3	10	1	Q15149-4; Q15149; Q15149-3	Q15149-4 [1274-1280]; Q15149 [1411-1417]; Q15149-3 [1297-1303]		0	1307.81																			No Quan Values	Not Found	Not Found	Not Found	Not Found	Not Found	Not Found	Not Found	Not Found	Not Found	Not Found	Not Found	Not Found	Not Found	Not Found	Not Found	High
		Checked	Confidence	Identifying Node	PSM Ambiguity	Annotated Sequence	Modifications	# Proteins	Master Protein Accessions	Protein Accessions	# Missed Cleavages	Charge	DeltaScore	DeltaCn	Rank	Search Engine Rank	m/z [Da]	MH+ [Da]	Theo. MH+ [Da]	DeltaM [ppm]	Deltam/z [Da]	Activation Type	MS Order	Isolation Interference [%]	SPS Mass Matches [%]	Average Reporter S/N	Comp. Voltage [V]	Ion Inject Time [ms]	RT [min]	First Scan	Spectrum File	File ID	Abundance: 126	Abundance: 127C	Abundance: 128C	Abundance: 129C	Abundance: 130C	Quan Info	XCorr	# Protein Groups	Percolator q-Value	Percolator PEP
		FALSE	High	Sequest HT (A2)	Unambiguous	[K].qYINAIk.[D]	N-Term(TMT6plex); K7(TMT6plex)	10	Q15149-4; Q15149; Q15149-3	Q15149-4; Q15149; H0YDN1; Q15149-6; Q15149-9; Q15149-3; Q15149-8; Q15149-5; Q15149-7; Q15149-2	0	2		0	2	2	654.407	1307.81	1307.81	-0.91	-0.0006	CID (Collision Induced Dissociation)	MS2	23.2423			-40	35	96.4112	46558	20220420_hiroki_HeLa_SAHA_sORF_TMT_FAIMS_160min_07.raw	F1							2.23	3	0.000538	0.004293
	FALSE	High	[R].RAAEEAEEAR.[V]	1xTMT6plex [N-Term]	0.000656077	6.55117e-05	3	9	1	Q15149-4; Q15149; Q15149-3	Q15149-4 [2088-2097]; Q15149 [2225-2234]; Q15149-3 [2111-2120]		1	1360.7	1.039	1.207	0.923	1.168	0.991936	0.991256	0.994356	0.998632	93.7	97.3	113.1	86.4	109.4						Shared	High	Not Found	Not Found	High	Not Found	Not Found	High	Not Found	Not Found	High	Not Found	Not Found	High	Not Found	Not Found	High
		Checked	Confidence	Identifying Node	PSM Ambiguity	Annotated Sequence	Modifications	# Proteins	Master Protein Accessions	Protein Accessions	# Missed Cleavages	Charge	DeltaScore	DeltaCn	Rank	Search Engine Rank	m/z [Da]	MH+ [Da]	Theo. MH+ [Da]	DeltaM [ppm]	Deltam/z [Da]	Activation Type	MS Order	Isolation Interference [%]	SPS Mass Matches [%]	Average Reporter S/N	Comp. Voltage [V]	Ion Inject Time [ms]	RT [min]	First Scan	Spectrum File	File ID	Abundance: 126	Abundance: 127C	Abundance: 128C	Abundance: 129C	Abundance: 130C	Quan Info	XCorr	# Protein Groups	Percolator q-Value	Percolator PEP
		FALSE	High	Sequest HT (A2)	Unambiguous	[R].rAAEEAEEAR.[V]	N-Term(TMT6plex)	9	Q15149-4; Q15149; Q15149-3	Q15149-4; Q15149; Q15149-6; Q15149-9; Q15149-3; Q15149-8; Q15149-5; Q15149-7; Q15149-2	1	3	0.2762	0	1	1	454.239	1360.7	1360.7	0.36	0.00016	CID (Collision Induced Dissociation)	MS2	38.941	100	49.8	-55	23.216	38.2157	13117	20220420_hiroki_HeLa_SAHA_sORF_TMT_FAIMS_160min_07.raw	F1	47.1	55.5	57.5	42.9	45.9		3.15	3	6.232e-05	0.000298
	FALSE	High	[R].RAQAEQAALR.[Q]	1xTMT6plex [N-Term]	8.45142e-06	6.55117e-05	3	9	3	Q15149-4; Q15149; Q15149-3	Q15149-4 [2149-2158]; Q15149 [2286-2295]; Q15149-3 [2172-2181]		1	1342.78	1.158	0.913	0.98	1.033	0.979093	0.992025	0.999952	0.99996	98.3	113.9	89.7	96.4	101.6	5.25	5.76	9.72	8.89	2.55	Shared	High	High	High	High	High	High	High	High	High	High	High	High	High	High	High	High
		Checked	Confidence	Identifying Node	PSM Ambiguity	Annotated Sequence	Modifications	# Proteins	Master Protein Accessions	Protein Accessions	# Missed Cleavages	Charge	DeltaScore	DeltaCn	Rank	Search Engine Rank	m/z [Da]	MH+ [Da]	Theo. MH+ [Da]	DeltaM [ppm]	Deltam/z [Da]	Activation Type	MS Order	Isolation Interference [%]	SPS Mass Matches [%]	Average Reporter S/N	Comp. Voltage [V]	Ion Inject Time [ms]	RT [min]	First Scan	Spectrum File	File ID	Abundance: 126	Abundance: 127C	Abundance: 128C	Abundance: 129C	Abundance: 130C	Quan Info	XCorr	# Protein Groups	Percolator q-Value	Percolator PEP
		FALSE	High	Sequest HT (A2)	Unambiguous	[R].rAQAEQAALR.[Q]	N-Term(TMT6plex)	9	Q15149-4; Q15149; Q15149-3	Q15149-4; Q15149; Q15149-6; Q15149-9; Q15149-3; Q15149-8; Q15149-5; Q15149-7; Q15149-2	1	3	0.2973	0	1	1	448.263	1342.78	1342.78	0.35	0.00016	CID (Collision Induced Dissociation)	MS2	19.5558	100	118.9	-55	12.888	43.8663	16810	20220420_hiroki_HeLa_SAHA_sORF_TMT_FAIMS_160min_07.raw	F1	117.7	156.4	108.6	113.9	97.8		2.96	3	0.0002168	0.001446
		FALSE	High	Sequest HT (A2)	Unambiguous	[R].rAQAEQAALR.[Q]	N-Term(TMT6plex)	9	Q15149-4; Q15149; Q15149-3	Q15149-4; Q15149; Q15149-6; Q15149-9; Q15149-3; Q15149-8; Q15149-5; Q15149-7; Q15149-2	1	3	0.3953	0	1	1	448.263	1342.77	1342.78	-0.26	-0.00012	CID (Collision Induced Dissociation)	MS2	21.8777	100	66.4	-55	3.112	47.3333	27254	20220509_hiroki_SAHA_sORF_TMT_FAIMS_160min_05.raw	F4	65.2	86.8	57.1	65.6	57.1		2.96	3	0.0001701	0.00139
		FALSE	High	Sequest HT (A2)	Unambiguous	[R].rAQAEQAALR.[Q]	N-Term(TMT6plex)	9	Q15149-4; Q15149; Q15149-3	Q15149-4; Q15149; Q15149-6; Q15149-9; Q15149-3; Q15149-8; Q15149-5; Q15149-7; Q15149-2	1	3	0.3578	0	1	1	448.263	1342.78	1342.78	-0.17	-7e-05	CID (Collision Induced Dissociation)	MS2	10.159	100	61.6	-55	4.891	46.9827	26145	20220509_hiroki_SAHA_sORF_TMT_FAIMS_160min_06.raw	F5	66.8	73.4	64.1	51.5	52.3		3.41	3	6.232e-05	2.433e-06
	FALSE	High	[K].RGLFDEEMNEILTDPSDDTK.[G]	1xTMT6plex [K20]; 1xTMT6plex [N-Term]	3.39214e-07	6.55117e-05	3	10	2	Q15149-4; Q15149; Q15149-3	Q15149-4 [4069-4088]; Q15149 [4206-4225]; Q15149-3 [4092-4111]		1	2783.38	1.055	0.973	1.017	1.158	0.988397	0.999986	0.999038	0.99996	96.1	101.4	93.5	97.7	111.3	0.38	0.02	2.22	0.32	1.9	Shared	High	Not Found	High	High	Not Found	High	High	Not Found	High	High	Not Found	High	High	Not Found	High	High
		Checked	Confidence	Identifying Node	PSM Ambiguity	Annotated Sequence	Modifications	# Proteins	Master Protein Accessions	Protein Accessions	# Missed Cleavages	Charge	DeltaScore	DeltaCn	Rank	Search Engine Rank	m/z [Da]	MH+ [Da]	Theo. MH+ [Da]	DeltaM [ppm]	Deltam/z [Da]	Activation Type	MS Order	Isolation Interference [%]	SPS Mass Matches [%]	Average Reporter S/N	Comp. Voltage [V]	Ion Inject Time [ms]	RT [min]	First Scan	Spectrum File	File ID	Abundance: 126	Abundance: 127C	Abundance: 128C	Abundance: 129C	Abundance: 130C	Quan Info	XCorr	# Protein Groups	Percolator q-Value	Percolator PEP
		FALSE	High	Sequest HT (A2)	Unambiguous	[K].rGLFDEEMNEILTDPSDDTk.[G]	N-Term(TMT6plex); K20(TMT6plex)	10	Q15149-4; Q15149; Q15149-3	Q15149-4; Q15149; H0YDN1; Q15149-6; Q15149-9; Q15149-3; Q15149-8; Q15149-5; Q15149-7; Q15149-2	1	3	0.5155	0	1	1	928.466	2783.38	2783.38	0.79	0.00073	CID (Collision Induced Dissociation)	MS2	0	100	171.8	-55	6.943	146.345	69625	20220420_hiroki_HeLa_SAHA_sORF_TMT_FAIMS_160min_07.raw	F1	167.1	199.5	166.5	166.9	158.8		5.47	3	6.232e-05	0.0003838
		FALSE	High	Sequest HT (A2)	Unambiguous	[K].rGLFDEEMNEILTDPSDDTk.[G]	N-Term(TMT6plex); K20(TMT6plex)	10	Q15149-4; Q15149; Q15149-3	Q15149-4; Q15149; H0YDN1; Q15149-6; Q15149-9; Q15149-3; Q15149-8; Q15149-5; Q15149-7; Q15149-2	1	3	0.5594	0	1	1	928.466	2783.38	2783.38	0.48	0.00045	CID (Collision Induced Dissociation)	MS2	4.77347	100	152.6	-55	5.799	150.843	78648	20220509_hiroki_SAHA_sORF_TMT_FAIMS_160min_06.raw	F5	148.4	178.1	143.1	149.6	143.8		5.72	3	6.232e-05	7.028e-08
	FALSE	High	[K].RGPLPTEEQR.[V]	1xTMT6plex [N-Term]	0.0129036	0.0020516	1	10	1	Q15149	Q15149 [129-138]		1	1411.79	0.836	0.636	0.723	0.825	0.972654	0.755355	0.966801	0.998632	124.4	104	79	89.9	102.7							High	Not Found	Not Found	High	Not Found	Not Found	High	Not Found	Not Found	High	Not Found	Not Found	High	Not Found	Not Found	High
		Checked	Confidence	Identifying Node	PSM Ambiguity	Annotated Sequence	Modifications	# Proteins	Master Protein Accessions	Protein Accessions	# Missed Cleavages	Charge	DeltaScore	DeltaCn	Rank	Search Engine Rank	m/z [Da]	MH+ [Da]	Theo. MH+ [Da]	DeltaM [ppm]	Deltam/z [Da]	Activation Type	MS Order	Isolation Interference [%]	SPS Mass Matches [%]	Average Reporter S/N	Comp. Voltage [V]	Ion Inject Time [ms]	RT [min]	First Scan	Spectrum File	File ID	Abundance: 126	Abundance: 127C	Abundance: 128C	Abundance: 129C	Abundance: 130C	Quan Info	XCorr	# Protein Groups	Percolator q-Value	Percolator PEP
		FALSE	High	Sequest HT (A2)	Unambiguous	[K].rGPLPTEEQR.[V]	N-Term(TMT6plex)	10	Q15149	444804; 192645; 389363; Q15149; 320423; 394010; 346251; 366542; 177497; 407845	1	3	0.2491	0	1	1	471.266	1411.78	1411.79	-0.67	-0.00031	CID (Collision Induced Dissociation)	MS2	18.985	100	60.8	-55	9.245	49.4264	20437	20220420_hiroki_HeLa_SAHA_sORF_TMT_FAIMS_160min_07.raw	F1	76.1	72.2	48.9	54.3	52.4		2.89	1	0.001099	0.007981
	FALSE	High	[R].RLAEDEAFQR.[R]	1xTMT6plex [N-Term]	0.00116611	6.55117e-05	3	9	3	Q15149-4; Q15149; Q15149-3	Q15149-4 [1868-1877]; Q15149 [2005-2014]; Q15149-3 [1891-1900]		1	1463.78	1.125	1.174	1.2	1.358	0.98781	0.991256	0.988323	0.885745	85.4	96	100.2	102.4	116	2.44	3.17	1.67	1.29	1.84	Shared	High	High	High	High	High	High	High	High	High	High	High	High	High	High	High	High
		Checked	Confidence	Identifying Node	PSM Ambiguity	Annotated Sequence	Modifications	# Proteins	Master Protein Accessions	Protein Accessions	# Missed Cleavages	Charge	DeltaScore	DeltaCn	Rank	Search Engine Rank	m/z [Da]	MH+ [Da]	Theo. MH+ [Da]	DeltaM [ppm]	Deltam/z [Da]	Activation Type	MS Order	Isolation Interference [%]	SPS Mass Matches [%]	Average Reporter S/N	Comp. Voltage [V]	Ion Inject Time [ms]	RT [min]	First Scan	Spectrum File	File ID	Abundance: 126	Abundance: 127C	Abundance: 128C	Abundance: 129C	Abundance: 130C	Quan Info	XCorr	# Protein Groups	Percolator q-Value	Percolator PEP
		FALSE	High	Sequest HT (A2)	Unambiguous	[R].rLAEDEAFQR.[R]	N-Term(TMT6plex)	9	Q15149-4; Q15149; Q15149-3	Q15149-4; Q15149; Q15149-6; Q15149-9; Q15149-3; Q15149-8; Q15149-5; Q15149-7; Q15149-2	1	3	0.3149	0	1	1	488.598	1463.78	1463.78	-0.59	-0.00029	CID (Collision Induced Dissociation)	MS2	58.8154	100	49.5	-70	5.013	66.1257	30784	20220420_hiroki_HeLa_SAHA_sORF_TMT_FAIMS_160min_07.raw	F1	47.1	51.3	50.6	46.6	52.1		3.08	3	0.0005715	0.005051
		FALSE	High	Sequest HT (A2)	Unambiguous	[R].rLAEDEAFQR.[R]	N-Term(TMT6plex)	9	Q15149-4; Q15149; Q15149-3	Q15149-4; Q15149; Q15149-6; Q15149-9; Q15149-3; Q15149-8; Q15149-5; Q15149-7; Q15149-2	1	3	0.4815	0	1	1	488.598	1463.78	1463.78	-0.02	-1e-05	CID (Collision Induced Dissociation)	MS2	12.7252	100	72.8	-70	3.892	69.533	41003	20220509_hiroki_SAHA_sORF_TMT_FAIMS_160min_05.raw	F4	62.1	78.9	75.4	75.6	71.9		3.51	3	6.232e-05	0.0009336
		FALSE	High	Sequest HT (A2)	Unambiguous	[R].rLAEDEAFQR.[R]	N-Term(TMT6plex)	9	Q15149-4; Q15149; Q15149-3	Q15149-4; Q15149; Q15149-6; Q15149-9; Q15149-3; Q15149-8; Q15149-5; Q15149-7; Q15149-2	1	3	0.4241	0	1	1	488.598	1463.78	1463.78	0.22	0.00011	CID (Collision Induced Dissociation)	MS2	19.9078	100	87.6	-70	6.356	69.4461	39973	20220509_hiroki_SAHA_sORF_TMT_FAIMS_160min_06.raw	F5	77.3	99.1	88.5	89.1	83.9		3.82	3	6.232e-05	0.0005604
	FALSE	High	[R].RLEEQAAQHK.[A]	1xTMT6plex [K10]; 1xTMT6plex [N-Term]	0.000244979	6.55117e-05	3	9	2	Q15149-4; Q15149; Q15149-3	Q15149-4 [1879-1888]; Q15149 [2016-2025]; Q15149-3 [1902-1911]		1	1667.96	1.012	1.024	1.063	1.183	0.994548	0.995965	0.99398	0.996369	94.7	95.8	96.9	100.6	112	1.25	4.4	1.12	1.45	0.43	Shared	High	Not Found	High	High	Not Found	High	High	Not Found	High	High	Not Found	High	High	Not Found	High	High
		Checked	Confidence	Identifying Node	PSM Ambiguity	Annotated Sequence	Modifications	# Proteins	Master Protein Accessions	Protein Accessions	# Missed Cleavages	Charge	DeltaScore	DeltaCn	Rank	Search Engine Rank	m/z [Da]	MH+ [Da]	Theo. MH+ [Da]	DeltaM [ppm]	Deltam/z [Da]	Activation Type	MS Order	Isolation Interference [%]	SPS Mass Matches [%]	Average Reporter S/N	Comp. Voltage [V]	Ion Inject Time [ms]	RT [min]	First Scan	Spectrum File	File ID	Abundance: 126	Abundance: 127C	Abundance: 128C	Abundance: 129C	Abundance: 130C	Quan Info	XCorr	# Protein Groups	Percolator q-Value	Percolator PEP
		FALSE	High	Sequest HT (A2)	Unambiguous	[R].rLEEQAAQHk.[A]	N-Term(TMT6plex); K10(TMT6plex)	9	Q15149-4; Q15149; Q15149-3	Q15149-4; Q15149; Q15149-6; Q15149-9; Q15149-3; Q15149-8; Q15149-5; Q15149-7; Q15149-2	1	3	0.4798	0	1	1	556.658	1667.96	1667.96	-0.01	0	CID (Collision Induced Dissociation)	MS2	8.2523	100	82.2	-40	35	50.1541	20932	20220420_hiroki_HeLa_SAHA_sORF_TMT_FAIMS_160min_07.raw	F1	78	93.2	80.8	81.7	77.4		3.96	3	6.232e-05	0.0003744
		FALSE	High	Sequest HT (A2)	Unambiguous	[R].rLEEQAAQHk.[A]	N-Term(TMT6plex); K10(TMT6plex)	9	Q15149-4; Q15149; Q15149-3	Q15149-4; Q15149; Q15149-6; Q15149-9; Q15149-3; Q15149-8; Q15149-5; Q15149-7; Q15149-2	1	3	0.4721	0	1	1	556.658	1667.96	1667.96	-0.35	-0.00019	CID (Collision Induced Dissociation)	MS2	0	100	159.9	-40	35	53.6079	30432	20220509_hiroki_SAHA_sORF_TMT_FAIMS_160min_06.raw	F5	155.3	171.2	159.5	163	150.4		3.58	3	6.232e-05	9.987e-05
	FALSE	High	[R].RLTVNEAVK.[E]	1xTMT6plex [K9]; 1xTMT6plex [N-Term]	0.00509133	0.000601638	3	10	2	Q15149-4; Q15149; Q15149-3	Q15149-4 [2747-2755]; Q15149 [2884-2892]; Q15149-3 [2770-2778]		1	1487.93																			No Quan Values	Not Found	High	High	Not Found	High	High	Not Found	High	High	Not Found	High	High	Not Found	High	High	High
		Checked	Confidence	Identifying Node	PSM Ambiguity	Annotated Sequence	Modifications	# Proteins	Master Protein Accessions	Protein Accessions	# Missed Cleavages	Charge	DeltaScore	DeltaCn	Rank	Search Engine Rank	m/z [Da]	MH+ [Da]	Theo. MH+ [Da]	DeltaM [ppm]	Deltam/z [Da]	Activation Type	MS Order	Isolation Interference [%]	SPS Mass Matches [%]	Average Reporter S/N	Comp. Voltage [V]	Ion Inject Time [ms]	RT [min]	First Scan	Spectrum File	File ID	Abundance: 126	Abundance: 127C	Abundance: 128C	Abundance: 129C	Abundance: 130C	Quan Info	XCorr	# Protein Groups	Percolator q-Value	Percolator PEP
		FALSE	High	Sequest HT (A2)	Unambiguous	[R].rLTVNEAVk.[E]	N-Term(TMT6plex); K9(TMT6plex)	10	Q15149-4; Q15149; Q15149-3	Q15149-4; Q15149; H0YDN1; Q15149-6; Q15149-9; Q15149-3; Q15149-8; Q15149-5; Q15149-7; Q15149-2	1	3	0.1696	0	1	1	496.649	1487.93	1487.93	-0.02	-1e-05	CID (Collision Induced Dissociation)	MS2	68.8877	100	83.5	-70	2.576	80.8814	47332	20220509_hiroki_SAHA_sORF_TMT_FAIMS_160min_05.raw	F4	80.4	96.3	81.4	92.6	66.8		2.24	3	0.008641	0.05135
		FALSE	High	Sequest HT (A2)	Unambiguous	[R].rLTVNEAVk.[E]	N-Term(TMT6plex); K9(TMT6plex)	10	Q15149-4; Q15149; Q15149-3	Q15149-4; Q15149; H0YDN1; Q15149-6; Q15149-9; Q15149-3; Q15149-8; Q15149-5; Q15149-7; Q15149-2	1	3	0.0116	0	1	1	496.649	1487.93	1487.93	0.37	0.00018	CID (Collision Induced Dissociation)	MS2	61.1865	100	75.6	-70	2.197	80.8405	46211	20220509_hiroki_SAHA_sORF_TMT_FAIMS_160min_06.raw	F5	67.6	87.4	73.2	75.1	74.6		2.58	3	0.0003281	0.00286
	FALSE	High	[R].RMEEEER.[L]	1xTMT6plex [N-Term]	0.0249685	0.00422698	3	9	1	Q15149-4; Q15149; Q15149-3	Q15149-4 [1343-1349]; Q15149 [1480-1486]; Q15149-3 [1366-1372]		1	1207.59	1.162	1.196	1.507	1.428	0.987753	0.991256	0.828359	0.92889	79.5	92.3	95.1	119.7	113.5						Shared	Not Found	High	Not Found	Not Found	High	Not Found	Not Found	High	Not Found	Not Found	High	Not Found	Not Found	High	Not Found	High
		Checked	Confidence	Identifying Node	PSM Ambiguity	Annotated Sequence	Modifications	# Proteins	Master Protein Accessions	Protein Accessions	# Missed Cleavages	Charge	DeltaScore	DeltaCn	Rank	Search Engine Rank	m/z [Da]	MH+ [Da]	Theo. MH+ [Da]	DeltaM [ppm]	Deltam/z [Da]	Activation Type	MS Order	Isolation Interference [%]	SPS Mass Matches [%]	Average Reporter S/N	Comp. Voltage [V]	Ion Inject Time [ms]	RT [min]	First Scan	Spectrum File	File ID	Abundance: 126	Abundance: 127C	Abundance: 128C	Abundance: 129C	Abundance: 130C	Quan Info	XCorr	# Protein Groups	Percolator q-Value	Percolator PEP
		FALSE	High	Sequest HT (A2)	Unambiguous	[R].rMEEEER.[L]	N-Term(TMT6plex)	9	Q15149-4; Q15149; Q15149-3	Q15149-4; Q15149; Q15149-6; Q15149-9; Q15149-3; Q15149-8; Q15149-5; Q15149-7; Q15149-2	1	3	0.0187	0	1	1	403.203	1207.59	1207.59	0.3	0.00012	CID (Collision Induced Dissociation)	MS2	36.6685	100	11.6	-55	35	36.0559	19960	20220509_hiroki_SAHA_sORF_TMT_FAIMS_160min_05.raw	F4	9.4	12.4	11.3	14	11.1		2.14	3	0.002293	0.0166
	FALSE	High	[R].RPELEDSTLR.[Y]	1xTMT6plex [N-Term]	0.000167688	6.55117e-05	3	11	3	Q15149-4; Q15149; Q15149-3	Q15149-4 [514-523]; Q15149 [651-660]; Q15149-3 [537-546]		0	1444.8	1.114	1.078	1.312	0.888	0.988095	0.993652	0.974062	0.99996	92.7	103.3	99.9	121.7	82.4	8.64	6.6	4.33	11.01	15.75	Shared	High	High	High	High	High	High	High	High	High	High	High	High	High	High	High	High
		Checked	Confidence	Identifying Node	PSM Ambiguity	Annotated Sequence	Modifications	# Proteins	Master Protein Accessions	Protein Accessions	# Missed Cleavages	Charge	DeltaScore	DeltaCn	Rank	Search Engine Rank	m/z [Da]	MH+ [Da]	Theo. MH+ [Da]	DeltaM [ppm]	Deltam/z [Da]	Activation Type	MS Order	Isolation Interference [%]	SPS Mass Matches [%]	Average Reporter S/N	Comp. Voltage [V]	Ion Inject Time [ms]	RT [min]	First Scan	Spectrum File	File ID	Abundance: 126	Abundance: 127C	Abundance: 128C	Abundance: 129C	Abundance: 130C	Quan Info	XCorr	# Protein Groups	Percolator q-Value	Percolator PEP
		FALSE	High	Sequest HT (A2)	Unambiguous	[R].rPELEDSTLR.[Y]	N-Term(TMT6plex)	11	Q15149-4; Q15149; Q15149-3	Q15149-4; Q15149; E9PMV1; H0YDN1; Q15149-6; Q15149-9; Q15149-3; Q15149-8; Q15149-5; Q15149-7; Q15149-2	0	3	0.4233	0	1	1	482.27	1444.8	1444.8	0.07	3e-05	CID (Collision Induced Dissociation)	MS2	18.4236	100	64.2	-55	3.475	64.7411	29979	20220420_hiroki_HeLa_SAHA_sORF_TMT_FAIMS_160min_07.raw	F1	63.3	78.9	68.4	66.8	43.6		3.26	3	6.232e-05	0.0001974
		FALSE	High	Sequest HT (A2)	Unambiguous	[R].rPELEDSTLR.[Y]	N-Term(TMT6plex)	11	Q15149-4; Q15149; Q15149-3	Q15149-4; Q15149; E9PMV1; H0YDN1; Q15149-6; Q15149-9; Q15149-3; Q15149-8; Q15149-5; Q15149-7; Q15149-2	0	3	0.3836	0	1	1	482.27	1444.79	1444.8	-0.66	-0.00032	CID (Collision Induced Dissociation)	MS2	17.6056	100	39.3	-55	1.791	68.5951	40462	20220509_hiroki_SAHA_sORF_TMT_FAIMS_160min_05.raw	F4	33	42.9	39.5	47.3	33.7		2.92	3	0.0003281	0.002845
		FALSE	High	Sequest HT (A2)	Unambiguous	[R].rPELEDSTLR.[Y]	N-Term(TMT6plex)	11	Q15149-4; Q15149; Q15149-3	Q15149-4; Q15149; E9PMV1; H0YDN1; Q15149-6; Q15149-9; Q15149-3; Q15149-8; Q15149-5; Q15149-7; Q15149-2	0	3	0.3797	0	1	1	482.27	1444.8	1444.8	-0.2	-9e-05	CID (Collision Induced Dissociation)	MS2	20.8758	100	43.4	-55	2.101	68.3512	39335	20220509_hiroki_SAHA_sORF_TMT_FAIMS_160min_06.raw	F5	39.9	50.4	42.5	56.5	27.5		3.16	3	6.232e-05	6.616e-05
	FALSE	High	[K].RQAEVELASR.[V]	1xTMT6plex [N-Term]	0.00261393	0.00027851	3	9	3	Q15149-4; Q15149; Q15149-3	Q15149-4 [1511-1520]; Q15149 [1648-1657]; Q15149-3 [1534-1543]		1	1387.79	0.707	0.837	0.762	0.871	0.67358	0.991256	0.980764	0.99996	119.7	84.7	100.1	91.3	104.2	7.87	8.2	1.83	5.63	6.06	Shared	High	High	High	High	High	High	High	High	High	High	High	High	High	High	High	High
		Checked	Confidence	Identifying Node	PSM Ambiguity	Annotated Sequence	Modifications	# Proteins	Master Protein Accessions	Protein Accessions	# Missed Cleavages	Charge	DeltaScore	DeltaCn	Rank	Search Engine Rank	m/z [Da]	MH+ [Da]	Theo. MH+ [Da]	DeltaM [ppm]	Deltam/z [Da]	Activation Type	MS Order	Isolation Interference [%]	SPS Mass Matches [%]	Average Reporter S/N	Comp. Voltage [V]	Ion Inject Time [ms]	RT [min]	First Scan	Spectrum File	File ID	Abundance: 126	Abundance: 127C	Abundance: 128C	Abundance: 129C	Abundance: 130C	Quan Info	XCorr	# Protein Groups	Percolator q-Value	Percolator PEP
		FALSE	High	Sequest HT (A2)	Unambiguous	[K].rQAEVELASR.[V]	N-Term(TMT6plex)	9	Q15149-4; Q15149; Q15149-3	Q15149-4; Q15149; Q15149-6; Q15149-9; Q15149-3; Q15149-8; Q15149-5; Q15149-7; Q15149-2	1	3	0.1446	0	1	1	463.264	1387.78	1387.79	-5.12	-0.00237	CID (Collision Induced Dissociation)	MS2	18.0868	100	92.5	-55	2.683	53.125	22862	20220420_hiroki_HeLa_SAHA_sORF_TMT_FAIMS_160min_07.raw	F1	120.9	81	96.5	83.4	80.5		1.66	3	0.001629	0.01218
		FALSE	High	Sequest HT (A2)	Unambiguous	[K].rQAEVELASR.[V]	N-Term(TMT6plex)	9	Q15149-4; Q15149; Q15149-3	Q15149-4; Q15149; Q15149-6; Q15149-9; Q15149-3; Q15149-8; Q15149-5; Q15149-7; Q15149-2	1	3	0.2947	0	1	1	463.266	1387.78	1387.79	-0.63	-0.00029	CID (Collision Induced Dissociation)	MS2	19.7732	100	49.6	-55	5.92	56.9302	33462	20220509_hiroki_SAHA_sORF_TMT_FAIMS_160min_05.raw	F4	55.6	51.4	50.1	43.4	47.5		3.02	3	0.0002969	0.001981
		FALSE	High	Sequest HT (A2)	Unambiguous	[K].rQAEVELASR.[V]	N-Term(TMT6plex)	9	Q15149-4; Q15149; Q15149-3	Q15149-4; Q15149; Q15149-6; Q15149-9; Q15149-3; Q15149-8; Q15149-5; Q15149-7; Q15149-2	1	3	0.3511	0	1	1	463.266	1387.78	1387.79	-1.76	-0.00082	CID (Collision Induced Dissociation)	MS2	26.6486	100	87	-55	9.198	56.5849	32306	20220509_hiroki_SAHA_sORF_TMT_FAIMS_160min_06.raw	F5	104.5	83.8	87.4	84.7	74.7		2.82	3	0.0001701	0.001369
	FALSE	High	[K].RQAQEEAER.[L]	1xTMT6plex [N-Term]	0.000278674	6.55117e-05	3	9	1	Q15149-4; Q15149; Q15149-3	Q15149-4 [1490-1498]; Q15149 [1627-1635]; Q15149-3 [1513-1521]		1	1345.7																			No Quan Values	Not Found	Not Found	Not Found	Not Found	Not Found	Not Found	Not Found	Not Found	Not Found	Not Found	Not Found	Not Found	Not Found	Not Found	Not Found	High
		Checked	Confidence	Identifying Node	PSM Ambiguity	Annotated Sequence	Modifications	# Proteins	Master Protein Accessions	Protein Accessions	# Missed Cleavages	Charge	DeltaScore	DeltaCn	Rank	Search Engine Rank	m/z [Da]	MH+ [Da]	Theo. MH+ [Da]	DeltaM [ppm]	Deltam/z [Da]	Activation Type	MS Order	Isolation Interference [%]	SPS Mass Matches [%]	Average Reporter S/N	Comp. Voltage [V]	Ion Inject Time [ms]	RT [min]	First Scan	Spectrum File	File ID	Abundance: 126	Abundance: 127C	Abundance: 128C	Abundance: 129C	Abundance: 130C	Quan Info	XCorr	# Protein Groups	Percolator q-Value	Percolator PEP
		FALSE	High	Sequest HT (A2)	Unambiguous	[K].rQAQEEAER.[L]	N-Term(TMT6plex)	9	Q15149-4; Q15149; Q15149-3	Q15149-4; Q15149; Q15149-6; Q15149-9; Q15149-3; Q15149-8; Q15149-5; Q15149-7; Q15149-2	1	3	0.4763	0	1	1	449.239	1345.7	1345.7	-0.53	-0.00024	CID (Collision Induced Dissociation)	MS2	3.89186			-55	35	29.8199	14756	20220509_hiroki_SAHA_sORF_TMT_FAIMS_160min_06.raw	F5							4.01	3	6.232e-05	0.0001152
	FALSE	High	[K].RQELEAELAK.[V]	1xTMT6plex [K10]; 1xTMT6plex [N-Term]	0.0152481	0.00244347	3	9	1	Q15149-4; Q15149; Q15149-3	Q15149-4 [1750-1759]; Q15149 [1887-1896]; Q15149-3 [1773-1782]		1	1644.97																			No Quan Values	Not Found	Not Found	Not Found	Not Found	Not Found	Not Found	Not Found	Not Found	Not Found	Not Found	Not Found	Not Found	Not Found	Not Found	Not Found	High
		Checked	Confidence	Identifying Node	PSM Ambiguity	Annotated Sequence	Modifications	# Proteins	Master Protein Accessions	Protein Accessions	# Missed Cleavages	Charge	DeltaScore	DeltaCn	Rank	Search Engine Rank	m/z [Da]	MH+ [Da]	Theo. MH+ [Da]	DeltaM [ppm]	Deltam/z [Da]	Activation Type	MS Order	Isolation Interference [%]	SPS Mass Matches [%]	Average Reporter S/N	Comp. Voltage [V]	Ion Inject Time [ms]	RT [min]	First Scan	Spectrum File	File ID	Abundance: 126	Abundance: 127C	Abundance: 128C	Abundance: 129C	Abundance: 130C	Quan Info	XCorr	# Protein Groups	Percolator q-Value	Percolator PEP
		FALSE	High	Sequest HT (A2)	Unambiguous	[K].rQELEAELAk.[V]	N-Term(TMT6plex); K10(TMT6plex)	9	Q15149-4; Q15149; Q15149-3	Q15149-4; Q15149; Q15149-6; Q15149-9; Q15149-3; Q15149-8; Q15149-5; Q15149-7; Q15149-2	1	4	0.0417	0	1	1	411.997	1644.97	1644.97	-0.79	-0.00033	CID (Collision Induced Dissociation)	MS2	16.9507			-40	3.655	88.374	42663	20220420_hiroki_HeLa_SAHA_sORF_TMT_FAIMS_160min_07.raw	F1							1.68	3	0.001303	0.00959
	FALSE	High	[R].RQEQIQAMPLADSQAVR.[E]	1xTMT6plex [N-Term]	1.8739e-05	6.55117e-05	3	10	3	Q15149-4; Q15149; Q15149-3	Q15149-4 [1229-1245]; Q15149 [1366-1382]; Q15149-3 [1252-1268]		1	2170.16	1.19	1.1	1.253	0.971	0.968878	0.992006	0.975299	0.99996	90.7	107.9	99.7	113.6	88	4.68	3.91	3.85	2.37	2.51	Shared	High	High	High	High	High	High	High	High	High	High	High	High	High	High	High	High
[truncated: 104,878 more rows]
[truncated: 17 more columns]
