# Supplementary material for: Real-Time Search-Assisted Multiplexed Quantitative Proteomics Reveals System-Wide Translational Regulation of Non-Canonical Short Open Reading Frames
Source: Biomolecules. 2023 Jun 12;13(6):979. doi: 10.3390/biom13060979 (PMC10296652; doi:10.3390/biom13060979)
Supplement: Supplementary file 1 [file biomolecules-13-00979-s001.zip › Kozuka-Hata et al_Table S3.xlsx]

## Sheet: Kozuka-Hata et al_Table S3
Table S3. List of the UniProt-defined proteins regulated in response to differential SAHA treatment
			Fold Change (vs. DMSO)
Accession	Description	SAHA 1 µM	SAHA 3 µM	SAHA 5 µM	SAHA 10 µM
P58107	Epiplakin	1.237	1.481	1.878	2.207
P05787	Keratin, type II cytoskeletal 8	1.347	2.095	2.06	2.438
P05783	Keratin, type I cytoskeletal 18	1.367	2.245	2.225	2.533
P54652	Heat shock-related 70 kDa protein 2	1.397	1.976	2.475	3.131
H0YFD6	Enoyl-CoA hydratase	1.481	1.875	2.011	2.05
P19367	Hexokinase-1	1.373	2.215	1.944	2.291
P48681	Nestin	1.708	2.368	2.357	3.033
P37268	Squalene synthase	1.005	0.956	1.501	2.186
P09601	Heme oxygenase 1	1.602	2.233	2.818	1.796
Q99959	Plakophilin-2	1.812	2.385	2.514	2.621
P04181	Ornithine aminotransferase, mitochondrial	1.4	1.764	1.989	2.32
P62805	Histone H4	1.382	1.558	2.952	1.99
P05141	ADP/ATP translocase 2	1.255	0.923	2.019	1.046
A0A7I2V4G0	Heterogeneous nuclear ribonucleoprotein A3	3.9	5.906	4.152	2.732
P04899	Guanine nucleotide-binding protein G(i) subunit alpha-2	1.191	1.179	2.006	1.578
Q13907	Isopentenyl-diphosphate Delta-isomerase 1	1.234	1.412	1.953	3.086
P06396-2	Isoform 2 of Gelsolin	2.097	2.385	2.304	2.118
P48735	Isocitrate dehydrogenase [NADP], mitochondrial	1.503	1.963	2.029	2.17
P84243	Histone H3.3	1.346	1.358	2.667	1.813
P14927	Cytochrome b-c1 complex subunit 7	1.352	1.718	2.019	2.159
Q92820	Gamma-glutamyl hydrolase	1.387	1.66	1.864	2.349
P15328	Folate receptor alpha	3.62	5.638	7.296	3.271
Q9BYN0	Sulfiredoxin-1	1.386	2.539	2.901	2.701
P02795	Metallothionein-2	1.414	2.229	3.294	3.539
P07305	Histone H1.0	2.537	3.486	4.661	5.149
A0A140T9E9	Bromodomain-containing protein 2 (Fragment)	1.471	2.508	2.711	3.718
Q9Y5Q0	Fatty acid desaturase 3	1.334	1.666	2.848	2.271
P28799	Progranulin	1.202	1.54	1.84	2.261
A0A087WUL4	Retrotransposon-derived protein PEG10	1.373	2.87	4.453	8.38
O95671	Probable bifunctional dTTP/UTP pyrophosphatase/methyltransferase protein	1.535	2.259	2.554	3
Q96AQ6	Pre-B-cell leukemia transcription factor-interacting protein 1	2.047	2.669	4.026	3.221
Q92947	Glutaryl-CoA dehydrogenase, mitochondrial	1.066	1.915	1.921	2.997
P15289	Arylsulfatase A	1.336	1.847	2.046	2.519
Q9UHQ9	NADH-cytochrome b5 reductase 1	1.165	1.514	2.15	2.216
O14880	Microsomal glutathione S-transferase 3	1.249	1.298	3.017	1.256
P11169	Solute carrier family 2, facilitated glucose transporter member 3	1.53	1.928	4.743	3.915
P01023	Alpha-2-macroglobulin	2.943	2.849	2.071	1.644
Q8NFJ5	Retinoic acid-induced protein 3	1.08	2.398	3.442	3.134
A0A0A0MTC1	E3 ubiquitin-protein ligase RNF213	2.011	2.953	3.268	1.693
A6ZKI3	Retrotransposon Gag-like protein 8C	1.457	2.53	2.639	2.618
Q9HCM4	Band 4.1-like protein 5	1.554	2.634	2.954	3.602
A0A087WXM8	Basal cell adhesion molecule	1.454	1.647	2.381	2.125
P17050	Alpha-N-acetylgalactosaminidase	1.339	1.683	1.876	2.377
P02765	Alpha-2-HS-glycoprotein	1.467	2.226	1.947	2.663
O75052	Carboxyl-terminal PDZ ligand of neuronal nitric oxide synthase protein	1.329	2.202	2.797	3.193
B4E128	Schlafen family member 5	1.461	2.393	2.226	2.708
C9J6W7	Creatine kinase (Fragment)	1.477	2.131	2.366	2.706
P05187	Alkaline phosphatase, placental type	1.658	2.221	4.142	1.529
H3BPT3	Phospholipase A2 group XV (Fragment)	1.624	2.058	2.249	3.041
E5RGB0	Clusterin (Fragment)	2.019	2.908	4.138	7.057
P41273	Tumor necrosis factor ligand superfamily member 9	1.191	1.332	2.797	3.272
A0A0J9YYF7	Disheveled-associated activator of morphogenesis 2	1.6	2.378	2.486	2.462
G3V4E4	Legumain	1.042	1.47	1.743	2.522
A0A087X1Z2	EF-hand domain-containing protein D1	1.715	2.222	2.067	2.321
P46013	Proliferation marker protein Ki-67	0.698	0.482	0.438	0.47
P04264	Keratin, type II cytoskeletal 1	0.285	0.208	0.414	0.764
A0A1B0GVI3	Keratin, type I cytoskeletal 10	1.478	0.695	0.473	0.396
P35527	Keratin, type I cytoskeletal 9	0.545	0.265	0.526	1.021
P02679	Fibrinogen gamma chain	1.165	0.725	0.327	0.21
P35908	Keratin, type II cytoskeletal 2 epidermal	0.203	0.215	0.446	0.351
Q8IZV5	Retinol dehydrogenase 10	0.932	0.746	0.808	0.37
E9PAV9	G patch domain-containing protein 4	0.544	0.404	0.43	0.549
P98179	RNA-binding protein 3	0.482	0.735	0.62	0.79
Q5VT66	Mitochondrial amidoxime-reducing component 1	0.657	0.475	0.552	0.463
P49454	Centromere protein F	0.831	0.407	0.392	0.358
B5MBW9	Coiled-coil-helix-coiled-coil-helix domain-containing protein 10, mitochondrial	0.874	0.532	0.351	0.371
E7EN77	Condensin complex subunit 1 (Fragment)	0.671	0.585	0.408	0.439
A0A2R8Y653	Uridine/cytidine kinase	0.58	0.34	0.258	0.229
I3L0Q5	Sperm-associated antigen 7	0.556	0.402	0.349	0.357
A0A6I8PS19	Guanine nucleotide binding protein-like 3 (Nucleolar)-like, isoform CRA_b	0.583	0.583	0.393	0.396
P43121	Cell surface glycoprotein MUC18	0.753	0.449	0.758	0.567
O43663	Protein regulator of cytokinesis 1	0.751	0.514	0.34	0.355
Q9H2P0	Activity-dependent neuroprotector homeobox protein	0.778	0.562	0.452	0.491
O00762	Ubiquitin-conjugating enzyme E2 C	0.566	0.19	0.1	0.106
H0Y4W2	Transformation/transcription domain-associated protein	0.474	0.527	0.5	0.513
E7ETY7	Glutathione peroxidase	0.659	0.404	0.599	0.385
X6RKY7	Cell division cycle protein 123 homolog (Fragment)	0.79	0.511	0.441	0.364
A0A6E1XE14	AP-2 transcription factor	0.827	0.579	0.371	0.271
Q96M94	Kelch-like protein 15	0.37	0.651	0.536	0.614
Q96KB5	Lymphokine-activated killer T-cell-originated protein kinase	0.722	0.415	0.381	0.331
Q9ULW0	Targeting protein for Xklp2	0.67	0.526	0.317	0.37
A0A7I2V484	Procathepsin L	0.826	0.57	0.404	0.332
