# Supplementary material for: Real-Time Search-Assisted Multiplexed Quantitative Proteomics Reveals System-Wide Translational Regulation of Non-Canonical Short Open Reading Frames
Source: Biomolecules. 2023 Jun 12;13(6):979. doi: 10.3390/biom13060979 (PMC10296652; doi:10.3390/biom13060979)
Supplement: Supplementary file 1 [file biomolecules-13-00979-s001.zip › Kozuka-Hata et al_Table S4.xlsx]

## Sheet: Kozuka-Hata et al_Table S4
Table S4. List of the novel sORF-encoded proteins regulated in response to differential SAHA treatment
		Fold Change (vs. DMSO)
sORF accession	SAHA 1 µM	SAHA 3 µM	SAHA 5 µM	SAHA 10 µM
372663	1.811	2.357	2.424	2.634
317797	1.058	1.652	1.464	2.344
480399	1.481	2.183	2.156	2.458
555671	1.301	1.303	1.759	2.499
254547	1.589	2.192	2.61	2.679
383066	1.597	2.165	2.377	2.618
333090	1.386	2.149	2.139	2.223
58879	1.908	4.05	8.044	18.56
18935	1.311	1.685	2.131	2.387
411988	0.482	0.623	0.565	0.762
395682	0.469	0.745	0.713	1.008
509911	0.426	0.727	0.699	0.815
547048	0.398	0.729	0.666	0.837
108081	0.457	0.929	1.039	1.593
392055	0.811	0.556	0.467	0.368
331782	0.047	0.022	0.024	0.024
458662	0.502	0.662	0.366	1.201
